# Supplementary material for: Sex biased expression and co-expression networks in development, using the hymenopteran Nasonia vitripennis
Source: PLoS Genet. 2020 Jan 27;16(1):e1008518. doi: 10.1371/journal.pgen.1008518 (PMC7004391; doi:10.1371/journal.pgen.1008518)
Supplement: S1 File — (ZIP) [file pgen.1008518.s001.zip]

Archive with 2 entries (2 files):
- S1.csv
- S1_Readme.txt
