# Supplementary material for: Sex biased expression and co-expression networks in development, using the hymenopteran Nasonia vitripennis
Source: PLoS Genet. 2020 Jan 27;16(1):e1008518. doi: 10.1371/journal.pgen.1008518 (PMC7004391; doi:10.1371/journal.pgen.1008518)
Supplement: S1 File — (ZIP) [file pgen.1008518.s001.zip › S1.csv]

transcriptID	geneID	nodeID	clusterID	geneName	linkageCluster	recombinationRate	stageSexBias	stagebias	gonadBias	strataMetazoa	strataChalcid	eventType	connectivity	hubScore
Nasvi2EG022707_e1_con	Nasvi2EG022707	CCRE_1	darkslateblue	Unknown (46%A)	1.056	0.00184519020231926	....m	....+	Soma	Insect	Hymenoptera	transcription	11.528809372656	0.388370406419445
Nasvi2EG013226_e3_fac	Nasvi2EG013226	CCRE_1	darkslateblue	KLF-15/D-BTEB2 protein (66%A)	4.055	0.0136251420637332	....m	....+	Soma	Metazoa	Hymenoptera	splicing	11.528809372656	0.388370406419445
Nasvi2EG011313_e4_fac	Nasvi2EG011313	CCRE_1	darkslateblue	Unknown (38%A)	2.096	0.246564534157407	....m	....+	Soma	Hymenoptera	Chalcid	splicing	11.528809372656	0.388370406419445
Nasvi2EG000001_e2_con	Nasvi2EG000001	CCRE_1	darkslateblue	Sugar transporter ERD6 4. putative (50%U)	1.063	0.0623854822051188	....m	....+	Soma	Metazoa	Hymenoptera	transcription	11.528809372656	0.388370406419445
Nasvi2EG000036_e0_con	Nasvi2EG000036	CCRE_10	honeydew1	GI10787 (30%A)	1.063	0.0623854822051188	.....	+....	Unbiased	Metazoa	Nasonia	transcription	9.63905975172053	0.496448386962089
Nasvi2EG009119_e2_fac	Nasvi2EG009119	CCRE_10	honeydew1	SPT2 homolog protein (35%a)	3.073	0.34097908875674	.....	+....	Unbiased	Metazoa	Chalcid	splicing	9.63905975172053	0.496448386962089
Nasvi2EG000624_e3_con	Nasvi2EG000624	CCRE_100	plum1	Fatty acyl-CoA reductase 1 (55%U)	1.095	0.167704235842144	....m	.++++	Soma	Metazoa	Hymenoptera	transcription	13.2335843908251	0.787545121907029
Nasvi2EG007716_e0_con	Nasvi2EG007716	CCRE_100	plum1	CD63 antigen (61%a)	5	0	....m	.++++	Soma	Metazoa	Hymenoptera	transcription	13.2335843908251	0.787545121907029
Nasvi2EG009204_e1_con	Nasvi2EG009204	CCRE_1000	tan4	Potassium voltage-gated channel subfamily KQT member 1 (79%A)	3.08	0.851576778006766	....m	.+..+	Soma	Metazoa	Hymenoptera	transcription	7.03844227282292	0.918366381620431
Nasvi2EG011379_e1_con	Nasvi2EG011379	CCRE_1000	tan4	5-hydroxyisourate hydrolase (37%A)	2.089	1.51232833496002	....m	.+..+	Soma	Metazoa	NA	transcription	7.03844227282292	0.918366381620431
Nasvi2EG009219_e0_con	Nasvi2EG009219	CCRE_1001	blue2	Armadillo repeat-containing protein 5 (57%A)	3.083	0.610583748325567	...mf	...++	Soma	Metazoa	Hymenoptera	transcription	5.8375874563164	0.323343210128448
Nasvi2EG009363_e4_con	Nasvi2EG009363	CCRE_1001	blue2	Unknown	3.001	0.00268613474803097	...mf	...++	Soma	Wasp	NA	transcription	5.8375874563164	0.323343210128448
Nasvi2EG007568_e2_fac	Nasvi2EG007568	CCRE_1001	blue2	Esterase FE4 (50%U)	2.05	0.0668581414090558	...mf	...++	Soma	Metazoa	Hymenoptera	splicing	5.8375874563164	0.323343210128448
Nasvi2EG011314_e4_con	Nasvi2EG011314	CCRE_1001	blue2	Unknown (30%U)	2.096	0.246564534157407	...mf	...++	Soma	Insect	NA	transcription	5.8375874563164	0.323343210128448
Nasvi2EG012225_e1_fac	Nasvi2EG012225	CCRE_1002	red	claret segregational. protein (52%A)	3.102	1.67007178871999	....f	+.+.+	Unbiased	Metazoa	Hymenoptera	splicing	16.5547822365171	0.556195232632981
Nasvi2EG009229_e7_con	Nasvi2EG009229	CCRE_1002	red	Unknown (36%A)	3.083	0.610583748325567	....f	+.+.+	Unbiased	Metazoa	Hymenoptera	transcription	16.5547822365171	0.556195232632981
Nasvi2EG009238_e0_con	Nasvi2EG009238	CCRE_1003	darkorange2	Unknown	3.084	0.193145559113256	....m	.+++.	Soma	Wasp	NA	transcription	7.44158271793941	0.511339703425642
Nasvi2EG013609_e2_con	Nasvi2EG013609	CCRE_1003	darkorange2	atrial natriuretic peptide receptor 1. putative (73%a)	5.017	0.00786239154416882	....m	.+++.	Soma	Metazoa	Hymenoptera	transcription	7.44158271793941	0.511339703425642
Nasvi2EG009242_e2_con	Nasvi2EG009242	CCRE_1004	saddlebrown	Serotonin receptor (71%U)	3.084	0.193145559113256	.m...	.+...	NA	Metazoa	Hymenoptera	transcription	13.5506255108111	0.535887849136467
Nasvi2EG009243_e0_con	Nasvi2EG009243	CCRE_1004	saddlebrown	Unknown	3.084	0.193145559113256	.m...	.+...	NA	Wasp	NA	transcription	13.5506255108111	0.535887849136467
Nasvi2EG009245_e7_con	Nasvi2EG009245	CCRE_1005	plum2	RING finger protein NHL-1 (65%A)	3.084	0.193145559113256	.....	.++++	Soma	Metazoa	Hymenoptera	transcription	23.3810949133849	0.978079244115467
Nasvi2EG011465_e1_fac	Nasvi2EG011465	CCRE_1005	plum2	Multiple inositol polyphosphate phosphatase 1 (47%U)	1.049	0.0717305486158706	.....	.++++	Soma	Metazoa	Hymenoptera	splicing	23.3810949133849	0.978079244115467
Nasvi2EG009254_e1_con	Nasvi2EG009254	CCRE_1006	orangered1	Cytochrome P450 4g15 (80%U)	3.084	0.193145559113256	.....	.++++	Soma	NA	Hymenoptera	transcription	7.40406794300959	0.876738803416184
Nasvi2EG013506_e1_con	Nasvi2EG013506	CCRE_1006	orangered1	fructose-bisphosphate aldolase. putative (83%a)	3.045	0.0023988453473558	.....	.++++	Soma	Metazoa	Hymenoptera	transcription	7.40406794300959	0.876738803416184
Nasvi2EG021524_e0_con	Nasvi2EG021524	CCRE_1007	indianred1	Unknown (59%A)	5.044	0.00475066678536826	.....	.....	NA	Hymenoptera	Nasonia	transcription	3.74620748738402	0.817069840158457
Nasvi2EG020813_e0_con	Nasvi2EG020813	CCRE_1007	indianred1	Unknown (65%A)	1.056	0.00184519020231926	.....	.....	NA	Hymenoptera	Nasonia	transcription	3.74620748738402	0.817069840158457
Nasvi2EG029941_e0_con	Nasvi2EG029941	CCRE_1007	indianred1	DNA Pol B2 domain-containing protein (26%U)	None	NA	.....	.....	NA	Insect	Nasonia	transcription	3.74620748738402	0.817069840158457
Nasvi2EG017927_e0_con	Nasvi2EG017927	CCRE_1007	indianred1	Unknown (66%A)	1.056	0.00184519020231926	.....	.....	NA	Wasp	Nasonia	transcription	3.74620748738402	0.817069840158457
Nasvi2EG009267_e0_con	Nasvi2EG009267	CCRE_1007	indianred1	sodium- and chloride-dependent glycine transporter 2 (83%a)	3.085	0.688642313680995	.....	.....	NA	NA	Hymenoptera	transcription	3.74620748738402	0.817069840158457
Nasvi2EG005396_e3_fac	Nasvi2EG005396	CCRE_1007	indianred1	44 kDa salivary lipase protein SP14. putative (31%U)	3.048	0.015486859476783	.....	.....	NA	Metazoa	Hymenoptera	splicing	3.74620748738402	0.817069840158457
Nasvi2EG005396_e4_fac	Nasvi2EG005396	CCRE_1007	indianred1	44 kDa salivary lipase protein SP14. putative (31%U)	3.048	0.015486859476783	.....	.....	NA	Metazoa	Hymenoptera	splicing	3.74620748738402	0.817069840158457
Nasvi2EG009273_e1_con	Nasvi2EG009273	CCRE_1008	blue3	Unknown (56%A)	3.086	0.791739335049691	...mm	...+.	Unbiased	Insect	NA	transcription	6.07830801606542	0.687097878630954
Nasvi2EG009273_e2_fac	Nasvi2EG009273	CCRE_1008	blue3	Unknown (56%A)	3.086	0.791739335049691	...mm	...+.	Unbiased	Insect	NA	splicing	6.07830801606542	0.687097878630954
Nasvi2EG011929_e0_con	Nasvi2EG011929	CCRE_1008	blue3	Down syndrome cell adhesion molecule protein CG42256-like. putative (77%a)	3.088	0.394578648263589	...mm	...+.	Unbiased	Metazoa	Hymenoptera	transcription	6.07830801606542	0.687097878630954
Nasvi2EG005911_e7_fac	Nasvi2EG005911	CCRE_1008	blue3	Prominin-1 (53%U)	4.097	0.199064841788105	...mm	...+.	Unbiased	Metazoa	Hymenoptera	splicing	6.07830801606542	0.687097878630954
Nasvi2EG009280_e0_con	Nasvi2EG009280	CCRE_1009	royalblue	Insulin (50%A)	3.086	0.791739335049691	....f	+...+	Unbiased	Metazoa	NA	transcription	16.735278844376	0.790274940288888
Nasvi2EG002709_e2_fac	Nasvi2EG002709	CCRE_1009	royalblue	Activating molecule in BECN1-regulated Autophagy protein (45%A)	2.026	0.0672278194242352	....f	+...+	Unbiased	Insect	NA	splicing	16.735278844376	0.790274940288888
Nasvi2EG002890_e16_fac	Nasvi2EG002890	CCRE_1009	royalblue	Diuretic hormone receptor (53%A)	2.034	0.0728271632542243	....f	+...+	Unbiased	Metazoa	Hymenoptera	splicing	16.735278844376	0.790274940288888
Nasvi2EG002890_e7_fac	Nasvi2EG002890	CCRE_1009	royalblue	Diuretic hormone receptor (53%A)	2.034	0.0728271632542243	....f	+...+	Unbiased	Metazoa	Hymenoptera	splicing	16.735278844376	0.790274940288888
Nasvi2EG008105_e0_con	Nasvi2EG008105	CCRE_101	antiquewhite2	amyloid beta A4 precursor protein-binding family B member 2. putative (74%a)	2.046	0.00190681399982839	....m	.....	NA	Metazoa	Hymenoptera	transcription	12.7021721328432	0.630425552771065
Nasvi2EG005771_e1_fac	Nasvi2EG005771	CCRE_101	antiquewhite2	multidrug resistance-associated protein 4. putative (48%a)	4.1	0.0930668415909182	....m	.....	NA	Metazoa	Hymenoptera	splicing	12.7021721328432	0.630425552771065
Nasvi2EG025794_e2_fac	Nasvi2EG025794	CCRE_101	antiquewhite2	scavenger receptor class B member 1 (61%A)	1.056	0.00184519020231926	....m	.....	NA	Metazoa	Hymenoptera	splicing	12.7021721328432	0.630425552771065
Nasvi2EG000801_e1_fac	Nasvi2EG000801	CCRE_101	antiquewhite2	Class B basic helix-loop-helix protein (69%A)	5.033	0.281584200426234	....m	.....	NA	Metazoa	Hymenoptera	splicing	12.7021721328432	0.630425552771065
Nasvi2EG011024_e1_fac	Nasvi2EG011024	CCRE_101	antiquewhite2	long-chain-fatty-acid--CoA ligase 3. putative (75%a)	4.051	0.0318348181762737	....m	.....	NA	Metazoa	Hymenoptera	splicing	12.7021721328432	0.630425552771065
Nasvi2EG009947_e4_fac	Nasvi2EG009947	CCRE_101	antiquewhite2	sodium channel protein paralytic (83%a)	2.062	0.109455048505526	....m	.....	NA	Metazoa	Hymenoptera	splicing	12.7021721328432	0.630425552771065
Nasvi2EG000801_e4_fac	Nasvi2EG000801	CCRE_101	antiquewhite2	Class B basic helix-loop-helix protein (69%A)	5.033	0.281584200426234	....m	.....	NA	Metazoa	Hymenoptera	splicing	12.7021721328432	0.630425552771065
Nasvi2EG009450_e4_con	Nasvi2EG009450	CCRE_101	antiquewhite2	UPF0670 protein CG4666 (68%A)	3.002	0.00192758326677817	....m	.....	NA	Metazoa	Hymenoptera	transcription	12.7021721328432	0.630425552771065
Nasvi2EG000801_e3_fac	Nasvi2EG000801	CCRE_101	antiquewhite2	Class B basic helix-loop-helix protein (69%A)	5.033	0.281584200426234	....m	.....	NA	Metazoa	Hymenoptera	splicing	12.7021721328432	0.630425552771065
Nasvi2EG000801_e2_con	Nasvi2EG000801	CCRE_101	antiquewhite2	Class B basic helix-loop-helix protein (69%A)	5.033	0.281584200426234	....m	.....	NA	Metazoa	Hymenoptera	transcription	12.7021721328432	0.630425552771065
Nasvi2EG011222_e3_fac	Nasvi2EG011222	CCRE_101	antiquewhite2	Endothelin-converting enzyme 1 (63%A)	2.101	0.445398911361004	....m	.....	NA	Metazoa	Hymenoptera	splicing	12.7021721328432	0.630425552771065
Nasvi2EG011222_e2_fac	Nasvi2EG011222	CCRE_101	antiquewhite2	Endothelin-converting enzyme 1 (63%A)	2.101	0.445398911361004	....m	.....	NA	Metazoa	Hymenoptera	splicing	12.7021721328432	0.630425552771065
Nasvi2EG010141_e5_fac	Nasvi2EG010141	CCRE_101	antiquewhite2	calcitonin receptor (60%a)	3.046	0.0355169366229175	....m	.....	NA	Metazoa	Hymenoptera	splicing	12.7021721328432	0.630425552771065
Nasvi2EG003394_e0_con	Nasvi2EG003394	CCRE_101	antiquewhite2	glutamine synthetase (79%a)	4.007	0.0219580235782596	....m	.....	NA	Metazoa	Hymenoptera	transcription	12.7021721328432	0.630425552771065
Nasvi2EG013338_e0_con	Nasvi2EG013338	CCRE_101	antiquewhite2	Sodium-dependent phosphate transporter 1-A (72%U)	4.055	0.0136251420637332	....m	.....	NA	Metazoa	Hymenoptera	transcription	12.7021721328432	0.630425552771065
Nasvi2EG021117_e0_con	Nasvi2EG021117	CCRE_101	antiquewhite2	TE:Endonuclease/Reverse transcriptase (60%A)	2.046	0.00190681399982839	....m	.....	NA	Wasp	Nasonia	transcription	12.7021721328432	0.630425552771065
Nasvi2EG028103_e1_fac	Nasvi2EG028103	CCRE_101	antiquewhite2	Unknown	4.065	0.00358734277780403	....m	.....	NA	Wasp	NA	splicing	12.7021721328432	0.630425552771065
Nasvi2EG028530_e0_con	Nasvi2EG028530	CCRE_101	antiquewhite2	Unknown (76%A)	None	NA	....m	.....	NA	Wasp	NA	transcription	12.7021721328432	0.630425552771065
Nasvi2EG015573_e3_fac	Nasvi2EG015573	CCRE_101	antiquewhite2	Macrophage MHC class I receptor 2 protein. putative (53%U)	4.062	0.0592817015294234	....m	.....	NA	Metazoa	Hymenoptera	splicing	12.7021721328432	0.630425552771065
Nasvi2EG001176_e2_fac	Nasvi2EG001176	CCRE_101	antiquewhite2	thyrotropin-releasing hormone-degrading ectoenzyme (35%A)	5.04	0.153514268323248	....m	.....	NA	Metazoa	Hymenoptera	splicing	12.7021721328432	0.630425552771065
Nasvi2EG006289_e5_fac	Nasvi2EG006289	CCRE_101	antiquewhite2	Sodium-independent sulfate anion transporter (54%U)	5.048	0.0764405186104022	....m	.....	NA	Metazoa	Hymenoptera	splicing	12.7021721328432	0.630425552771065
Nasvi2EG000891_e0_con	Nasvi2EG000891	CCRE_101	antiquewhite2	Unknown	5.036	0.155440158014326	....m	.....	NA	Wasp	NA	transcription	12.7021721328432	0.630425552771065
Nasvi2EG010141_e14_fac	Nasvi2EG010141	CCRE_101	antiquewhite2	calcitonin receptor (60%a)	3.046	0.0355169366229175	....m	.....	NA	Metazoa	Hymenoptera	splicing	12.7021721328432	0.630425552771065
Nasvi2EG014008_e1_fac	Nasvi2EG014008	CCRE_101	antiquewhite2	chitotriosidase-1 (52%A)	4.076	0.129653620227635	....m	.....	NA	Metazoa	Hymenoptera	splicing	12.7021721328432	0.630425552771065
Nasvi2EG013047_e3_fac	Nasvi2EG013047	CCRE_101	antiquewhite2	Unknown (56%A)	4.059	0.0182785352941259	....m	.....	NA	Arthropod	Hymenoptera	splicing	12.7021721328432	0.630425552771065
Nasvi2EG008220_e2_fac	Nasvi2EG008220	CCRE_101	antiquewhite2	Unknown	2.046	0.00190681399982839	....m	.....	NA	Wasp	NA	splicing	12.7021721328432	0.630425552771065
Nasvi2EG006662_e5_fac	Nasvi2EG006662	CCRE_101	antiquewhite2	Synaptic vesicle glycoprotein 2B (44%U)	5.056	0.0340851123933235	....m	.....	NA	Metazoa	Hymenoptera	splicing	12.7021721328432	0.630425552771065
Nasvi2EG010598_e1_fac	Nasvi2EG010598	CCRE_101	antiquewhite2	Unknown (62%A)	2.071	0.243395678594153	....m	.....	NA	Metazoa	Hymenoptera	splicing	12.7021721328432	0.630425552771065
Nasvi2EG013632_e2_fac	Nasvi2EG013632	CCRE_101	antiquewhite2	Unknown (61%A)	5.017	0.00786239154416882	....m	.....	NA	Wasp	Chalcid	splicing	12.7021721328432	0.630425552771065
Nasvi2EG009766_e5_fac	Nasvi2EG009766	CCRE_101	antiquewhite2	Transporter (81%U)	2.058	0.472949762778356	....m	.....	NA	NA	Hymenoptera	splicing	12.7021721328432	0.630425552771065
Nasvi2EG001436_e4_fac	Nasvi2EG001436	CCRE_101	antiquewhite2	multidrug resistance-associated protein lethal(2)03659. putative (41%U)	5.079	0.483321599147527	....m	.....	NA	Metazoa	Hymenoptera	splicing	12.7021721328432	0.630425552771065
Nasvi2EG004329_e5_fac	Nasvi2EG004329	CCRE_101	antiquewhite2	myocyte-specific enhancer factor 2 (64%a)	3.035	0.15305146355462	....m	.....	NA	Metazoa	Hymenoptera	splicing	12.7021721328432	0.630425552771065
Nasvi2EG007206_e2_fac	Nasvi2EG007206	CCRE_101	antiquewhite2	Unknown	1.051	0.0757770281855416	....m	.....	NA	Insect	NA	splicing	12.7021721328432	0.630425552771065
Nasvi2EG016102_e7_fac	Nasvi2EG016102	CCRE_101	antiquewhite2	Stretchin-Mlck (52%A)	1.058	0.129419921423619	....m	.....	NA	Metazoa	Hymenoptera	splicing	12.7021721328432	0.630425552771065
Nasvi2EG010172_e1_fac	Nasvi2EG010172	CCRE_101	antiquewhite2	Unknown (47%A)	3.046	0.0355169366229175	....m	.....	NA	Insect	Hymenoptera	splicing	12.7021721328432	0.630425552771065
Nasvi2EG007800_e2_fac	Nasvi2EG007800	CCRE_101	antiquewhite2	Unknown	5.003	0.00342376601274703	....m	.....	NA	Wasp	NA	splicing	12.7021721328432	0.630425552771065
Nasvi2EG011925_e4_fac	Nasvi2EG011925	CCRE_101	antiquewhite2	cytochrome P450 4aa1. putative (55%U)	3.088	0.394578648263589	....m	.....	NA	Metazoa	Hymenoptera	splicing	12.7021721328432	0.630425552771065
Nasvi2EG021419_e7_fac	Nasvi2EG021419	CCRE_101	antiquewhite2	multidrug resistance-associated protein lethal(2)03659. putative (51%U)	4.065	0.00358734277780403	....m	.....	NA	Metazoa	Hymenoptera	splicing	12.7021721328432	0.630425552771065
Nasvi2EG011967_e3_fac	Nasvi2EG011967	CCRE_101	antiquewhite2	Unknown (17%U)	3.092	0.348949657023964	....m	.....	NA	Arthropod	Hymenoptera	splicing	12.7021721328432	0.630425552771065
Nasvi2EG011978_e2_fac	Nasvi2EG011978	CCRE_101	antiquewhite2	Bardet-Biedl syndrome 7 protein (70%U)	3.092	0.348949657023964	....m	.....	NA	Metazoa	Hymenoptera	splicing	12.7021721328432	0.630425552771065
Nasvi2EG033458_e0_con	Nasvi2EG033458	CCRE_101	antiquewhite2	Enzymatic polyprotein. putative (40%U)	None	NA	....m	.....	NA	Metazoa	Nasonia	transcription	12.7021721328432	0.630425552771065
Nasvi2EG004936_e2_fac	Nasvi2EG004936	CCRE_101	antiquewhite2	Kinesin protein unc-104. putative (87%U)	5.021	0.0786352236137438	....m	.....	NA	Metazoa	Hymenoptera	splicing	12.7021721328432	0.630425552771065
Nasvi2EG003445_e7_fac	Nasvi2EG003445	CCRE_101	antiquewhite2	Octopamine receptor (74%U)	4.006	0.049548510554687	....m	.....	NA	Metazoa	Hymenoptera	splicing	12.7021721328432	0.630425552771065
Nasvi2EG028372_e1_fac	Nasvi2EG028372	CCRE_101	antiquewhite2	Regulating synaptic membrane exocytosis protein (47%A)	4.054	0.0303510152933697	....m	.....	NA	Insect	Hymenoptera	splicing	12.7021721328432	0.630425552771065
Nasvi2EG021140_e0_con	Nasvi2EG021140	CCRE_101	antiquewhite2	Unknown (69%A)	1.056	0.00184519020231926	....m	.....	NA	Insect	Nasonia	transcription	12.7021721328432	0.630425552771065
Nasvi2EG021446_e2_fac	Nasvi2EG021446	CCRE_101	antiquewhite2	D-2-hydroxyglutarate dehydrogenase (57%A)	1.056	0.00184519020231926	....m	.....	NA	Metazoa	Hymenoptera	splicing	12.7021721328432	0.630425552771065
Nasvi2EG012120_e5_fac	Nasvi2EG012120	CCRE_101	antiquewhite2	regulator of G-protein signaling 7. putative (67%a)	3.096	0.525539754384049	....m	.....	NA	Metazoa	Hymenoptera	splicing	12.7021721328432	0.630425552771065
Nasvi2EG021480_e0_con	Nasvi2EG021480	CCRE_101	antiquewhite2	Unknown (50%A)	2.046	0.00190681399982839	....m	.....	NA	Wasp	Nasonia	transcription	12.7021721328432	0.630425552771065
Nasvi2EG003603_e5_fac	Nasvi2EG003603	CCRE_101	antiquewhite2	Scavenger receptor class B member 1 (58%U)	1.057	0.0115721757300211	....m	.....	NA	Metazoa	Hymenoptera	splicing	12.7021721328432	0.630425552771065
Nasvi2EG008854_e4_fac	Nasvi2EG008854	CCRE_101	antiquewhite2	tachykinins (40%A)	1.024	0.044040011580064	....m	.....	NA	Insect	Hymenoptera	splicing	12.7021721328432	0.630425552771065
Nasvi2EG006942_e2_fac	Nasvi2EG006942	CCRE_101	antiquewhite2	bcl-2-related ovarian killer protein homolog A (53%a)	2.048	0.0107962775311927	....m	.....	NA	Metazoa	Hymenoptera	splicing	12.7021721328432	0.630425552771065
Nasvi2EG016556_e2_fac	Nasvi2EG016556	CCRE_101	antiquewhite2	Transporter (56%U)	1.04	0.444782738193732	....m	.....	NA	Metazoa	Hymenoptera	splicing	12.7021721328432	0.630425552771065
Nasvi2EG002350_e3_fac	Nasvi2EG002350	CCRE_101	antiquewhite2	ankyrin repeat domain-containing protein 29. putative (89%a)	2.009	0.111503438022672	....m	.....	NA	Metazoa	Hymenoptera	splicing	12.7021721328432	0.630425552771065
Nasvi2EG010141_e7_fac	Nasvi2EG010141	CCRE_101	antiquewhite2	calcitonin receptor (60%a)	3.046	0.0355169366229175	....m	.....	NA	Metazoa	Hymenoptera	splicing	12.7021721328432	0.630425552771065
Nasvi2EG014018_e1_fac	Nasvi2EG014018	CCRE_101	antiquewhite2	ORF for hypothetical protein (78%U)	4.076	0.129653620227635	....m	.....	NA	Metazoa	Hymenoptera	splicing	12.7021721328432	0.630425552771065
Nasvi2EG013040_e3_fac	Nasvi2EG013040	CCRE_101	antiquewhite2	Thrombospondin-4 (56%U)	4.059	0.0182785352941259	....m	.....	NA	Metazoa	Hymenoptera	splicing	12.7021721328432	0.630425552771065
Nasvi2EG023153_e5_fac	Nasvi2EG023153	CCRE_101	antiquewhite2	tumor necrosis factor alpha-induced protein 8 protein-like. putative (68%a)	2.046	0.00190681399982839	....m	.....	NA	Metazoa	Hymenoptera	splicing	12.7021721328432	0.630425552771065
Nasvi2EG009307_e3_fac	Nasvi2EG009307	CCRE_101	antiquewhite2	Cubilin (40%U)	3.087	0.272738650989798	....m	.....	NA	Metazoa	Hymenoptera	splicing	12.7021721328432	0.630425552771065
Nasvi2EG020309_e0_con	Nasvi2EG020309	CCRE_101	antiquewhite2	crumbs protein (36%U)	4.065	0.00358734277780403	....m	.....	NA	Hymenoptera	NA	transcription	12.7021721328432	0.630425552771065
Nasvi2EG012580_e1_fac	Nasvi2EG012580	CCRE_101	antiquewhite2	inorganic phosphate cotransporter. putative. putative (44%a)	2.038	0.0118685036349603	....m	.....	NA	Metazoa	Chalcid	splicing	12.7021721328432	0.630425552771065
Nasvi2EG010394_e2_fac	Nasvi2EG010394	CCRE_101	antiquewhite2	Cytochrome P450 302a1. mitochondrial (64%U)	2.082	0.608657523779754	....m	.....	NA	Metazoa	Hymenoptera	splicing	12.7021721328432	0.630425552771065
Nasvi2EG002548_e4_fac	Nasvi2EG002548	CCRE_101	antiquewhite2	Patched domain-containing protein 3 (67%U)	2.02	0.115625201985019	....m	.....	NA	Metazoa	Hymenoptera	splicing	12.7021721328432	0.630425552771065
Nasvi2EG032030_e0_con	Nasvi2EG032030	CCRE_101	antiquewhite2	Unknown (56%A)	None	NA	....m	.....	NA	Insect	Nasonia	transcription	12.7021721328432	0.630425552771065
Nasvi2EG022016_e0_con	Nasvi2EG022016	CCRE_101	antiquewhite2	Unknown (69%A)	3.045	0.0023988453473558	....m	.....	NA	Wasp	Nasonia	transcription	12.7021721328432	0.630425552771065
Nasvi2EG012249_e2_fac	Nasvi2EG012249	CCRE_101	antiquewhite2	Lipase 3 (58%U)	3.103	0.584999136833122	....m	.....	NA	Metazoa	Hymenoptera	splicing	12.7021721328432	0.630425552771065
Nasvi2EG037241_e2_fac	Nasvi2EG037241	CCRE_101	antiquewhite2	odorant receptor 93. sym:Or93 (100%e)	4.062	0.0592817015294234	....m	.....	NA	Insect	Hymenoptera	splicing	12.7021721328432	0.630425552771065
Nasvi2EG000157_e2_fac	Nasvi2EG000157	CCRE_101	antiquewhite2	vanin protein 1 (35%A)	1.069	0.307831788903297	....m	.....	NA	Metazoa	Chalcid	splicing	12.7021721328432	0.630425552771065
Nasvi2EG022690_e0_con	Nasvi2EG022690	CCRE_101	antiquewhite2	Unknown (92%A)	1.056	0.00184519020231926	....m	.....	NA	Wasp	Nasonia	transcription	12.7021721328432	0.630425552771065
Nasvi2EG000207_e7_fac	Nasvi2EG000207	CCRE_101	antiquewhite2	IQ and AAA domain-containing protein 1 (33%A)	1.07	0.714428185461205	....m	.....	NA	Metazoa	Hymenoptera	splicing	12.7021721328432	0.630425552771065
Nasvi2EG008854_e6_fac	Nasvi2EG008854	CCRE_101	antiquewhite2	tachykinins (40%A)	1.024	0.044040011580064	....m	.....	NA	Insect	Hymenoptera	splicing	12.7021721328432	0.630425552771065
Nasvi2EG005391_e4_fac	Nasvi2EG005391	CCRE_101	antiquewhite2	Lipase 3 (38%A)	3.048	0.015486859476783	....m	.....	NA	Metazoa	Hymenoptera	splicing	12.7021721328432	0.630425552771065
Nasvi2EG002213_e0_con	Nasvi2EG002213	CCRE_101	antiquewhite2	Unknown	5.058	0.0603302582214959	....m	.....	NA	Wasp	NA	transcription	12.7021721328432	0.630425552771065
Nasvi2EG000362_e6_fac	Nasvi2EG000362	CCRE_101	antiquewhite2	lysyl oxidase homolog 4 (64%a)	1.079	1.03989585726319	....m	.....	NA	Metazoa	Hymenoptera	splicing	12.7021721328432	0.630425552771065
Nasvi2EG000362_e2_fac	Nasvi2EG000362	CCRE_101	antiquewhite2	lysyl oxidase homolog 4 (64%a)	1.079	1.03989585726319	....m	.....	NA	Metazoa	Hymenoptera	splicing	12.7021721328432	0.630425552771065
Nasvi2EG000362_e5_fac	Nasvi2EG000362	CCRE_101	antiquewhite2	lysyl oxidase homolog 4 (64%a)	1.079	1.03989585726319	....m	.....	NA	Metazoa	Hymenoptera	splicing	12.7021721328432	0.630425552771065
Nasvi2EG002360_e2_fac	Nasvi2EG002360	CCRE_101	antiquewhite2	Unknown	2.01	0.0261895369526182	....m	.....	NA	Hymenoptera	NA	splicing	12.7021721328432	0.630425552771065
Nasvi2EG009716_e0_con	Nasvi2EG009716	CCRE_101	antiquewhite2	Unknown (71%A)	3.013	0.00860844125181927	....m	.....	NA	Insect	Apocrita	transcription	12.7021721328432	0.630425552771065
Nasvi2EG000629_e0_con	Nasvi2EG000629	CCRE_101	antiquewhite2	Unknown (68%A)	1.095	0.167704235842144	....m	.....	NA	Wasp	Chalcid	transcription	12.7021721328432	0.630425552771065
Nasvi2EG010940_e1_fac	Nasvi2EG010940	CCRE_101	antiquewhite2	Unknown	3.062	0.88753488945436	....m	.....	NA	Wasp	Chalcid	splicing	12.7021721328432	0.630425552771065
Nasvi2EG000692_e2_fac	Nasvi2EG000692	CCRE_101	antiquewhite2	Kv channel-interacting protein 4 (54%U)	1.1	1.42136228641335	....m	.....	NA	Metazoa	Hymenoptera	splicing	12.7021721328432	0.630425552771065
Nasvi2EG004329_e11_fac	Nasvi2EG004329	CCRE_101	antiquewhite2	myocyte-specific enhancer factor 2 (64%a)	3.035	0.15305146355462	....m	.....	NA	Metazoa	Hymenoptera	splicing	12.7021721328432	0.630425552771065
Nasvi2EG012250_e2_con	Nasvi2EG012250	CCRE_101	antiquewhite2	Lipase 3 (43%U)	3.103	0.584999136833122	....m	.....	NA	Metazoa	Chalcid	transcription	12.7021721328432	0.630425552771065
Nasvi2EG009450_e2_fac	Nasvi2EG009450	CCRE_101	antiquewhite2	UPF0670 protein CG4666 (68%A)	3.002	0.00192758326677817	....m	.....	NA	Metazoa	Hymenoptera	splicing	12.7021721328432	0.630425552771065
Nasvi2EG026992_e0_con	Nasvi2EG026992	CCRE_101	antiquewhite2	Unknown (82%A)	None	NA	....m	.....	NA	Wasp	Nasonia	transcription	12.7021721328432	0.630425552771065
Nasvi2EG002384_e0_con	Nasvi2EG002384	CCRE_101	antiquewhite2	Ras-related protein Rab-26 (54%A)	2.011	0.0484716289496804	....m	.....	NA	Metazoa	Hymenoptera	transcription	12.7021721328432	0.630425552771065
Nasvi2EG019458_e2_fac	Nasvi2EG019458	CCRE_101	antiquewhite2	Unknown	4.054	0.0303510152933697	....m	.....	NA	Wasp	NA	splicing	12.7021721328432	0.630425552771065
Nasvi2EG004850_e0_con	Nasvi2EG004850	CCRE_101	antiquewhite2	Unknown	5.028	0.0888270492244115	....m	.....	NA	Wasp	NA	transcription	12.7021721328432	0.630425552771065
Nasvi2EG022818_e0_con	Nasvi2EG022818	CCRE_101	antiquewhite2	Unknown (Fragment) (53%U)	2.048	0.0107962775311927	....m	.....	NA	Insect	Chalcid	transcription	12.7021721328432	0.630425552771065
Nasvi2EG009282_e4_fac	Nasvi2EG009282	CCRE_101	antiquewhite2	Bardet-Biedl syndrome 2 protein protein. putative (68%U)	3.087	0.272738650989798	....m	.....	NA	Metazoa	Hymenoptera	splicing	12.7021721328432	0.630425552771065
Nasvi2EG022175_e0_con	Nasvi2EG022175	CCRE_101	antiquewhite2	Low-density lipoprotein receptor (52%A)	1.056	0.00184519020231926	....m	.....	NA	Metazoa	Hymenoptera	transcription	12.7021721328432	0.630425552771065
Nasvi2EG010141_e13_fac	Nasvi2EG010141	CCRE_101	antiquewhite2	calcitonin receptor (60%a)	3.046	0.0355169366229175	....m	.....	NA	Metazoa	Hymenoptera	splicing	12.7021721328432	0.630425552771065
Nasvi2EG008409_e6_fac	Nasvi2EG008409	CCRE_101	antiquewhite2	Excitatory amino acid transporter 3 (63%U)	1.004	0.0190395327595744	....m	.....	NA	Metazoa	Hymenoptera	splicing	12.7021721328432	0.630425552771065
Nasvi2EG009281_e0_con	Nasvi2EG009281	CCRE_1010	skyblue3	Ras family protein member 11B (45%A)	3.086	0.791739335049691	.....	.....	Testes	Metazoa	Hymenoptera	transcription	5.7104226286475	0.216496627656533
Nasvi2EG010724_e4_fac	Nasvi2EG010724	CCRE_1010	skyblue3	Unknown	3.052	0.152236839549082	.....	.....	Testes	Insect	NA	splicing	5.7104226286475	0.216496627656533
Nasvi2EG012122_e0_con	Nasvi2EG012122	CCRE_1010	skyblue3	Unknown	3.096	0.525539754384049	.....	.....	Testes	Hymenoptera	Hymenoptera	transcription	5.7104226286475	0.216496627656533
Nasvi2EG009283_e4_con	Nasvi2EG009283	CCRE_1011	palevioletred2	Mitotic spindle assembly checkpoint protein MAD1 (56%A)	3.087	0.272738650989798	.....	+++++	Unbiased	Metazoa	Hymenoptera	transcription	2.24704931782549	0.192207015337035
Nasvi2EG009284_e1_con	Nasvi2EG009284	CCRE_1011	palevioletred2	UPF0510 protein C19orf63 protein. putative (58%U)	3.087	0.272738650989798	.....	+++++	Unbiased	Metazoa	Hymenoptera	transcription	2.24704931782549	0.192207015337035
Nasvi2EG009285_e4_con	Nasvi2EG009285	CCRE_1012	mediumpurple2	Unknown (39%A)	3.087	0.272738650989798	.....	.++++	Soma	Arthropod	Hymenoptera	transcription	8.75617822362318	0.861868289354555
Nasvi2EG009524_e1_con	Nasvi2EG009524	CCRE_1012	mediumpurple2	Unknown (48%A)	3.007	0.0177020331305698	.....	.++++	Soma	Hymenoptera	Hymenoptera	transcription	8.75617822362318	0.861868289354555
Nasvi2EG009329_e2_con	Nasvi2EG009329	CCRE_1013	green4	sodium-independent sulfate anion transporter. putative (66%a)	3	0	....m	.++++	Soma	Metazoa	Hymenoptera	transcription	8.39783956939307	0.946393741537051
Nasvi2EG016094_e0_con	Nasvi2EG016094	CCRE_1013	green4	Odorant receptor 50 sym:Or50 (37%A)	1.058	0.129419921423619	....m	.++++	Soma	Hymenoptera	NA	transcription	8.39783956939307	0.946393741537051
Nasvi2EG016096_e5_con	Nasvi2EG016096	CCRE_1013	green4	Titin (45%U)	1.058	0.129419921423619	....m	.++++	Soma	Metazoa	Hymenoptera	transcription	8.39783956939307	0.946393741537051
Nasvi2EG021831_e3_fac	Nasvi2EG021831	CCRE_1014	coral	Unknown (47%A)	4.065	0.00358734277780403	.....	...+.	Unbiased	Hymenoptera	Hymenoptera	splicing	7.79365810452062	0.430423317397301
Nasvi2EG000472_e3_fac	Nasvi2EG000472	CCRE_1014	coral	nicotinic acetylcholine receptor alpha2 subunit (77%a)	1.09	0.550396086072277	.....	...+.	Unbiased	Metazoa	Hymenoptera	splicing	7.79365810452062	0.430423317397301
Nasvi2EG019658_e0_con	Nasvi2EG019658	CCRE_1014	coral	Unknown (29%U)	5.056	0.0340851123933235	.....	...+.	Unbiased	Insect	NA	transcription	7.79365810452062	0.430423317397301
Nasvi2EG002563_e1_fac	Nasvi2EG002563	CCRE_1014	coral	hexamerin (50%A)	2.021	0.171752798650514	.....	...+.	Unbiased	Insect	Hymenoptera	splicing	7.79365810452062	0.430423317397301
Nasvi2EG009355_e0_con	Nasvi2EG009355	CCRE_1014	coral	Unknown	3	0	.....	...+.	Unbiased	Wasp	NA	transcription	7.79365810452062	0.430423317397301
Nasvi2EG022676_e0_con	Nasvi2EG022676	CCRE_1014	coral	apterous. protein (61%A)	4.054	0.0303510152933697	.....	...+.	Unbiased	Metazoa	Hymenoptera	transcription	7.79365810452062	0.430423317397301
Nasvi2EG012338_e10_fac	Nasvi2EG012338	CCRE_1015	coral2	GLEAN_03038 (33%A)	4.053	0.068206354209964	...mm	.....	Testes	Metazoa	Hymenoptera	splicing	12.215178990729	0.506392446362263
Nasvi2EG011136_e1_con	Nasvi2EG011136	CCRE_1015	coral2	Unknown	4.045	1.63255876634003	...mm	.....	Testes	Insect	Chalcid	transcription	12.215178990729	0.506392446362263
Nasvi2EG003851_e4_fac	Nasvi2EG003851	CCRE_1015	coral2	Testis-expressed sequence 9 protein (31%U)	2.039	0.0434587340166966	...mm	.....	Testes	Metazoa	Chalcid	splicing	12.215178990729	0.506392446362263
Nasvi2EG013325_e1_fac	Nasvi2EG013325	CCRE_1015	coral2	tripeptidyl-peptidase 2 (22%a)	4.055	0.0136251420637332	...mm	.....	Testes	Insect	Hymenoptera	splicing	12.215178990729	0.506392446362263
Nasvi2EG009365_e0_con	Nasvi2EG009365	CCRE_1015	coral2	Cytochrome C oxidase subunit VIb (51%A)	3.001	0.00268613474803097	...mm	.....	Testes	Metazoa	Hymenoptera	transcription	12.215178990729	0.506392446362263
Nasvi2EG005528_e2_fac	Nasvi2EG005528	CCRE_1015	coral2	lachesin. putative (68%a)	3.048	0.015486859476783	...mm	.....	Testes	Metazoa	Hymenoptera	splicing	12.215178990729	0.506392446362263
Nasvi2EG012338_e2_fac	Nasvi2EG012338	CCRE_1015	coral2	GLEAN_03038 (33%A)	4.053	0.068206354209964	...mm	.....	Testes	Metazoa	Hymenoptera	splicing	12.215178990729	0.506392446362263
Nasvi2EG014400_e1_con	Nasvi2EG014400	CCRE_1015	coral2	Unknown	3.023	0.178019791612126	...mm	.....	Testes	Hymenoptera	NA	transcription	12.215178990729	0.506392446362263
Nasvi2EG008805_e6_fac	Nasvi2EG008805	CCRE_1016	darkmagenta	DCN1 protein 4 (73%A)	1.022	0.325016018646633	....f	+++++	Unbiased	Metazoa	Hymenoptera	splicing	15.4044797301429	0.747832753066694
Nasvi2EG009425_e3_con	Nasvi2EG009425	CCRE_1016	darkmagenta	daughter of sevenless protein (69%U)	3.002	0.00192758326677817	....f	+++++	Unbiased	Metazoa	Hymenoptera	transcription	15.4044797301429	0.747832753066694
Nasvi2EG009587_e3_fac	Nasvi2EG009587	CCRE_1017	deeppink	Uncharacterized MFS-type transporter C19orf28 (54%A)	3.01	0.0413443102477041	.....	.....	Unbiased	Metazoa	Hymenoptera	splicing	4.08994580757654	0.639116402984017
Nasvi2EG037031_e1_fac	Nasvi2EG037031	CCRE_1017	deeppink	odorant receptor 159. sym:Or159 (100%e)	5.032	0.0241510175840593	.....	.....	Unbiased	Insect	Nasonia	splicing	4.08994580757654	0.639116402984017
Nasvi2EG009428_e0_con	Nasvi2EG009428	CCRE_1017	deeppink	Unknown (29%A)	3.002	0.00192758326677817	.....	.....	Unbiased	Insect	Chalcid	transcription	4.08994580757654	0.639116402984017
Nasvi2EG009430_e1_con	Nasvi2EG009430	CCRE_1018	orangered4	Sugar transporter ERD6 6 (43%A)	3.002	0.00192758326677817	.....	..+.+	Unbiased	Metazoa	Chalcid	transcription	8.19864991904516	0.512729395261102
Nasvi2EG013664_e2_con	Nasvi2EG013664	CCRE_1018	orangered4	feline leukemia virus subgroup C receptor-related protein 2. putative (58%a)	5.016	0.0209007113755195	.....	..+.+	Unbiased	Metazoa	Hymenoptera	transcription	8.19864991904516	0.512729395261102
Nasvi2EG013664_e3_fac	Nasvi2EG013664	CCRE_1018	orangered4	feline leukemia virus subgroup C receptor-related protein 2. putative (58%a)	5.016	0.0209007113755195	.....	..+.+	Unbiased	Metazoa	Hymenoptera	splicing	8.19864991904516	0.512729395261102
Nasvi2EG018333_e1_con	Nasvi2EG018333	CCRE_1019	darkorange	Serine proteinase stubble (52%U)	3.044	0.0483377404705133	...m.	.+++.	Soma	Metazoa	Hymenoptera	transcription	16.534234477044	0.617885925179465
Nasvi2EG009455_e0_con	Nasvi2EG009455	CCRE_1019	darkorange	Unknown (44%A)	3.002	0.00192758326677817	...m.	.+++.	Soma	Insect	Hymenoptera	transcription	16.534234477044	0.617885925179465
Nasvi2EG005590_e1_con	Nasvi2EG005590	CCRE_102	tan4	Unknown	3.048	0.015486859476783	....m	.+..+	Unbiased	NA	NA	transcription	5.00554975113701	0.667372059770311
Nasvi2EG000630_e2_con	Nasvi2EG000630	CCRE_102	tan4	43 kDa receptor-associated protein of the synapse (81%A)	1.095	0.167704235842144	....m	.+..+	Unbiased	Metazoa	Hymenoptera	transcription	5.00554975113701	0.667372059770311
Nasvi2EG009471_e1_con	Nasvi2EG009471	CCRE_1020	maroon	Unknown (41%A)	3.002	0.00192758326677817	...mm	.++++	Soma	Insect	NA	transcription	5.93297376054286	0.372119106130439
Nasvi2EG009462_e1_con	Nasvi2EG009462	CCRE_1020	maroon	Unknown (46%A)	3.002	0.00192758326677817	...mm	.++++	Soma	Insect	Hymenoptera	transcription	5.93297376054286	0.372119106130439
Nasvi2EG012779_e0_con	Nasvi2EG012779	CCRE_1021	mediumpurple1	Unknown (40%A)	1.056	0.00184519020231926	.....	.+.+.	Soma	Insect	Hymenoptera	transcription	5.6562630531023	0.778685051656329
Nasvi2EG009467_e2_con	Nasvi2EG009467	CCRE_1021	mediumpurple1	Unknown (40%U)	3.002	0.00192758326677817	.....	.+.+.	Soma	Hymenoptera	NA	transcription	5.6562630531023	0.778685051656329
Nasvi2EG009483_e2_con	Nasvi2EG009483	CCRE_1022	lightsteelblue1	Open rectifier potassium channel protein (51%A)	3.004	0.0234557616247563	....f	+++++	Unbiased	Metazoa	Hymenoptera	transcription	2.69472189227686	0.193410979073023
Nasvi2EG009482_e2_con	Nasvi2EG009482	CCRE_1022	lightsteelblue1	Histidyl-tRNA synthetase (64%A)	3.003	0.0490381829124223	....f	+++++	Unbiased	Metazoa	Hymenoptera	transcription	2.69472189227686	0.193410979073023
Nasvi2EG009486_e1_con	Nasvi2EG009486	CCRE_1023	darkorange	Unknown (46%A)	3.004	0.0234557616247563	....m	.++++	Soma	Insect	Hymenoptera	transcription	8.18147914804153	0.327597280646977
Nasvi2EG009487_e1_con	Nasvi2EG009487	CCRE_1023	darkorange	Unknown	3.004	0.0234557616247563	....m	.++++	Soma	Wasp	NA	transcription	8.18147914804153	0.327597280646977
Nasvi2EG016331_e1_con	Nasvi2EG016331	CCRE_1023	darkorange	Unknown (65%A)	1.057	0.0115721757300211	....m	.++++	Soma	Arthropod	Chalcid	transcription	8.18147914804153	0.327597280646977
Nasvi2EG009491_e5_con	Nasvi2EG009491	CCRE_1024	steelblue	Unknown	3.004	0.0234557616247563	....f	+++++	Gonads	Wasp	NA	transcription	14.4527045530289	0.958743595881398
Nasvi2EG004023_e5_fac	Nasvi2EG004023	CCRE_1024	steelblue	ATP-dependent RNA Helicase DDX52 (63%A)	2.038	0.0118685036349603	....f	+++++	Gonads	Metazoa	Hymenoptera	splicing	14.4527045530289	0.958743595881398
Nasvi2EG008423_e4_fac	Nasvi2EG008423	CCRE_1025	mediumorchid	Unknown	1.004	0.0190395327595744	...mf	+...+	Unbiased	Wasp	NA	splicing	5.14479761222225	0.261284912604905
Nasvi2EG009494_e0_con	Nasvi2EG009494	CCRE_1025	mediumorchid	Unknown (45%A)	3.004	0.0234557616247563	...mf	+...+	Unbiased	Hymenoptera	NA	transcription	5.14479761222225	0.261284912604905
Nasvi2EG009496_e4_con	Nasvi2EG009496	CCRE_1026	mediumpurple3	Rhombotin-1 (82%U)	3.005	0.0677704464378159	.....	.+.++	Soma	Metazoa	Hymenoptera	transcription	14.5780973960984	0.82737678204143
Nasvi2EG010703_e3_fac	Nasvi2EG010703	CCRE_1026	mediumpurple3	Tyrosine-protein kinase receptor (46%U)	3.051	0.188433396812669	.....	.+.++	Soma	Metazoa	Hymenoptera	splicing	14.5780973960984	0.82737678204143
Nasvi2EG010703_e21_fac	Nasvi2EG010703	CCRE_1026	mediumpurple3	Tyrosine-protein kinase receptor (46%U)	3.051	0.188433396812669	.....	.+.++	Soma	Metazoa	Hymenoptera	splicing	14.5780973960984	0.82737678204143
Nasvi2EG005857_e5_fac	Nasvi2EG005857	CCRE_1027	darkgrey	Unknown	4.099	0.239334417094364	....f	+...+	Ovaries	Hymenoptera	NA	splicing	28.8783455131903	0.99543071832807
Nasvi2EG009504_e2_con	Nasvi2EG009504	CCRE_1027	darkgrey	Unknown	3.007	0.0177020331305698	....f	+...+	Ovaries	Insect	NA	transcription	28.8783455131903	0.99543071832807
Nasvi2EG011989_e0_con	Nasvi2EG011989	CCRE_1027	darkgrey	Unknown (29%A)	3.092	0.348949657023964	....f	+...+	Ovaries	Metazoa	Chalcid	transcription	28.8783455131903	0.99543071832807
Nasvi2EG032683_e2_fac	Nasvi2EG032683	CCRE_1027	darkgrey	Unknown (100%A)	None	NA	....f	+...+	Ovaries	Wasp	NA	splicing	28.8783455131903	0.99543071832807
Nasvi2EG023362_e4_fac	Nasvi2EG023362	CCRE_1027	darkgrey	Beta-galactosidase (55%U)	4.055	0.0136251420637332	....f	+...+	Ovaries	Metazoa	Hymenoptera	splicing	28.8783455131903	0.99543071832807
Nasvi2EG007232_e1_fac	Nasvi2EG007232	CCRE_1027	darkgrey	Histone-lysine N-methyltransferase. H4 lysine-20 specific. putative (19%U)	1.05	0.0338993380106802	....f	+...+	Ovaries	Metazoa	NA	splicing	28.8783455131903	0.99543071832807
Nasvi2EG012137_e1_con	Nasvi2EG012137	CCRE_1028	salmon2	Unknown (41%A)	3.097	0.765153517619399	f...f	+++.+	Unbiased	Wasp	Chalcid	transcription	4.81583877849004	0.635224703420839
Nasvi2EG009510_e2_con	Nasvi2EG009510	CCRE_1028	salmon2	Unknown (100%A)	3.007	0.0177020331305698	f...f	+++.+	Unbiased	Wasp	NA	transcription	4.81583877849004	0.635224703420839
Nasvi2EG009509_e8_con	Nasvi2EG009509	CCRE_1028	salmon2	Bloom syndrome protein protein. putative (15%U)	3.007	0.0177020331305698	f...f	+++.+	Unbiased	Metazoa	Chalcid	transcription	4.81583877849004	0.635224703420839
Nasvi2EG010355_e1_con	Nasvi2EG010355	CCRE_1028	salmon2	Unknown	1.05	0.0338993380106802	f...f	+++.+	Unbiased	Wasp	NA	transcription	4.81583877849004	0.635224703420839
Nasvi2EG016166_e6_con	Nasvi2EG016166	CCRE_1029	darkred	Transcription initiation factor TFIID subunit 4 (64%A)	1.059	0.090207300259677	....f	+++.+	Unbiased	Metazoa	NA	transcription	16.0493976434835	0.767514413512057
Nasvi2EG009515_e0_con	Nasvi2EG009515	CCRE_1029	darkred	Unknown (8%U)	3.007	0.0177020331305698	....f	+++.+	Unbiased	Hymenoptera	Chalcid	transcription	16.0493976434835	0.767514413512057
Nasvi2EG000858_e1_con	Nasvi2EG000858	CCRE_103	brown4	Iron-sulfur cluster assembly enzyme ISCU (79%A)	5.035	0.0883746972015159	....m	+++++	Unbiased	Metazoa	Hymenoptera	transcription	12.0189914601096	0.874545198582332
Nasvi2EG000633_e2_con	Nasvi2EG000633	CCRE_103	brown4	methylmalonic aciduria and homocystinuria type D homolog. mitochondrial. putative (54%a)	1.095	0.167704235842144	....m	+++++	Unbiased	Metazoa	Hymenoptera	transcription	12.0189914601096	0.874545198582332
Nasvi2EG009537_e0_con	Nasvi2EG009537	CCRE_1030	antiquewhite2	Unknown (58%A)	3.008	0.0135599084939968	.....	.....	NA	Insect	Nasonia	transcription	10.0731211029651	0.50841259116741
Nasvi2EG000715_e1_fac	Nasvi2EG000715	CCRE_1030	antiquewhite2	Transcription cofactor vestigial protein 4 (62%A)	1.102	1.45628333963585	.....	.....	NA	Metazoa	Hymenoptera	splicing	10.0731211029651	0.50841259116741
Nasvi2EG004679_e1_fac	Nasvi2EG004679	CCRE_1030	antiquewhite2	Unknown (43%A)	1.105	0.950924425735528	.....	.....	NA	Insect	Chalcid	splicing	10.0731211029651	0.50841259116741
Nasvi2EG004679_e9_fac	Nasvi2EG004679	CCRE_1030	antiquewhite2	Unknown (43%A)	1.105	0.950924425735528	.....	.....	NA	Insect	Chalcid	splicing	10.0731211029651	0.50841259116741
Nasvi2EG009859_e1_fac	Nasvi2EG009859	CCRE_1030	antiquewhite2	Unknown (54%A)	2.061	0.0832653444935755	.....	.....	NA	Hymenoptera	Hymenoptera	splicing	10.0731211029651	0.50841259116741
Nasvi2EG009566_e3_con	Nasvi2EG009566	CCRE_1031	thistle2	Apoptosis 2 inhibitor (48%U)	3.009	0.0558881559448909	.....	+..++	Unbiased	Metazoa	Hymenoptera	transcription	2.4563677080642	0.165438548312109
Nasvi2EG023895_e1_con	Nasvi2EG023895	CCRE_1031	thistle2	Unknown (60%A)	2.046	0.00190681399982839	.....	+..++	Unbiased	Wasp	NA	transcription	2.4563677080642	0.165438548312109
Nasvi2EG019471_e0_con	Nasvi2EG019471	CCRE_1032	indianred2	Centromere protein I (45%A)	4.054	0.0303510152933697	.....	.....	NA	Metazoa	Hymenoptera	transcription	7.77329745326935	0.746527367444835
Nasvi2EG002382_e2_fac	Nasvi2EG002382	CCRE_1032	indianred2	Unknown (37%A)	2.011	0.0484716289496804	.....	.....	NA	Wasp	Nasonia	splicing	7.77329745326935	0.746527367444835
Nasvi2EG000702_e3_fac	Nasvi2EG000702	CCRE_1032	indianred2	glucose dehydrogenase [acceptor] (54%a)	1.101	0.948568169094424	.....	.....	NA	Metazoa	Hymenoptera	splicing	7.77329745326935	0.746527367444835
Nasvi2EG011473_e1_fac	Nasvi2EG011473	CCRE_1032	indianred2	UPF0582 protein C13orf37 protein. putative (73%U)	1.049	0.0717305486158706	.....	.....	NA	Metazoa	Hymenoptera	splicing	7.77329745326935	0.746527367444835
Nasvi2EG009586_e0_con	Nasvi2EG009586	CCRE_1032	indianred2	Tyrosine-protein kinase receptor (48%U)	3.01	0.0413443102477041	.....	.....	NA	Metazoa	Hymenoptera	transcription	7.77329745326935	0.746527367444835
Nasvi2EG024622_e5_fac	Nasvi2EG024622	CCRE_1032	indianred2	Cyclin-dependent kinase 14 (80%A)	1.056	0.00184519020231926	.....	.....	NA	Metazoa	Hymenoptera	splicing	7.77329745326935	0.746527367444835
Nasvi2EG037227_e2_fac	Nasvi2EG037227	CCRE_1033	deeppink2	odorant receptor 261. sym:Or261 (100%e)	1.056	0.00184519020231926	.....	...+.	NA	Insect	Hymenoptera	splicing	5.2246017114564	1
Nasvi2EG031477_e0_con	Nasvi2EG031477	CCRE_1033	deeppink2	Unknown (77%A)	None	NA	.....	...+.	NA	Wasp	NA	transcription	5.2246017114564	1
Nasvi2EG021202_e0_con	Nasvi2EG021202	CCRE_1033	deeppink2	Unknown	1.056	0.00184519020231926	.....	...+.	NA	Hymenoptera	NA	transcription	5.2246017114564	1
Nasvi2EG006031_e2_fac	Nasvi2EG006031	CCRE_1033	deeppink2	neuroglian (79%a)	4.092	0.60047033037284	.....	...+.	NA	Metazoa	Hymenoptera	splicing	5.2246017114564	1
Nasvi2EG009590_e0_con	Nasvi2EG009590	CCRE_1033	deeppink2	Photoreceptor-specific nuclear receptor (74%U)	3.01	0.0413443102477041	.....	...+.	NA	Metazoa	Hymenoptera	transcription	5.2246017114564	1
Nasvi2EG006304_e8_fac	Nasvi2EG006304	CCRE_1033	deeppink2	Angiotensin-converting enzyme (74%U)	5.049	0.0528606109962146	.....	...+.	NA	Metazoa	Hymenoptera	splicing	5.2246017114564	1
Nasvi2EG015131_e3_fac	Nasvi2EG015131	CCRE_1033	deeppink2	Unknown (36%A)	2.046	0.00190681399982839	.....	...+.	NA	Hymenoptera	Chalcid	splicing	5.2246017114564	1
Nasvi2EG011464_e5_fac	Nasvi2EG011464	CCRE_1033	deeppink2	Multiple inositol polyphosphate phosphatase (46%A)	1.049	0.0717305486158706	.....	...+.	NA	Metazoa	Nasonia	splicing	5.2246017114564	1
Nasvi2EG029376_e4_fac	Nasvi2EG029376	CCRE_1033	deeppink2	importin-11 (67%a)	None	NA	.....	...+.	NA	Metazoa	Hymenoptera	splicing	5.2246017114564	1
Nasvi2EG037319_e1_fac	Nasvi2EG037319	CCRE_1033	deeppink2	nitric oxide synthase (45%a)	None	NA	.....	...+.	NA	Metazoa	Hymenoptera	splicing	5.2246017114564	1
Nasvi2EG003318_e3_fac	Nasvi2EG003318	CCRE_1033	deeppink2	Gamma-1-syntrophin (80%U)	4.012	0.136289843066254	.....	...+.	NA	Metazoa	Hymenoptera	splicing	5.2246017114564	1
Nasvi2EG017542_e1_fac	Nasvi2EG017542	CCRE_1033	deeppink2	Jazigo (Fragment) (65%U)	2.046	0.00190681399982839	.....	...+.	NA	Metazoa	Hymenoptera	splicing	5.2246017114564	1
Nasvi2EG009125_e4_fac	Nasvi2EG009125	CCRE_1033	deeppink2	transmembrane and TPR repeat-containing protein CG4050. putative (76%a)	3.073	0.34097908875674	.....	...+.	NA	Metazoa	Hymenoptera	splicing	5.2246017114564	1
Nasvi2EG028633_e1_fac	Nasvi2EG028633	CCRE_1033	deeppink2	Unknown	None	NA	.....	...+.	NA	Wasp	NA	splicing	5.2246017114564	1
Nasvi2EG026155_e0_con	Nasvi2EG026155	CCRE_1033	deeppink2	Uncharacterized protein C16orf73 (38%A)	3.045	0.0023988453473558	.....	...+.	NA	Metazoa	Hymenoptera	transcription	5.2246017114564	1
Nasvi2EG014217_e1_fac	Nasvi2EG014217	CCRE_1033	deeppink2	Unknown (60%A)	3.013	0.00860844125181927	.....	...+.	NA	Arthropod	NA	splicing	5.2246017114564	1
Nasvi2EG037146_e0_con	Nasvi2EG037146	CCRE_1033	deeppink2	odorant receptor 299. sym:Or299 (100%e)	3.01	0.0413443102477041	.....	...+.	NA	Insect	NA	transcription	5.2246017114564	1
Nasvi2EG009571_e4_fac	Nasvi2EG009571	CCRE_1033	deeppink2	Interleukin-16 (37%U)	3.009	0.0558881559448909	.....	...+.	NA	Metazoa	Hymenoptera	splicing	5.2246017114564	1
Nasvi2EG004154_e9_fac	Nasvi2EG004154	CCRE_1033	deeppink2	Suppressor of white apricot. protein (52%A)	3.041	0.0400943017978285	.....	...+.	NA	Metazoa	Hymenoptera	splicing	5.2246017114564	1
Nasvi2EG010703_e7_fac	Nasvi2EG010703	CCRE_1033	deeppink2	Tyrosine-protein kinase receptor (46%U)	3.051	0.188433396812669	.....	...+.	NA	Metazoa	Hymenoptera	splicing	5.2246017114564	1
Nasvi2EG010905_e1_fac	Nasvi2EG010905	CCRE_1033	deeppink2	Unknown (53%A)	3.058	0.114675576757796	.....	...+.	NA	Metazoa	Chalcid	splicing	5.2246017114564	1
Nasvi2EG024478_e0_con	Nasvi2EG024478	CCRE_1033	deeppink2	Unknown	5.044	0.00475066678536826	.....	...+.	NA	Metazoa	NA	transcription	5.2246017114564	1
Nasvi2EG024668_e0_con	Nasvi2EG024668	CCRE_1033	deeppink2	Unknown	None	NA	.....	...+.	NA	Metazoa	NA	transcription	5.2246017114564	1
Nasvi2EG018207_e0_con	Nasvi2EG018207	CCRE_1033	deeppink2	Unknown	3.043	0.0405456669179017	.....	...+.	NA	Wasp	NA	transcription	5.2246017114564	1
Nasvi2EG012803_e1_con	Nasvi2EG012803	CCRE_1033	deeppink2	Carcinoembryonic antigen-related cell adhesion molecule (73%A)	1.056	0.00184519020231926	.....	...+.	NA	Arthropod	Hymenoptera	transcription	5.2246017114564	1
Nasvi2EG016594_e1_fac	Nasvi2EG016594	CCRE_1034	deeppink	Unknown (24%A)	1.039	0.0883602196382602	.....	.....	NA	Wasp	Chalcid	splicing	2.60516210523171	0.364006279002571
Nasvi2EG016657_e2_fac	Nasvi2EG016657	CCRE_1034	deeppink	Unknown (27%A)	1.056	0.00184519020231926	.....	.....	NA	Metazoa	Nasonia	splicing	2.60516210523171	0.364006279002571
Nasvi2EG022710_e1_fac	Nasvi2EG022710	CCRE_1034	deeppink	Unknown (46%A)	3.045	0.0023988453473558	.....	.....	NA	Hymenoptera	Chalcid	splicing	2.60516210523171	0.364006279002571
Nasvi2EG011807_e4_fac	Nasvi2EG011807	CCRE_1034	deeppink	Soluble guanylate cyclase 89Da (77%U)	5.044	0.00475066678536826	.....	.....	NA	Metazoa	Hymenoptera	splicing	2.60516210523171	0.364006279002571
Nasvi2EG016650_e1_fac	Nasvi2EG016650	CCRE_1034	deeppink	Unknown (28%A)	1.056	0.00184519020231926	.....	.....	NA	Wasp	Chalcid	splicing	2.60516210523171	0.364006279002571
Nasvi2EG033775_e1_fac	Nasvi2EG033775	CCRE_1034	deeppink	Unknown (84%A)	4.065	0.00358734277780403	.....	.....	NA	Wasp	NA	splicing	2.60516210523171	0.364006279002571
Nasvi2EG006828_e1_fac	Nasvi2EG006828	CCRE_1034	deeppink	Unknown (26%A)	2.048	0.0107962775311927	.....	.....	NA	NA	Apocrita	splicing	2.60516210523171	0.364006279002571
Nasvi2EG004728_e1_fac	Nasvi2EG004728	CCRE_1034	deeppink	CD63 antigen (58%A)	5.032	0.0241510175840593	.....	.....	NA	Metazoa	Hymenoptera	splicing	2.60516210523171	0.364006279002571
Nasvi2EG015373_e0_con	Nasvi2EG015373	CCRE_1034	deeppink	Unknown (71%A)	3.045	0.0023988453473558	.....	.....	NA	Wasp	Nasonia	transcription	2.60516210523171	0.364006279002571
Nasvi2EG036920_e2_fac	Nasvi2EG036920	CCRE_1034	deeppink	odorant receptor 285. sym:Or285 (100%e)	1.093	0.411512180252496	.....	.....	NA	Insect	Hymenoptera	splicing	2.60516210523171	0.364006279002571
Nasvi2EG020625_e0_con	Nasvi2EG020625	CCRE_1034	deeppink	Unknown (28%A)	1.045	0.0867701048348345	.....	.....	NA	Metazoa	Chalcid	transcription	2.60516210523171	0.364006279002571
Nasvi2EG010740_e2_fac	Nasvi2EG010740	CCRE_1034	deeppink	Unknown (51%A)	3.052	0.152236839549082	.....	.....	NA	Arthropod	Hymenoptera	splicing	2.60516210523171	0.364006279002571
Nasvi2EG001532_e3_fac	Nasvi2EG001532	CCRE_1034	deeppink	glutamate receptor. putative (17%U)	5.074	0.0428673856443581	.....	.....	NA	Metazoa	NA	splicing	2.60516210523171	0.364006279002571
Nasvi2EG009593_e0_con	Nasvi2EG009593	CCRE_1034	deeppink	Unknown	3.01	0.0413443102477041	.....	.....	NA	Wasp	NA	transcription	2.60516210523171	0.364006279002571
Nasvi2EG017425_e0_con	Nasvi2EG017425	CCRE_1035	lightcyan1	Unknown (26%A)	1.056	0.00184519020231926	....m	.....	Unbiased	Wasp	Nasonia	transcription	18.9340662325713	0.542290594877099
Nasvi2EG009601_e0_con	Nasvi2EG009601	CCRE_1035	lightcyan1	Unknown (31%A)	3.011	0.0465909211236883	....m	.....	Unbiased	Wasp	Nasonia	transcription	18.9340662325713	0.542290594877099
Nasvi2EG013126_e3_fac	Nasvi2EG013126	CCRE_1035	lightcyan1	solute carrier family 12 member 6. putative (69%a)	4.057	0.0498576238390667	....m	.....	Unbiased	Metazoa	Hymenoptera	splicing	18.9340662325713	0.542290594877099
Nasvi2EG024986_e3_fac	Nasvi2EG024986	CCRE_1035	lightcyan1	Ankyrin repeat and death domain-containing protein 1A (38%U)	4.062	0.0592817015294234	....m	.....	Unbiased	Metazoa	Hymenoptera	splicing	18.9340662325713	0.542290594877099
Nasvi2EG012577_e2_con	Nasvi2EG012577	CCRE_1035	lightcyan1	inorganic phosphate cotransporter. putative. putative (59%a)	2.038	0.0118685036349603	....m	.....	Unbiased	Metazoa	NA	transcription	18.9340662325713	0.542290594877099
Nasvi2EG010017_e0_con	Nasvi2EG010017	CCRE_1035	lightcyan1	Unknown (37%A)	2.065	0.139537351443124	....m	.....	Unbiased	Hymenoptera	Chalcid	transcription	18.9340662325713	0.542290594877099
Nasvi2EG005398_e3_fac	Nasvi2EG005398	CCRE_1035	lightcyan1	Lipase (45%A)	3.048	0.015486859476783	....m	.....	Unbiased	Metazoa	NA	splicing	18.9340662325713	0.542290594877099
Nasvi2EG012465_e1_fac	Nasvi2EG012465	CCRE_1035	lightcyan1	Unknown (41%U)	3.045	0.0023988453473558	....m	.....	Unbiased	Metazoa	NA	splicing	18.9340662325713	0.542290594877099
Nasvi2EG008658_e2_fac	Nasvi2EG008658	CCRE_1035	lightcyan1	growth hormone secretagogue receptor type 1 (55%a)	1.013	0.146659822541615	....m	.....	Unbiased	Metazoa	Hymenoptera	splicing	18.9340662325713	0.542290594877099
Nasvi2EG010892_e2_con	Nasvi2EG010892	CCRE_1035	lightcyan1	Glutathione S-transferase (74%U)	3.058	0.114675576757796	....m	.....	Unbiased	Metazoa	Hymenoptera	transcription	18.9340662325713	0.542290594877099
Nasvi2EG001490_e2_fac	Nasvi2EG001490	CCRE_1035	lightcyan1	sideroflexin-2. putative (80%a)	5.075	0.288719919987468	....m	.....	Unbiased	Metazoa	Hymenoptera	splicing	18.9340662325713	0.542290594877099
Nasvi2EG009605_e1_con	Nasvi2EG009605	CCRE_1036	greenyellow	tyrosine-protein kinase Src42A. putative (92%a)	3.011	0.0465909211236883	....f	+++++	Soma	Metazoa	Hymenoptera	transcription	26.3095192545221	1
Nasvi2EG011910_e1_con	Nasvi2EG011910	CCRE_1036	greenyellow	Serine/threonine-protein kinase LMTK1 (34%U)	5.042	0.051554933623023	....f	+++++	Soma	Metazoa	Hymenoptera	transcription	26.3095192545221	1
Nasvi2EG002024_e1_fac	Nasvi2EG002024	CCRE_1037	skyblue3	Uncharacterized family 31 glucosidase KIAA1161 (48%A)	5.067	0.128593013827321	...m.	+....	Testes	Metazoa	Hymenoptera	splicing	1.59507964378187	0.063379374876653
Nasvi2EG009616_e0_con	Nasvi2EG009616	CCRE_1037	skyblue3	Epsin-2 (74%U)	3.011	0.0465909211236883	...m.	+....	Testes	Metazoa	Hymenoptera	transcription	1.59507964378187	0.063379374876653
Nasvi2EG013267_e3_con	Nasvi2EG013267	CCRE_1038	steelblue	Unknown (47%A)	4.055	0.0136251420637332	....f	+++++	Unbiased	Insect	Apocrita	transcription	15.1425935319249	0.987817906282006
Nasvi2EG009633_e2_con	Nasvi2EG009633	CCRE_1038	steelblue	ATP-dependent RNA helicase DDX49. putative. putative (78%a)	3.011	0.0465909211236883	....f	+++++	Unbiased	Metazoa	Hymenoptera	transcription	15.1425935319249	0.987817906282006
Nasvi2EG014119_e0_con	Nasvi2EG014119	CCRE_1039	darkolivegreen	NUAK family SNF1 kinase 1 (62%A)	1.056	0.00184519020231926	....f	...++	Unbiased	Metazoa	Hymenoptera	transcription	8.7461980518222	0.649873957199165
Nasvi2EG009636_e0_con	Nasvi2EG009636	CCRE_1039	darkolivegreen	Zinc finger protein 268 (75%A)	3.012	0.250527426160338	....f	...++	Unbiased	Metazoa	Hymenoptera	transcription	8.7461980518222	0.649873957199165
Nasvi2EG009396_e3_con	Nasvi2EG009396	CCRE_104	plum	nuclear pore complex protein Nup85. putative (64%a)	3.001	0.00268613474803097	....f	+++++	Soma	Metazoa	Hymenoptera	transcription	3.60658463673474	0.347273075747723
Nasvi2EG000641_e2_con	Nasvi2EG000641	CCRE_104	plum	AGAP003049-PA (56%A)	1.096	1.10516318425142	....f	+++++	Soma	Metazoa	Chalcid	transcription	3.60658463673474	0.347273075747723
Nasvi2EG007912_e3_fac	Nasvi2EG007912	CCRE_1040	mediumpurple4	glyoxalase domain-containing protein 4. putative (74%a)	5.007	0.034599805525231	.....	.....	NA	Metazoa	Hymenoptera	splicing	2.9931095577479	0.259927589878034
Nasvi2EG009645_e0_con	Nasvi2EG009645	CCRE_1040	mediumpurple4	Unknown	3.013	0.00860844125181927	.....	.....	NA	Metazoa	Nasonia	transcription	2.9931095577479	0.259927589878034
Nasvi2EG006058_e8_fac	Nasvi2EG006058	CCRE_1041	darkolivegreen1	Metalloprotease (29%A)	4.09	0.566204180461896	....f	....+	Soma	Metazoa	NA	splicing	7.13646765135365	0.599834734222448
Nasvi2EG009670_e2_con	Nasvi2EG009670	CCRE_1041	darkolivegreen1	Trypsin-1 (55%A)	3.013	0.00860844125181927	....f	....+	Soma	Metazoa	Chalcid	transcription	7.13646765135365	0.599834734222448
Nasvi2EG034342_e0_con	Nasvi2EG034342	CCRE_1042	paleturquoise	Unknown (80%A)	None	NA	....m	...++	Soma	Wasp	NA	transcription	7.87269657525921	0.272742987185055
Nasvi2EG009672_e0_con	Nasvi2EG009672	CCRE_1042	paleturquoise	Unknown (55%A)	3.013	0.00860844125181927	....m	...++	Soma	Metazoa	Hymenoptera	transcription	7.87269657525921	0.272742987185055
Nasvi2EG037093_e6_fac	Nasvi2EG037093	CCRE_1043	royalblue	odorant receptor 133. sym:Or133 (100%e)	1.052	0.0208650987452138	....f	+...+	Unbiased	Insect	Nasonia	splicing	21.0221529836873	0.988364015791123
Nasvi2EG005329_e3_fac	Nasvi2EG005329	CCRE_1043	royalblue	Toll. protein (40%A)	2.006	0.0385692559201616	....f	+...+	Unbiased	Metazoa	Hymenoptera	splicing	21.0221529836873	0.988364015791123
Nasvi2EG002890_e1_fac	Nasvi2EG002890	CCRE_1043	royalblue	Diuretic hormone receptor (53%A)	2.034	0.0728271632542243	....f	+...+	Unbiased	Metazoa	Hymenoptera	splicing	21.0221529836873	0.988364015791123
Nasvi2EG009728_e4_con	Nasvi2EG009728	CCRE_1043	royalblue	Nuclear receptor coactivator (47%A)	2.056	0.112719128436096	....f	+...+	Unbiased	Hymenoptera	Hymenoptera	transcription	21.0221529836873	0.988364015791123
Nasvi2EG011034_e1_con	Nasvi2EG011034	CCRE_1043	royalblue	Cytoplasmic polyadenylation element-binding protein 1 (53%A)	4.051	0.0318348181762737	....f	+...+	Unbiased	Metazoa	Hymenoptera	transcription	21.0221529836873	0.988364015791123
Nasvi2EG007353_e1_fac	Nasvi2EG007353	CCRE_1043	royalblue	ATP-dependent RNA helicase me31b. putative. putative (94%a)	2.055	0.390193430720937	....f	+...+	Unbiased	Metazoa	Hymenoptera	splicing	21.0221529836873	0.988364015791123
Nasvi2EG002890_e11_fac	Nasvi2EG002890	CCRE_1043	royalblue	Diuretic hormone receptor (53%A)	2.034	0.0728271632542243	....f	+...+	Unbiased	Metazoa	Hymenoptera	splicing	21.0221529836873	0.988364015791123
Nasvi2EG005329_e6_fac	Nasvi2EG005329	CCRE_1043	royalblue	Toll. protein (40%A)	2.006	0.0385692559201616	....f	+...+	Unbiased	Metazoa	Hymenoptera	splicing	21.0221529836873	0.988364015791123
Nasvi2EG002890_e8_fac	Nasvi2EG002890	CCRE_1043	royalblue	Diuretic hormone receptor (53%A)	2.034	0.0728271632542243	....f	+...+	Unbiased	Metazoa	Hymenoptera	splicing	21.0221529836873	0.988364015791123
Nasvi2EG002890_e18_fac	Nasvi2EG002890	CCRE_1043	royalblue	Diuretic hormone receptor (53%A)	2.034	0.0728271632542243	....f	+...+	Unbiased	Metazoa	Hymenoptera	splicing	21.0221529836873	0.988364015791123
Nasvi2EG003691_e19_fac	Nasvi2EG003691	CCRE_1043	royalblue	bicaudal C protein (55%U)	2.044	0.0646715350453277	....f	+...+	Unbiased	Metazoa	Hymenoptera	splicing	21.0221529836873	0.988364015791123
Nasvi2EG027321_e9_fac	Nasvi2EG027321	CCRE_1044	darkorange2	Unknown (63%A)	4.065	0.00358734277780403	.....	.+.+.	Soma	Arthropod	Hymenoptera	splicing	9.2188127085565	0.627388313005468
Nasvi2EG009731_e1_con	Nasvi2EG009731	CCRE_1044	darkorange2	Unknown (83%A)	2.056	0.112719128436096	.....	.+.+.	Soma	Metazoa	Hymenoptera	transcription	9.2188127085565	0.627388313005468
Nasvi2EG011373_e3_con	Nasvi2EG011373	CCRE_1044	darkorange2	Chitin deacetylase 5 (72%A)	2.091	0.366863133979534	.....	.+.+.	Soma	Metazoa	Hymenoptera	transcription	9.2188127085565	0.627388313005468
Nasvi2EG009751_e0_con	Nasvi2EG009751	CCRE_1045	skyblue4	serine hydrolase protein-like. putative (41%a)	2.056	0.112719128436096	....m	..+..	Gonads	NA	Hymenoptera	transcription	5.83205687316437	0.62740534238159
Nasvi2EG005291_e5_fac	Nasvi2EG005291	CCRE_1045	skyblue4	delta-aminolevulinic acid dehydratase (77%a)	2.003	0.0107262134028912	....m	..+..	Gonads	NA	Hymenoptera	splicing	5.83205687316437	0.62740534238159
Nasvi2EG020605_e1_con	Nasvi2EG020605	CCRE_1045	skyblue4	Serine Protease P25 (39%A)	1.046	0.329136057408924	....m	..+..	Gonads	Metazoa	Chalcid	transcription	5.83205687316437	0.62740534238159
Nasvi2EG006436_e2_fac	Nasvi2EG006436	CCRE_1046	plum1	3-ketoacyl-CoA thiolase. mitochondrial. putative (76%a)	5.051	0.1094216304358	....m	+++++	Soma	Metazoa	Hymenoptera	splicing	9.43542922583476	0.559666579464129
Nasvi2EG009772_e1_con	Nasvi2EG009772	CCRE_1046	plum1	pancreatic triacylglycerol lipase. putative (75%a)	2.058	0.472949762778356	....m	+++++	Soma	Metazoa	Hymenoptera	transcription	9.43542922583476	0.559666579464129
Nasvi2EG010463_e2_con	Nasvi2EG010463	CCRE_1047	darkturquoise	Unknown (64%A)	2.076	0.510013481248071	....m	.++++	Unbiased	Hymenoptera	NA	transcription	19.6229419427188	0.739911495162531
Nasvi2EG012813_e2_con	Nasvi2EG012813	CCRE_1047	darkturquoise	Unknown	1.056	0.00184519020231926	....m	.++++	Unbiased	Hymenoptera	NA	transcription	19.6229419427188	0.739911495162531
Nasvi2EG009780_e2_con	Nasvi2EG009780	CCRE_1047	darkturquoise	15-hydroxyprostaglandin dehydrogenase (37%A)	2.059	0.299410496760528	....m	.++++	Unbiased	Metazoa	NA	transcription	19.6229419427188	0.739911495162531
Nasvi2EG011613_e0_con	Nasvi2EG011613	CCRE_1047	darkturquoise	Mite allergen Der F 3 (46%A)	1.057	0.0115721757300211	....m	.++++	Unbiased	Metazoa	Chalcid	transcription	19.6229419427188	0.739911495162531
Nasvi2EG000773_e2_fac	Nasvi2EG000773	CCRE_1048	darkviolet	Ankyrin (33%A)	5.032	0.0241510175840593	.....	.....	NA	Metazoa	Chalcid	splicing	12.4125550318045	0.897686854380684
Nasvi2EG011565_e1_con	Nasvi2EG011565	CCRE_1048	darkviolet	CUE domain-containing protein 2 (83%U)	1.057	0.0115721757300211	.....	.....	NA	Metazoa	Hymenoptera	transcription	12.4125550318045	0.897686854380684
Nasvi2EG009796_e0_con	Nasvi2EG009796	CCRE_1048	darkviolet	Metal-response element-binding transcription factor (69%A)	2.06	0.0987299372792331	.....	.....	NA	Metazoa	Hymenoptera	transcription	12.4125550318045	0.897686854380684
Nasvi2EG017608_e1_fac	Nasvi2EG017608	CCRE_1048	darkviolet	WD40 repeat-containing protein SMU1. putative (96%a)	4.066	0.0851578253115501	.....	.....	NA	Metazoa	Hymenoptera	splicing	12.4125550318045	0.897686854380684
Nasvi2EG009801_e2_fac	Nasvi2EG009801	CCRE_1049	darkseagreen2	neurogenic locus Notch protein (79%a)	2.06	0.0987299372792331	.....	...+.	Unbiased	Metazoa	Hymenoptera	splicing	0.552965219434657	0.168786015440398
Nasvi2EG009801_e3_fac	Nasvi2EG009801	CCRE_1049	darkseagreen2	neurogenic locus Notch protein (79%a)	2.06	0.0987299372792331	.....	...+.	Unbiased	Metazoa	Hymenoptera	splicing	0.552965219434657	0.168786015440398
Nasvi2EG009804_e0_con	Nasvi2EG009804	CCRE_1049	darkseagreen2	neurogenic locus Notch protein (70%a)	2.06	0.0987299372792331	.....	...+.	Unbiased	Metazoa	NA	transcription	0.552965219434657	0.168786015440398
Nasvi2EG000646_e0_con	Nasvi2EG000646	CCRE_105	green	leucine-zipper transcription regulator 1. putative (88%a)	1.096	1.10516318425142	.....	...+.	Unbiased	Metazoa	Hymenoptera	transcription	6.65020883134965	0.138023084572712
Nasvi2EG015854_e2_fac	Nasvi2EG015854	CCRE_105	green	Torso protein. putative (81%U)	3.045	0.0023988453473558	.....	...+.	Unbiased	Insect	Hymenoptera	splicing	6.65020883134965	0.138023084572712
Nasvi2EG009989_e4_fac	Nasvi2EG009989	CCRE_1050	darkturquoise	Venom acid phosphatase (48%U)	2.065	0.139537351443124	....m	.++.+	Unbiased	Metazoa	Hymenoptera	splicing	21.7092718548174	0.830474541172305
Nasvi2EG009809_e5_con	Nasvi2EG009809	CCRE_1050	darkturquoise	argininosuccinate synthase. putative (69%a)	2.06	0.0987299372792331	....m	.++.+	Unbiased	Metazoa	Hymenoptera	transcription	21.7092718548174	0.830474541172305
Nasvi2EG001396_e3_fac	Nasvi2EG001396	CCRE_1050	darkturquoise	Unknown (48%A)	5.082	0.938604950176792	....m	.++.+	Unbiased	Metazoa	Hymenoptera	splicing	21.7092718548174	0.830474541172305
Nasvi2EG012450_e2_con	Nasvi2EG012450	CCRE_1051	salmon4	Centromere protein J (50%A)	3.045	0.0023988453473558	....f	+.+.+	Unbiased	NA	Hymenoptera	transcription	16.0293578932895	0.846271253816884
Nasvi2EG009818_e0_con	Nasvi2EG009818	CCRE_1051	salmon4	Unknown	2.06	0.0987299372792331	....f	+.+.+	Unbiased	Wasp	NA	transcription	16.0293578932895	0.846271253816884
Nasvi2EG009831_e0_con	Nasvi2EG009831	CCRE_1052	sienna4	Unknown	2.061	0.0832653444935755	.....	...+.	Unbiased	Wasp	NA	transcription	2.50208282680421	0.16485295917736
Nasvi2EG020809_e0_con	Nasvi2EG020809	CCRE_1052	sienna4	Unknown (56%A)	1.056	0.00184519020231926	.....	...+.	Unbiased	Insect	Hymenoptera	transcription	2.50208282680421	0.16485295917736
Nasvi2EG001986_e1_fac	Nasvi2EG001986	CCRE_1053	black	isocitrate dehydrogenase [NAD] subunit beta. mitochondrial. putative (85%a)	5.069	0.227520558839686	...m.	.++++	Soma	Metazoa	Hymenoptera	splicing	19.5085872154232	0.497403892955258
Nasvi2EG009854_e0_con	Nasvi2EG009854	CCRE_1053	black	1-acyl-sn-glycerol-3-phosphate acyltransferase alpha (60%U)	2.061	0.0832653444935755	...m.	.++++	Soma	Metazoa	Hymenoptera	transcription	19.5085872154232	0.497403892955258
Nasvi2EG015017_e1_fac	Nasvi2EG015017	CCRE_1054	red	Unknown (45%A)	1.056	0.00184519020231926	....f	+.+.+	Unbiased	NA	Hymenoptera	splicing	6.01306837562822	0.210965585032871
Nasvi2EG009855_e0_con	Nasvi2EG009855	CCRE_1054	red	G/T mismatch-specific thymine DNA glycosylase (52%A)	2.061	0.0832653444935755	....f	+.+.+	Unbiased	Metazoa	Hymenoptera	transcription	6.01306837562822	0.210965585032871
Nasvi2EG013664_e5_fac	Nasvi2EG013664	CCRE_1055	thistle2	feline leukemia virus subgroup C receptor-related protein 2. putative (58%a)	5.016	0.0209007113755195	.....	..+.+	Soma	Metazoa	Hymenoptera	splicing	7.63870297345789	0.459793043688631
Nasvi2EG026035_e4_fac	Nasvi2EG026035	CCRE_1055	thistle2	Serine protease snake (51%U)	1.056	0.00184519020231926	.....	..+.+	Soma	Metazoa	Hymenoptera	splicing	7.63870297345789	0.459793043688631
Nasvi2EG000154_e4_fac	Nasvi2EG000154	CCRE_1055	thistle2	vanin protein 1 (36%A)	1.069	0.307831788903297	.....	..+.+	Soma	Metazoa	Hymenoptera	splicing	7.63870297345789	0.459793043688631
Nasvi2EG024728_e3_fac	Nasvi2EG024728	CCRE_1055	thistle2	Lactase-phlorizin hydrolase (Fragment) (49%U)	1.056	0.00184519020231926	.....	..+.+	Soma	Metazoa	Hymenoptera	splicing	7.63870297345789	0.459793043688631
Nasvi2EG011253_e1_fac	Nasvi2EG011253	CCRE_1055	thistle2	Fatty acyl-CoA reductase 1 (43%A)	2.1	0.639319656084953	.....	..+.+	Soma	Metazoa	Hymenoptera	splicing	7.63870297345789	0.459793043688631
Nasvi2EG012471_e2_con	Nasvi2EG012471	CCRE_1055	thistle2	Unknown (52%A)	3.045	0.0023988453473558	.....	..+.+	Soma	Insect	NA	transcription	7.63870297345789	0.459793043688631
Nasvi2EG009872_e0_con	Nasvi2EG009872	CCRE_1055	thistle2	Unknown (59%A)	2.061	0.0832653444935755	.....	..+.+	Soma	Insect	Nasonia	transcription	7.63870297345789	0.459793043688631
Nasvi2EG001050_e3_fac	Nasvi2EG001050	CCRE_1056	firebrick2	Zinc finger protein (59%A)	5.038	0.0570612419752208	.....	.....	NA	Metazoa	NA	splicing	5.9025959865815	0.700874260470998
Nasvi2EG001052_e3_fac	Nasvi2EG001052	CCRE_1056	firebrick2	segment polarity protein dishevelled DVL-3 (68%A)	5.038	0.0570612419752208	.....	.....	NA	Metazoa	Hymenoptera	splicing	5.9025959865815	0.700874260470998
Nasvi2EG009877_e0_con	Nasvi2EG009877	CCRE_1056	firebrick2	Bone morphogenetic protein receptor type-1B (47%A)	2.061	0.0832653444935755	.....	.....	NA	Metazoa	NA	transcription	5.9025959865815	0.700874260470998
Nasvi2EG013511_e4_fac	Nasvi2EG013511	CCRE_1056	firebrick2	ADP-ribosylation factor protein 6-interacting protein 4. putative (16%U)	3.045	0.0023988453473558	.....	.....	NA	Insect	NA	splicing	5.9025959865815	0.700874260470998
Nasvi2EG011699_e0_con	Nasvi2EG011699	CCRE_1056	firebrick2	Homeobox protein homothorax (76%A)	4.059	0.0182785352941259	.....	.....	NA	Metazoa	NA	transcription	5.9025959865815	0.700874260470998
Nasvi2EG009886_e0_con	Nasvi2EG009886	CCRE_1057	magenta	Unknown	2.062	0.109455048505526	....m	.+.++	Soma	Wasp	NA	transcription	12.5598135069483	0.476388076336995
Nasvi2EG011994_e0_con	Nasvi2EG011994	CCRE_1057	magenta	Unknown (48%A)	3.092	0.348949657023964	....m	.+.++	Soma	Insect	Chalcid	transcription	12.5598135069483	0.476388076336995
Nasvi2EG037324_e1_con	Nasvi2EG037324	CCRE_1058	lightcoral	DNA fragmentation factor-related protein 2. sym:Drep2 (100%e)	None	NA	....m	.+.++	Soma	Metazoa	Hymenoptera	transcription	10.1663097955466	0.770186962947887
Nasvi2EG009914_e1_con	Nasvi2EG009914	CCRE_1058	lightcoral	Beta-1.4-mannosyl-glycoprotein 4-beta-N-acetylglucosaminyltransferase (56%U)	2.062	0.109455048505526	....m	.+.++	Soma	Metazoa	Hymenoptera	transcription	10.1663097955466	0.770186962947887
Nasvi2EG017400_e1_con	Nasvi2EG017400	CCRE_1058	lightcoral	synapsin (79%a)	1.056	0.00184519020231926	....m	.+.++	Soma	Metazoa	Hymenoptera	transcription	10.1663097955466	0.770186962947887
Nasvi2EG016725_e2_fac	Nasvi2EG016725	CCRE_1059	navajowhite	Unknown	1.056	0.00184519020231926	....m	.....	NA	Arthropod	NA	splicing	7.43004973467415	0.706580420171565
Nasvi2EG002247_e1_fac	Nasvi2EG002247	CCRE_1059	navajowhite	Unknown (64%A)	5.058	0.0603302582214959	....m	.....	NA	Wasp	Nasonia	splicing	7.43004973467415	0.706580420171565
Nasvi2EG010708_e2_fac	Nasvi2EG010708	CCRE_1059	navajowhite	Orcokinin peptides type B (55%A)	3.051	0.188433396812669	....m	.....	NA	Metazoa	Hymenoptera	splicing	7.43004973467415	0.706580420171565
Nasvi2EG000128_e4_fac	Nasvi2EG000128	CCRE_1059	navajowhite	NADH-cytochrome b5 reductase FLJ00377 protein. putative. putative (39%U)	1.066	0.417694800368642	....m	.....	NA	Metazoa	Hymenoptera	splicing	7.43004973467415	0.706580420171565
Nasvi2EG002168_e5_fac	Nasvi2EG002168	CCRE_1059	navajowhite	Fatty acid synthase (35%A)	5.058	0.0603302582214959	....m	.....	NA	Metazoa	Hymenoptera	splicing	7.43004973467415	0.706580420171565
Nasvi2EG018205_e0_con	Nasvi2EG018205	CCRE_1059	navajowhite	Prickle. protein (66%A)	3.043	0.0405456669179017	....m	.....	NA	Metazoa	Hymenoptera	transcription	7.43004973467415	0.706580420171565
Nasvi2EG005635_e4_fac	Nasvi2EG005635	CCRE_1059	navajowhite	Unknown (36%A)	4.103	0.171121297802055	....m	.....	NA	Insect	Nasonia	splicing	7.43004973467415	0.706580420171565
Nasvi2EG019555_e0_con	Nasvi2EG019555	CCRE_1059	navajowhite	Unknown	4.065	0.00358734277780403	....m	.....	NA	Wasp	NA	transcription	7.43004973467415	0.706580420171565
Nasvi2EG011446_e3_fac	Nasvi2EG011446	CCRE_1059	navajowhite	Unknown (82%A)	1.049	0.0717305486158706	....m	.....	NA	Metazoa	Nasonia	splicing	7.43004973467415	0.706580420171565
Nasvi2EG013477_e1_fac	Nasvi2EG013477	CCRE_1059	navajowhite	neurobeachin. putative (97%a)	3.045	0.0023988453473558	....m	.....	NA	Metazoa	Hymenoptera	splicing	7.43004973467415	0.706580420171565
Nasvi2EG020299_e1_fac	Nasvi2EG020299	CCRE_1059	navajowhite	Arginine vasopressin receptor (42%U)	4.059	0.0182785352941259	....m	.....	NA	Metazoa	Hymenoptera	splicing	7.43004973467415	0.706580420171565
Nasvi2EG005826_e1_fac	Nasvi2EG005826	CCRE_1059	navajowhite	Unknown (39%A)	4.099	0.239334417094364	....m	.....	NA	Wasp	Nasonia	splicing	7.43004973467415	0.706580420171565
Nasvi2EG005842_e1_fac	Nasvi2EG005842	CCRE_1059	navajowhite	Unknown (89%A)	4.099	0.239334417094364	....m	.....	NA	Wasp	Nasonia	splicing	7.43004973467415	0.706580420171565
Nasvi2EG015477_e3_fac	Nasvi2EG015477	CCRE_1059	navajowhite	Cytochrome P450 4V3 (40%U)	4.059	0.0182785352941259	....m	.....	NA	Metazoa	NA	splicing	7.43004973467415	0.706580420171565
Nasvi2EG021643_e7_fac	Nasvi2EG021643	CCRE_1059	navajowhite	Cytochrome P450 6k1 (44%U)	1.056	0.00184519020231926	....m	.....	NA	Insect	Hymenoptera	splicing	7.43004973467415	0.706580420171565
Nasvi2EG008096_e1_fac	Nasvi2EG008096	CCRE_1059	navajowhite	Uncharacterized protein C9E9.15 (54%A)	2.046	0.00190681399982839	....m	.....	NA	Insect	Hymenoptera	splicing	7.43004973467415	0.706580420171565
Nasvi2EG011615_e2_fac	Nasvi2EG011615	CCRE_1059	navajowhite	Unknown	1.057	0.0115721757300211	....m	.....	NA	Metazoa	NA	splicing	7.43004973467415	0.706580420171565
Nasvi2EG004845_e3_fac	Nasvi2EG004845	CCRE_1059	navajowhite	UDP-glucuronosyltransferase 2C1 (49%A)	5.028	0.0888270492244115	....m	.....	NA	Metazoa	Hymenoptera	splicing	7.43004973467415	0.706580420171565
Nasvi2EG009919_e0_con	Nasvi2EG009919	CCRE_1059	navajowhite	Unknown	2.062	0.109455048505526	....m	.....	NA	Metazoa	NA	transcription	7.43004973467415	0.706580420171565
Nasvi2EG004895_e2_fac	Nasvi2EG004895	CCRE_1059	navajowhite	C25F9.2 (37%A)	5.024	0.137563678163808	....m	.....	NA	Metazoa	Apocrita	splicing	7.43004973467415	0.706580420171565
Nasvi2EG021643_e1_fac	Nasvi2EG021643	CCRE_1059	navajowhite	Cytochrome P450 6k1 (44%U)	1.056	0.00184519020231926	....m	.....	NA	Insect	Hymenoptera	splicing	7.43004973467415	0.706580420171565
Nasvi2EG000649_e1_fac	Nasvi2EG000649	CCRE_1059	navajowhite	Unknown (41%A)	1.097	0.322998037017882	....m	.....	NA	Hymenoptera	Chalcid	splicing	7.43004973467415	0.706580420171565
Nasvi2EG037100_e0_con	Nasvi2EG037100	CCRE_1059	navajowhite	odorant receptor 162. sym:Or162 (100%e)	1.052	0.0208650987452138	....m	.....	NA	Insect	Nasonia	transcription	7.43004973467415	0.706580420171565
Nasvi2EG025250_e0_con	Nasvi2EG025250	CCRE_1059	navajowhite	Macrophage MHC class I receptor 2 (57%U)	None	NA	....m	.....	NA	Metazoa	Chalcid	transcription	7.43004973467415	0.706580420171565
Nasvi2EG010503_e1_fac	Nasvi2EG010503	CCRE_1059	navajowhite	Venom serine Protease (56%A)	2.075	0.103171227687768	....m	.....	NA	Metazoa	Nasonia	splicing	7.43004973467415	0.706580420171565
Nasvi2EG008378_e1_fac	Nasvi2EG008378	CCRE_1059	navajowhite	Unknown (42%A)	1.001	0.00984649317145699	....m	.....	NA	Wasp	Nasonia	splicing	7.43004973467415	0.706580420171565
Nasvi2EG037251_e3_fac	Nasvi2EG037251	CCRE_1059	navajowhite	fruitless. sym:Fru (100%e)	1.039	0.0883602196382602	....m	.....	NA	Insect	Hymenoptera	splicing	7.43004973467415	0.706580420171565
Nasvi2EG026338_e0_con	Nasvi2EG026338	CCRE_1059	navajowhite	Unknown	5.044	0.00475066678536826	....m	.....	NA	Wasp	NA	transcription	7.43004973467415	0.706580420171565
Nasvi2EG016486_e0_con	Nasvi2EG016486	CCRE_1059	navajowhite	Ankyrin repeat domain protein (27%A)	1.044	0.244046248971317	....m	.....	NA	Metazoa	Chalcid	transcription	7.43004973467415	0.706580420171565
Nasvi2EG002242_e3_fac	Nasvi2EG002242	CCRE_1059	navajowhite	Peroxisomal N-acetyl-spermine/spermidine oxidase (49%A)	5.058	0.0603302582214959	....m	.....	NA	Metazoa	Hymenoptera	splicing	7.43004973467415	0.706580420171565
Nasvi2EG008114_e4_fac	Nasvi2EG008114	CCRE_1059	navajowhite	Unknown	2.046	0.00190681399982839	....m	.....	NA	Hymenoptera	Apocrita	splicing	7.43004973467415	0.706580420171565
Nasvi2EG037078_e0_con	Nasvi2EG037078	CCRE_1059	navajowhite	odorant receptor 224. sym:Or224 (100%e)	4.088	0.550532596361507	....m	.....	NA	Insect	Chalcid	transcription	7.43004973467415	0.706580420171565
Nasvi2EG037274_e3_fac	Nasvi2EG037274	CCRE_1059	navajowhite	odorant receptor 296. sym:Or296 (100%e)	1.053	0.0301004368430636	....m	.....	NA	Insect	Hymenoptera	splicing	7.43004973467415	0.706580420171565
Nasvi2EG028016_e0_con	Nasvi2EG028016	CCRE_1059	navajowhite	Unknown (62%A)	None	NA	....m	.....	NA	Hymenoptera	NA	transcription	7.43004973467415	0.706580420171565
Nasvi2EG025130_e0_con	Nasvi2EG025130	CCRE_1059	navajowhite	Unknown	1.056	0.00184519020231926	....m	.....	NA	Wasp	NA	transcription	7.43004973467415	0.706580420171565
Nasvi2EG022826_e1_con	Nasvi2EG022826	CCRE_1059	navajowhite	Esterase 2 (30%U)	2.048	0.0107962775311927	....m	.....	NA	Metazoa	NA	transcription	7.43004973467415	0.706580420171565
Nasvi2EG000648_e1_con	Nasvi2EG000648	CCRE_106	skyblue4	arylsulfatase B. putative (53%a)	1.097	0.322998037017882	....m	..+.+	Ovaries	Metazoa	Hymenoptera	transcription	8.45292887698033	0.928266919158479
Nasvi2EG011446_e2_con	Nasvi2EG011446	CCRE_106	skyblue4	Unknown (82%A)	1.049	0.0717305486158706	....m	..+.+	Ovaries	Metazoa	Nasonia	transcription	8.45292887698033	0.928266919158479
Nasvi2EG024728_e4_con	Nasvi2EG024728	CCRE_106	skyblue4	Lactase-phlorizin hydrolase (Fragment) (49%U)	1.056	0.00184519020231926	....m	..+.+	Ovaries	Metazoa	Hymenoptera	transcription	8.45292887698033	0.928266919158479
Nasvi2EG009924_e3_con	Nasvi2EG009924	CCRE_1060	darkorange	Carbohydrate sulfotransferase 11 (57%U)	2.062	0.109455048505526	.....	.++++	Soma	Metazoa	Hymenoptera	transcription	12.7013257016726	0.499606485532904
Nasvi2EG015998_e0_con	Nasvi2EG015998	CCRE_1060	darkorange	Unknown (37%A)	1.057	0.0115721757300211	.....	.++++	Soma	Insect	Chalcid	transcription	12.7013257016726	0.499606485532904
Nasvi2EG009950_e1_con	Nasvi2EG009950	CCRE_1061	lightyellow	Lysosomal protein NCU-G1-A (38%A)	2.062	0.109455048505526	.....	++.++	Soma	Metazoa	Hymenoptera	transcription	2.09370508832525	0.135051746443122
Nasvi2EG011976_e1_con	Nasvi2EG011976	CCRE_1061	lightyellow	transmembrane protein 184C. putative (81%a)	3.092	0.348949657023964	.....	++.++	Soma	Metazoa	Hymenoptera	transcription	2.09370508832525	0.135051746443122
Nasvi2EG005462_e8_fac	Nasvi2EG005462	CCRE_1062	blue2	Serine Protease nudel (38%A)	3.048	0.015486859476783	....f	....+	Unbiased	Metazoa	Hymenoptera	splicing	16.109515154036	0.809259992396942
Nasvi2EG019611_e4_fac	Nasvi2EG019611	CCRE_1062	blue2	Laccase (44%U)	3.045	0.0023988453473558	....f	....+	Unbiased	Metazoa	Hymenoptera	splicing	16.109515154036	0.809259992396942
Nasvi2EG009509_e11_fac	Nasvi2EG009509	CCRE_1062	blue2	Bloom syndrome protein protein. putative (15%U)	3.007	0.0177020331305698	....f	....+	Unbiased	Metazoa	Chalcid	splicing	16.109515154036	0.809259992396942
Nasvi2EG004342_e2_fac	Nasvi2EG004342	CCRE_1062	blue2	Unknown (26%A)	3.035	0.15305146355462	....f	....+	Unbiased	Wasp	Nasonia	splicing	16.109515154036	0.809259992396942
Nasvi2EG009509_e4_fac	Nasvi2EG009509	CCRE_1062	blue2	Bloom syndrome protein protein. putative (15%U)	3.007	0.0177020331305698	....f	....+	Unbiased	Metazoa	Chalcid	splicing	16.109515154036	0.809259992396942
Nasvi2EG005462_e13_fac	Nasvi2EG005462	CCRE_1062	blue2	Serine Protease nudel (38%A)	3.048	0.015486859476783	....f	....+	Unbiased	Metazoa	Hymenoptera	splicing	16.109515154036	0.809259992396942
Nasvi2EG016337_e5_fac	Nasvi2EG016337	CCRE_1062	blue2	Unknown (40%A)	1.057	0.0115721757300211	....f	....+	Unbiased	Insect	Nasonia	splicing	16.109515154036	0.809259992396942
Nasvi2EG007358_e12_fac	Nasvi2EG007358	CCRE_1062	blue2	vitellogenin receptor (40%U)	2.055	0.390193430720937	....f	....+	Unbiased	Metazoa	Hymenoptera	splicing	16.109515154036	0.809259992396942
Nasvi2EG009952_e0_con	Nasvi2EG009952	CCRE_1062	blue2	Unknown	2.062	0.109455048505526	....f	....+	Unbiased	Arthropod	NA	transcription	16.109515154036	0.809259992396942
Nasvi2EG010627_e4_fac	Nasvi2EG010627	CCRE_1062	blue2	Vitellogenin (54%U)	2.07	0.115512971686309	....f	....+	Unbiased	Arthropod	Hymenoptera	splicing	16.109515154036	0.809259992396942
Nasvi2EG005462_e2_fac	Nasvi2EG005462	CCRE_1062	blue2	Serine Protease nudel (38%A)	3.048	0.015486859476783	....f	....+	Unbiased	Metazoa	Hymenoptera	splicing	16.109515154036	0.809259992396942
Nasvi2EG002900_e1_fac	Nasvi2EG002900	CCRE_1062	blue2	solute carrier family 23 member 2. putative (75%a)	2.034	0.0728271632542243	....f	....+	Unbiased	Metazoa	Hymenoptera	splicing	16.109515154036	0.809259992396942
Nasvi2EG003373_e3_fac	Nasvi2EG003373	CCRE_1062	blue2	RNA Helicase armi (41%A)	4.007	0.0219580235782596	....f	....+	Unbiased	Metazoa	Hymenoptera	splicing	16.109515154036	0.809259992396942
Nasvi2EG004236_e3_fac	Nasvi2EG004236	CCRE_1063	magenta1	Transcription factor SOX-8 (58%A)	3.04	0.0476943003920527	.....	...+.	NA	Metazoa	Hymenoptera	splicing	2.59601783100404	0.768182312503136
Nasvi2EG007284_e6_fac	Nasvi2EG007284	CCRE_1063	magenta1	Phosphatidylinositol-4-phosphate 3-kinase C2 domain-containing beta polypeptide (81%U)	1.05	0.0338993380106802	.....	...+.	NA	Metazoa	Hymenoptera	splicing	2.59601783100404	0.768182312503136
Nasvi2EG006224_e2_fac	Nasvi2EG006224	CCRE_1063	magenta1	Acylphosphatase (55%A)	4.081	0.0867462244951408	.....	...+.	NA	Metazoa	Hymenoptera	splicing	2.59601783100404	0.768182312503136
Nasvi2EG018506_e0_con	Nasvi2EG018506	CCRE_1063	magenta1	Unknown (79%A)	4.065	0.00358734277780403	.....	...+.	NA	Wasp	Nasonia	transcription	2.59601783100404	0.768182312503136
Nasvi2EG037303_e1_fac	Nasvi2EG037303	CCRE_1063	magenta1	Ubiquinone biosynthesis protein COQ4 (61%A)	1.056	0.00184519020231926	.....	...+.	NA	Metazoa	Hymenoptera	splicing	2.59601783100404	0.768182312503136
Nasvi2EG014769_e0_con	Nasvi2EG014769	CCRE_1063	magenta1	Unknown (76%A)	4.065	0.00358734277780403	.....	...+.	NA	Arthropod	Apocrita	transcription	2.59601783100404	0.768182312503136
Nasvi2EG009953_e0_con	Nasvi2EG009953	CCRE_1063	magenta1	Unknown	2.062	0.109455048505526	.....	...+.	NA	Wasp	NA	transcription	2.59601783100404	0.768182312503136
Nasvi2EG009049_e2_fac	Nasvi2EG009049	CCRE_1063	magenta1	Hemolymph lipopolysaccharide-binding protein (55%A)	3.065	0.122798355062339	.....	...+.	NA	NA	Nasonia	splicing	2.59601783100404	0.768182312503136
Nasvi2EG018593_e0_con	Nasvi2EG018593	CCRE_1063	magenta1	Unknown (54%A)	2.035	0.027781186998785	.....	...+.	NA	Hymenoptera	Apocrita	transcription	2.59601783100404	0.768182312503136
Nasvi2EG016207_e0_con	Nasvi2EG016207	CCRE_1063	magenta1	Unknown (65%A)	1.056	0.00184519020231926	.....	...+.	NA	Wasp	Nasonia	transcription	2.59601783100404	0.768182312503136
Nasvi2EG037118_e1_con	Nasvi2EG037118	CCRE_1064	yellowgreen	odorant receptor 195. sym:Or195 (100%e)	1.008	0.0108396335609904	....m	...+.	Unbiased	Insect	Nasonia	transcription	23.8872122106682	0.989933595799091
Nasvi2EG009595_e3_fac	Nasvi2EG009595	CCRE_1064	yellowgreen	Cytochrome P450 6a2 (42%A)	3.01	0.0413443102477041	....m	...+.	Unbiased	Insect	Hymenoptera	splicing	23.8872122106682	0.989933595799091
Nasvi2EG009964_e4_con	Nasvi2EG009964	CCRE_1064	yellowgreen	Zinc finger protein with KRAB and SCAN domains 5 (80%A)	2.063	0.390074847042569	....m	...+.	Unbiased	Metazoa	Hymenoptera	transcription	23.8872122106682	0.989933595799091
Nasvi2EG034357_e0_con	Nasvi2EG034357	CCRE_1064	yellowgreen	Unknown (39%A)	None	NA	....m	...+.	Unbiased	Insect	Nasonia	transcription	23.8872122106682	0.989933595799091
Nasvi2EG006289_e1_fac	Nasvi2EG006289	CCRE_1065	firebrick4	Sodium-independent sulfate anion transporter (54%U)	5.048	0.0764405186104022	.....	....+	Soma	Metazoa	Hymenoptera	splicing	17.2212859532002	0.896238442008656
Nasvi2EG006289_e6_fac	Nasvi2EG006289	CCRE_1065	firebrick4	Sodium-independent sulfate anion transporter (54%U)	5.048	0.0764405186104022	.....	....+	Soma	Metazoa	Hymenoptera	splicing	17.2212859532002	0.896238442008656
Nasvi2EG012651_e1_fac	Nasvi2EG012651	CCRE_1065	firebrick4	Synaptic vesicle glycoprotein 2B (43%A)	2.037	0.0434621927368309	.....	....+	Soma	Metazoa	Hymenoptera	splicing	17.2212859532002	0.896238442008656
Nasvi2EG006289_e8_fac	Nasvi2EG006289	CCRE_1065	firebrick4	Sodium-independent sulfate anion transporter (54%U)	5.048	0.0764405186104022	.....	....+	Soma	Metazoa	Hymenoptera	splicing	17.2212859532002	0.896238442008656
Nasvi2EG009981_e1_con	Nasvi2EG009981	CCRE_1065	firebrick4	Unknown (24%A)	2.065	0.139537351443124	.....	....+	Soma	Metazoa	Hymenoptera	transcription	17.2212859532002	0.896238442008656
Nasvi2EG027748_e9_fac	Nasvi2EG027748	CCRE_1065	firebrick4	glycerol-3-phosphate dehydrogenase (72%A)	4.065	0.00358734277780403	.....	....+	Soma	Metazoa	Hymenoptera	splicing	17.2212859532002	0.896238442008656
Nasvi2EG027748_e18_fac	Nasvi2EG027748	CCRE_1065	firebrick4	glycerol-3-phosphate dehydrogenase (72%A)	4.065	0.00358734277780403	.....	....+	Soma	Metazoa	Hymenoptera	splicing	17.2212859532002	0.896238442008656
Nasvi2EG011871_e8_fac	Nasvi2EG011871	CCRE_1065	firebrick4	Unknown (56%A)	5.042	0.051554933623023	.....	....+	Soma	Insect	NA	splicing	17.2212859532002	0.896238442008656
Nasvi2EG025132_e1_con	Nasvi2EG025132	CCRE_1065	firebrick4	Scavenger receptor class B member 1 (43%U)	1.056	0.00184519020231926	.....	....+	Soma	Metazoa	Hymenoptera	transcription	17.2212859532002	0.896238442008656
Nasvi2EG020497_e1_con	Nasvi2EG020497	CCRE_1065	firebrick4	Lipase (52%A)	1.038	0.0976736331396596	.....	....+	Soma	Metazoa	Chalcid	transcription	17.2212859532002	0.896238442008656
Nasvi2EG013108_e0_con	Nasvi2EG013108	CCRE_1066	lightcoral	Coiled-coil domain-containing protein 104 (57%U)	4.057	0.0498576238390667	....m	.+.++	Unbiased	Metazoa	Hymenoptera	transcription	9.3856074919321	0.716283630687479
Nasvi2EG009995_e4_con	Nasvi2EG009995	CCRE_1066	lightcoral	transient receptor potential cation channel subfamily V member 6 (78%a)	2.065	0.139537351443124	....m	.+.++	Unbiased	Metazoa	Hymenoptera	transcription	9.3856074919321	0.716283630687479
Nasvi2EG010011_e0_con	Nasvi2EG010011	CCRE_1067	tomato	glutamate receptor. ionotropic kainate 2. putative (86%a)	2.065	0.139537351443124	.....	.....	Unbiased	Metazoa	Hymenoptera	transcription	6.94121135005701	0.856087717393506
Nasvi2EG004116_e3_fac	Nasvi2EG004116	CCRE_1067	tomato	Unknown (48%A)	3.041	0.0400943017978285	.....	.....	Unbiased	Insect	Chalcid	splicing	6.94121135005701	0.856087717393506
Nasvi2EG016586_e0_con	Nasvi2EG016586	CCRE_1067	tomato	Unknown	1.039	0.0883602196382602	.....	.....	Unbiased	Hymenoptera	NA	transcription	6.94121135005701	0.856087717393506
Nasvi2EG032443_e2_fac	Nasvi2EG032443	CCRE_1067	tomato	Carbohydrate sulfotransferase 5 (67%U)	None	NA	.....	.....	Unbiased	Metazoa	Hymenoptera	splicing	6.94121135005701	0.856087717393506
Nasvi2EG012784_e2_con	Nasvi2EG012784	CCRE_1068	green	Disheveled-associated activator of morphogenesis 1 (89%U)	1.056	0.00184519020231926	...m.	...+.	Unbiased	Metazoa	Hymenoptera	transcription	37.5000424189784	0.713314628480704
Nasvi2EG003736_e6_fac	Nasvi2EG003736	CCRE_1068	green	PDZ domain-containing protein 8 (65%U)	2.044	0.0646715350453277	...m.	...+.	Unbiased	Metazoa	Hymenoptera	splicing	37.5000424189784	0.713314628480704
Nasvi2EG010015_e0_con	Nasvi2EG010015	CCRE_1068	green	Unknown (50%A)	2.065	0.139537351443124	...m.	...+.	Unbiased	Hymenoptera	NA	transcription	37.5000424189784	0.713314628480704
Nasvi2EG003935_e3_fac	Nasvi2EG003935	CCRE_1068	green	Unknown (42%A)	2.038	0.0118685036349603	...m.	...+.	Unbiased	Insect	Hymenoptera	splicing	37.5000424189784	0.713314628480704
Nasvi2EG019580_e1_fac	Nasvi2EG019580	CCRE_1068	green	Cytochrome P450 4C1 (51%A)	5.047	0.0590178956237454	...m.	...+.	Unbiased	Metazoa	Hymenoptera	splicing	37.5000424189784	0.713314628480704
Nasvi2EG010344_e1_fac	Nasvi2EG010344	CCRE_1068	green	Glucose dehydrogenase (48%A)	1.05	0.0338993380106802	...m.	...+.	Unbiased	Arthropod	Apocrita	splicing	37.5000424189784	0.713314628480704
Nasvi2EG010020_e0_con	Nasvi2EG010020	CCRE_1069	blue3	sestrin-1 (46%A)	2.067	0.816825411021181	.....	...+.	Unbiased	Metazoa	Chalcid	transcription	5.39635509513602	0.621853131459128
Nasvi2EG001241_e9_fac	Nasvi2EG001241	CCRE_1069	blue3	Unknown (84%A)	5.091	0.102894942149785	.....	...+.	Unbiased	Insect	Hymenoptera	splicing	5.39635509513602	0.621853131459128
Nasvi2EG005932_e1_fac	Nasvi2EG005932	CCRE_107	darkslateblue	Unknown (42%A)	4.097	0.199064841788105	...f.	...++	Soma	Insect	Chalcid	splicing	10.9984125222808	0.378327741615663
Nasvi2EG000649_e2_con	Nasvi2EG000649	CCRE_107	darkslateblue	Unknown (41%A)	1.097	0.322998037017882	...f.	...++	Soma	Hymenoptera	Chalcid	transcription	10.9984125222808	0.378327741615663
Nasvi2EG009543_e0_con	Nasvi2EG009543	CCRE_107	darkslateblue	Odorant-binding protein 56g (39%A)	3.008	0.0135599084939968	...f.	...++	Soma	Insect	NA	transcription	10.9984125222808	0.378327741615663
Nasvi2EG004895_e3_con	Nasvi2EG004895	CCRE_107	darkslateblue	C25F9.2 (37%A)	5.024	0.137563678163808	...f.	...++	Soma	Metazoa	Apocrita	transcription	10.9984125222808	0.378327741615663
Nasvi2EG010025_e1_con	Nasvi2EG010025	CCRE_1070	honeydew	Unknown	2.067	0.816825411021181	....m	.++++	Soma	NA	NA	transcription	8.73601699015921	0.931824050766371
Nasvi2EG010024_e0_con	Nasvi2EG010024	CCRE_1070	honeydew	Unknown (52%A)	2.067	0.816825411021181	....m	.++++	Soma	Insect	Hymenoptera	transcription	8.73601699015921	0.931824050766371
Nasvi2EG012663_e1_con	Nasvi2EG012663	CCRE_1070	honeydew	Retinaldehyde-binding protein 1 protein 2. putative (65%U)	2.037	0.0434621927368309	....m	.++++	Soma	Metazoa	Hymenoptera	transcription	8.73601699015921	0.931824050766371
Nasvi2EG010030_e2_con	Nasvi2EG010030	CCRE_1071	darkolivegreen2	Transient-receptor-potential protein (56%A)	2.067	0.816825411021181	...mm	.+...	Unbiased	Metazoa	Hymenoptera	transcription	3.95568370201219	0.429161068776891
Nasvi2EG000376_e7_fac	Nasvi2EG000376	CCRE_1071	darkolivegreen2	Rap1 GTPase-activating protein (76%A)	1.08	0.333117244158915	...mm	.+...	Unbiased	Metazoa	Hymenoptera	splicing	3.95568370201219	0.429161068776891
Nasvi2EG010053_e0_con	Nasvi2EG010053	CCRE_1072	turquoise	Unknown	2.068	0.222797168268063	.....	+++++	Unbiased	Hymenoptera	NA	transcription	23.0216223066989	0.564074647926818
Nasvi2EG010051_e1_con	Nasvi2EG010051	CCRE_1072	turquoise	Ankyrin-2 (78%U)	2.068	0.222797168268063	.....	+++++	Unbiased	Metazoa	Hymenoptera	transcription	23.0216223066989	0.564074647926818
Nasvi2EG010413_e2_fac	Nasvi2EG010413	CCRE_1073	blue1	A disintegrin and metalloproteinase with thrombospondin motifs 7 (62%U)	2.08	2.33603487025812	.....	...+.	NA	Metazoa	Hymenoptera	splicing	3.18926492860254	0.475445412880292
Nasvi2EG015701_e4_fac	Nasvi2EG015701	CCRE_1073	blue1	voltage-gated potassium channel subunit beta-1 (70%a)	1.06	0.0246832161754167	.....	...+.	NA	Metazoa	Hymenoptera	splicing	3.18926492860254	0.475445412880292
Nasvi2EG003009_e4_fac	Nasvi2EG003009	CCRE_1073	blue1	Dystroglycan (36%U)	4.036	0.20536139939125	.....	...+.	NA	Metazoa	Hymenoptera	splicing	3.18926492860254	0.475445412880292
Nasvi2EG030628_e0_con	Nasvi2EG030628	CCRE_1073	blue1	TE:Endonuclease/Reverse transcriptase (62%A)	1.056	0.00184519020231926	.....	...+.	NA	Insect	Nasonia	transcription	3.18926492860254	0.475445412880292
Nasvi2EG010079_e0_con	Nasvi2EG010079	CCRE_1073	blue1	Unknown (66%A)	3.045	0.0023988453473558	.....	...+.	NA	Hymenoptera	Nasonia	transcription	3.18926492860254	0.475445412880292
Nasvi2EG010069_e14_fac	Nasvi2EG010069	CCRE_1073	blue1	prolyl 4-hydroxylase subunit alpha-1 (65%a)	3.045	0.0023988453473558	.....	...+.	NA	Metazoa	Hymenoptera	splicing	3.18926492860254	0.475445412880292
Nasvi2EG004046_e2_fac	Nasvi2EG004046	CCRE_1073	blue1	dual oxidase (88%a)	2.038	0.0118685036349603	.....	...+.	NA	Metazoa	Hymenoptera	splicing	3.18926492860254	0.475445412880292
Nasvi2EG015116_e1_con	Nasvi2EG015116	CCRE_1073	blue1	Unknown (56%A)	2.046	0.00190681399982839	.....	...+.	NA	Metazoa	Hymenoptera	transcription	3.18926492860254	0.475445412880292
Nasvi2EG017838_e4_fac	Nasvi2EG017838	CCRE_1073	blue1	discoidin domain-containing receptor 2. putative (77%a)	1.06	0.0246832161754167	.....	...+.	NA	Metazoa	Hymenoptera	splicing	3.18926492860254	0.475445412880292
Nasvi2EG010083_e0_con	Nasvi2EG010083	CCRE_1074	turquoise	J domain-containing protein. putative (74%a)	3.045	0.0023988453473558	.....	.++++	Soma	Metazoa	Hymenoptera	transcription	25.270515818577	0.614637034600833
Nasvi2EG023131_e7_con	Nasvi2EG023131	CCRE_1074	turquoise	Unknown (35%A)	4.067	0.603650543615955	.....	.++++	Soma	Hymenoptera	Chalcid	transcription	25.270515818577	0.614637034600833
Nasvi2EG019584_e1_fac	Nasvi2EG019584	CCRE_1075	chocolate3	Secretin receptor (44%A)	5.047	0.0590178956237454	.f...	.+...	Testes	Metazoa	Chalcid	splicing	3.43515159834969	0.728301275710844
Nasvi2EG001252_e7_fac	Nasvi2EG001252	CCRE_1075	chocolate3	Solute carrier family 28 member 3 (50%U)	5.091	0.102894942149785	.f...	.+...	Testes	Metazoa	Hymenoptera	splicing	3.43515159834969	0.728301275710844
Nasvi2EG010110_e0_con	Nasvi2EG010110	CCRE_1075	chocolate3	Unknown (32%A)	3.045	0.0023988453473558	.f...	.+...	Testes	Wasp	Nasonia	transcription	3.43515159834969	0.728301275710844
Nasvi2EG011807_e8_fac	Nasvi2EG011807	CCRE_1076	saddlebrown	Soluble guanylate cyclase 89Da (77%U)	5.044	0.00475066678536826	.....	.+...	NA	Metazoa	Hymenoptera	splicing	3.3378022627479	0.133629497500792
Nasvi2EG010113_e0_con	Nasvi2EG010113	CCRE_1076	saddlebrown	Odorant receptor 179 sym:Or179 (33%A)	3.045	0.0023988453473558	.....	.+...	NA	Insect	Nasonia	transcription	3.3378022627479	0.133629497500792
Nasvi2EG009151_e2_fac	Nasvi2EG009151	CCRE_1077	honeydew	Kynurenine 3-monooxygenase (62%U)	3.075	1.52473558946685	.....	..+++	Soma	Metazoa	Hymenoptera	splicing	7.47536076414459	0.761761892943253
Nasvi2EG010180_e1_con	Nasvi2EG010180	CCRE_1077	honeydew	heterogeneous nuclear ribonucleoprotein Q. putative (92%a)	3.046	0.0355169366229175	.....	..+++	Soma	Metazoa	Hymenoptera	transcription	7.47536076414459	0.761761892943253
Nasvi2EG020758_e2_fac	Nasvi2EG020758	CCRE_1078	yellowgreen	Rh protein. putative (65%U)	4.065	0.00358734277780403	....m	...++	Soma	NA	Hymenoptera	splicing	15.1931795324564	0.600663466167058
Nasvi2EG010400_e5_fac	Nasvi2EG010400	CCRE_1078	yellowgreen	msta. protein (51%a)	2.082	0.608657523779754	....m	...++	Soma	Metazoa	Hymenoptera	splicing	15.1931795324564	0.600663466167058
Nasvi2EG022637_e0_con	Nasvi2EG022637	CCRE_1078	yellowgreen	TE:Retrovirus-related Pol Polyprotein from Transposon TNT 1-94 (47%A)	3.04	0.0476943003920527	....m	...++	Soma	Insect	NA	transcription	15.1931795324564	0.600663466167058
Nasvi2EG009102_e7_fac	Nasvi2EG009102	CCRE_1078	yellowgreen	Vesicular inhibitory amino acid transporter (50%A)	3.071	0.776473799126638	....m	...++	Soma	Metazoa	Hymenoptera	splicing	15.1931795324564	0.600663466167058
Nasvi2EG010184_e2_con	Nasvi2EG010184	CCRE_1078	yellowgreen	Unknown	3.046	0.0355169366229175	....m	...++	Soma	Wasp	NA	transcription	15.1931795324564	0.600663466167058
Nasvi2EG010188_e1_con	Nasvi2EG010188	CCRE_1079	brown4	brain protein 44 protein-like. putative (79%a)	3.046	0.0355169366229175	....m	+++++	Unbiased	Metazoa	Hymenoptera	transcription	8.91592064858899	0.641104656566903
Nasvi2EG010187_e2_con	Nasvi2EG010187	CCRE_1079	brown4	Serine/threonine-protein kinase LATS1 (73%A)	3.046	0.0355169366229175	....m	+++++	Unbiased	Metazoa	Hymenoptera	transcription	8.91592064858899	0.641104656566903
Nasvi2EG003818_e3_fac	Nasvi2EG003818	CCRE_108	navajowhite3	abnormal spindle. protein (33%A)	2.039	0.0434587340166966	.....	.....	NA	Metazoa	Hymenoptera	splicing	5.27905571877368	1
Nasvi2EG030141_e0_con	Nasvi2EG030141	CCRE_108	navajowhite3	Unknown (80%A)	None	NA	.....	.....	NA	Insect	Chalcid	transcription	5.27905571877368	1
Nasvi2EG007431_e3_fac	Nasvi2EG007431	CCRE_108	navajowhite3	Dehydrogenase/reductase SDR family member 11 (47%U)	2.054	0.0302523376492414	.....	.....	NA	Metazoa	Hymenoptera	splicing	5.27905571877368	1
Nasvi2EG006259_e0_con	Nasvi2EG006259	CCRE_108	navajowhite3	Unknown (70%A)	5.048	0.0764405186104022	.....	.....	NA	Hymenoptera	Nasonia	transcription	5.27905571877368	1
Nasvi2EG000653_e0_con	Nasvi2EG000653	CCRE_108	navajowhite3	Unknown	1.097	0.322998037017882	.....	.....	NA	Arthropod	NA	transcription	5.27905571877368	1
Nasvi2EG003614_e2_fac	Nasvi2EG003614	CCRE_108	navajowhite3	Serine/threonine-protein kinase VRK1 (34%U)	2.046	0.00190681399982839	.....	.....	NA	Metazoa	NA	splicing	5.27905571877368	1
Nasvi2EG010213_e3_fac	Nasvi2EG010213	CCRE_108	navajowhite3	Unknown (36%A)	3.046	0.0355169366229175	.....	.....	NA	Hymenoptera	NA	splicing	5.27905571877368	1
Nasvi2EG001144_e0_con	Nasvi2EG001144	CCRE_108	navajowhite3	Unknown (62%A)	5.039	0.105269094121849	.....	.....	NA	Metazoa	Hymenoptera	transcription	5.27905571877368	1
Nasvi2EG008772_e0_con	Nasvi2EG008772	CCRE_108	navajowhite3	Histone H1 (88%A)	1.018	0.117558014074754	.....	.....	NA	Metazoa	NA	transcription	5.27905571877368	1
Nasvi2EG016490_e1_fac	Nasvi2EG016490	CCRE_108	navajowhite3	DNA-directed RNA polymerase III subunit RPC5 (68%a)	1.044	0.244046248971317	.....	.....	NA	Metazoa	Hymenoptera	splicing	5.27905571877368	1
Nasvi2EG013825_e9_fac	Nasvi2EG013825	CCRE_108	navajowhite3	transcription initiation factor TFIID subunit 1 (74%a)	1.055	0.069773063833668	.....	.....	NA	Metazoa	Hymenoptera	splicing	5.27905571877368	1
Nasvi2EG010198_e2_con	Nasvi2EG010198	CCRE_1080	antiquewhite4	N-acetyltransferase ESCO2 (44%U)	3.046	0.0355169366229175	...mf	+++++	Unbiased	Metazoa	Hymenoptera	transcription	6.86318580634609	0.630851334317641
Nasvi2EG004086_e3_fac	Nasvi2EG004086	CCRE_1080	antiquewhite4	cyclin-dependent kinase 1. putative (88%a)	3.043	0.0405456669179017	...mf	+++++	Unbiased	Metazoa	Hymenoptera	splicing	6.86318580634609	0.630851334317641
Nasvi2EG010204_e1_fac	Nasvi2EG010204	CCRE_1081	coral4	Glucose dehydrogenase [acceptor] (48%U)	3.046	0.0355169366229175	...ff	...++	Unbiased	Arthropod	Apocrita	splicing	3.49312035851493	0.455916104876232
Nasvi2EG010204_e2_con	Nasvi2EG010204	CCRE_1081	coral4	Glucose dehydrogenase [acceptor] (48%U)	3.046	0.0355169366229175	...ff	...++	Unbiased	Arthropod	Apocrita	transcription	3.49312035851493	0.455916104876232
Nasvi2EG011093_e1_fac	Nasvi2EG011093	CCRE_1082	deeppink1	Unknown	4.048	0.166582006155317	.....	+...+	Unbiased	Wasp	NA	splicing	4.82949009959873	0.540998473294543
Nasvi2EG010227_e0_con	Nasvi2EG010227	CCRE_1082	deeppink1	Transcription termination factor 2 (49%A)	3.046	0.0355169366229175	.....	+...+	Unbiased	Metazoa	Hymenoptera	transcription	4.82949009959873	0.540998473294543
Nasvi2EG008492_e1_fac	Nasvi2EG008492	CCRE_1082	deeppink1	Apoptosis regulatory protein Siva (39%A)	1.008	0.0108396335609904	.....	+...+	Unbiased	Metazoa	Hymenoptera	splicing	4.82949009959873	0.540998473294543
Nasvi2EG012324_e0_con	Nasvi2EG012324	CCRE_1083	coral4	Rac GTPase-activating protein (44%A)	4.053	0.068206354209964	...ff	...++	Unbiased	Metazoa	NA	transcription	4.99448600924063	0.649240472545936
Nasvi2EG010254_e4_con	Nasvi2EG010254	CCRE_1083	coral4	Cytochrome P450 4c3 (47%U)	3.046	0.0355169366229175	...ff	...++	Unbiased	Metazoa	Hymenoptera	transcription	4.99448600924063	0.649240472545936
Nasvi2EG021057_e2_fac	Nasvi2EG021057	CCRE_1084	yellow	ESF1 (52%A)	5.044	0.00475066678536826	.....	.++..	Unbiased	Metazoa	Hymenoptera	splicing	18.2438630856311	0.477035400988855
Nasvi2EG010255_e2_con	Nasvi2EG010255	CCRE_1084	yellow	Sugar transporter ERD6 6. putative (45%U)	3.046	0.0355169366229175	.....	.++..	Unbiased	Arthropod	Chalcid	transcription	18.2438630856311	0.477035400988855
Nasvi2EG001990_e1_fac	Nasvi2EG001990	CCRE_1084	yellow	39S ribosomal protein L51. mitochondrial (57%a)	5.069	0.227520558839686	.....	.++..	Unbiased	Metazoa	Hymenoptera	splicing	18.2438630856311	0.477035400988855
Nasvi2EG014161_e9_fac	Nasvi2EG014161	CCRE_1085	midnightblue	basement membrane-specific heparan sulfate proteoglycan core protein. putative (45%a)	1.056	0.00184519020231926	.....	.++++	Soma	Metazoa	Hymenoptera	splicing	14.4100032038967	0.51878099668167
Nasvi2EG010262_e4_con	Nasvi2EG010262	CCRE_1085	midnightblue	Progestin and adipoQ receptor family member 3 (69%U)	3.047	0.280510900055533	.....	.++++	Soma	Metazoa	Hymenoptera	transcription	14.4100032038967	0.51878099668167
Nasvi2EG005222b_e1_fac	Nasvi2EG005222b	CCRE_1086	yellow	Cytosolic iron-sulfur protein assembly protein Ciao1 (67%A)	2.002	0.00416829345897496	.....	..+..	NA	Metazoa	Apocrita	splicing	21.8037614811194	0.559280526117487
Nasvi2EG010286_e3_con	Nasvi2EG010286	CCRE_1086	yellow	Trypsin-2 (28%U)	1.05	0.0338993380106802	.....	..+..	NA	Metazoa	NA	transcription	21.8037614811194	0.559280526117487
Nasvi2EG014050_e4_fac	Nasvi2EG014050	CCRE_1087	lightcyan	LD24308p (47%A)	4.075	0.575681722105323	.....	.++..	NA	Insect	Chalcid	splicing	13.3429385582435	0.557344067056915
Nasvi2EG013164_e0_con	Nasvi2EG013164	CCRE_1087	lightcyan	A disintegrin and metalloproteinase with thrombospondin motifs 16 (28%U)	4.055	0.0136251420637332	.....	.++..	NA	Insect	NA	transcription	13.3429385582435	0.557344067056915
Nasvi2EG011384_e1_con	Nasvi2EG011384	CCRE_1087	lightcyan	Unknown (54%A)	2.088	0.768704899354349	.....	.++..	NA	Insect	Hymenoptera	transcription	13.3429385582435	0.557344067056915
Nasvi2EG011385_e0_con	Nasvi2EG011385	CCRE_1087	lightcyan	Unknown (54%A)	2.088	0.768704899354349	.....	.++..	NA	Metazoa	Hymenoptera	transcription	13.3429385582435	0.557344067056915
Nasvi2EG010290_e0_con	Nasvi2EG010290	CCRE_1087	lightcyan	Trypsin-1 (58%A)	1.05	0.0338993380106802	.....	.++..	NA	Metazoa	Chalcid	transcription	13.3429385582435	0.557344067056915
Nasvi2EG004606_e5_fac	Nasvi2EG004606	CCRE_1087	lightcyan	Solute carrier family 15 member 1 (39%U)	3.026	0.0501570737564208	.....	.++..	NA	Metazoa	Hymenoptera	splicing	13.3429385582435	0.557344067056915
Nasvi2EG010291_e2_con	Nasvi2EG010291	CCRE_1087	lightcyan	trypsin-1 (39%a)	1.05	0.0338993380106802	.....	.++..	NA	Metazoa	NA	transcription	13.3429385582435	0.557344067056915
Nasvi2EG016530_e0_con	Nasvi2EG016530	CCRE_1087	lightcyan	Deoxyribonuclease I. putative (15%U)	1.042	0.212575819203672	.....	.++..	NA	Insect	Chalcid	transcription	13.3429385582435	0.557344067056915
Nasvi2EG024523_e2_fac	Nasvi2EG024523	CCRE_1088	yellow	Unknown (48%A)	1.056	0.00184519020231926	.....	..+..	NA	Insect	NA	splicing	30.1861504628193	0.777506456332405
Nasvi2EG005498_e3_fac	Nasvi2EG005498	CCRE_1088	yellow	Zinc metalloproteinase nas-4 (69%U)	3.048	0.015486859476783	.....	..+..	NA	Metazoa	Hymenoptera	splicing	30.1861504628193	0.777506456332405
Nasvi2EG024523_e3_fac	Nasvi2EG024523	CCRE_1088	yellow	Unknown (48%A)	1.056	0.00184519020231926	.....	..+..	NA	Insect	NA	splicing	30.1861504628193	0.777506456332405
Nasvi2EG010319_e0_con	Nasvi2EG010319	CCRE_1088	yellow	Unknown	1.05	0.0338993380106802	.....	..+..	NA	Wasp	NA	transcription	30.1861504628193	0.777506456332405
Nasvi2EG021011_e0_con	Nasvi2EG021011	CCRE_1088	yellow	glutamyl-tRNA amidotransferase subunit B (52%A)	1.056	0.00184519020231926	.....	..+..	NA	Metazoa	Hymenoptera	transcription	30.1861504628193	0.777506456332405
Nasvi2EG017565_e1_con	Nasvi2EG017565	CCRE_1089	pink	Ataxin-7 protein 3. putative (70%U)	4.066	0.0851578253115501	....f	+.+++	Soma	Metazoa	Hymenoptera	transcription	20.6009494486935	1
Nasvi2EG010322_e2_fac	Nasvi2EG010322	CCRE_1089	pink	Unknown (36%A)	1.05	0.0338993380106802	....f	+.+++	Soma	Metazoa	Hymenoptera	splicing	20.6009494486935	1
Nasvi2EG010322_e1_con	Nasvi2EG010322	CCRE_1089	pink	Unknown (36%A)	1.05	0.0338993380106802	....f	+.+++	Soma	Metazoa	Hymenoptera	transcription	20.6009494486935	1
Nasvi2EG005497_e2_con	Nasvi2EG005497	CCRE_109	palevioletred2	Glucose dehydrogenase [acceptor] (84%U)	3.048	0.015486859476783	....m	.+++.	Unbiased	Arthropod	Hymenoptera	transcription	11.0875719056844	0.912269814099173
Nasvi2EG001914_e2_con	Nasvi2EG001914	CCRE_109	palevioletred2	X-ray repair cross-complementing protein 5 (72%A)	5.071	0.142358192226092	....m	.+++.	Unbiased	Arthropod	Hymenoptera	transcription	11.0875719056844	0.912269814099173
Nasvi2EG000671_e5_con	Nasvi2EG000671	CCRE_109	palevioletred2	ES1 protein protein. mitochondrial (Fragment). putative (57%U)	1.098	0.226734793303624	....m	.+++.	Unbiased	Metazoa	Hymenoptera	transcription	11.0875719056844	0.912269814099173
Nasvi2EG004783_e1_fac	Nasvi2EG004783	CCRE_1090	darkgrey	Unknown	5.032	0.0241510175840593	....f	+...+	Unbiased	Metazoa	NA	splicing	28.033863746504	0.968157943996708
Nasvi2EG016635_e1_con	Nasvi2EG016635	CCRE_1090	darkgrey	S-phase kinase-associated protein 1A (39%A)	1.056	0.00184519020231926	....f	+...+	Unbiased	Metazoa	Chalcid	transcription	28.033863746504	0.968157943996708
Nasvi2EG012645_e2_fac	Nasvi2EG012645	CCRE_1090	darkgrey	Phosphatidylinositol-3.4.5-trisphosphate 3-phosphatase and dual-specificity protein phosphatase PTEN (56%A)	2.037	0.0434621927368309	....f	+...+	Unbiased	Metazoa	Hymenoptera	splicing	28.033863746504	0.968157943996708
Nasvi2EG011787_e3_fac	Nasvi2EG011787	CCRE_1090	darkgrey	Unknown (88%A)	5.044	0.00475066678536826	....f	+...+	Unbiased	Wasp	NA	splicing	28.033863746504	0.968157943996708
Nasvi2EG011787_e2_fac	Nasvi2EG011787	CCRE_1090	darkgrey	Unknown (88%A)	5.044	0.00475066678536826	....f	+...+	Unbiased	Wasp	NA	splicing	28.033863746504	0.968157943996708
Nasvi2EG007972_e2_fac	Nasvi2EG007972	CCRE_1090	darkgrey	casein kinase I (77%a)	5.011	0.0541387662060123	....f	+...+	Unbiased	Metazoa	Hymenoptera	splicing	28.033863746504	0.968157943996708
Nasvi2EG010360_e0_con	Nasvi2EG010360	CCRE_1090	darkgrey	Unknown (47%U)	1.05	0.0338993380106802	....f	+...+	Unbiased	Metazoa	NA	transcription	28.033863746504	0.968157943996708
Nasvi2EG019489_e0_con	Nasvi2EG019489	CCRE_1091	coral2	Unknown (76%A)	4.054	0.0303510152933697	...mm	.....	Unbiased	Metazoa	NA	transcription	9.05089527025131	0.416586730677774
Nasvi2EG000489_e2_fac	Nasvi2EG000489	CCRE_1091	coral2	Unknown	1.091	0.254729713348257	...mm	.....	Unbiased	Hymenoptera	NA	splicing	9.05089527025131	0.416586730677774
Nasvi2EG010385_e4_con	Nasvi2EG010385	CCRE_1091	coral2	DnaJ protein subfamily B member 13. putative (53%U)	2.082	0.608657523779754	...mm	.....	Unbiased	Metazoa	Hymenoptera	transcription	9.05089527025131	0.416586730677774
Nasvi2EG015667_e0_con	Nasvi2EG015667	CCRE_1092	saddlebrown	Unknown (44%A)	4.055	0.0136251420637332	.m...	.+...	NA	Wasp	Nasonia	transcription	12.2864705094986	0.491044205870461
Nasvi2EG009993_e2_fac	Nasvi2EG009993	CCRE_1092	saddlebrown	Uncharacterized peptidase C1 protein F26E4.3 (52%A)	2.065	0.139537351443124	.m...	.+...	NA	Metazoa	Hymenoptera	splicing	12.2864705094986	0.491044205870461
Nasvi2EG010392_e0_con	Nasvi2EG010392	CCRE_1092	saddlebrown	Unknown	2.083	1.21389810457012	.m...	.+...	NA	Wasp	NA	transcription	12.2864705094986	0.491044205870461
Nasvi2EG015804_e0_con	Nasvi2EG015804	CCRE_1092	saddlebrown	Unknown (37%A)	2.046	0.00190681399982839	.m...	.+...	NA	Hymenoptera	NA	transcription	12.2864705094986	0.491044205870461
Nasvi2EG014157_e2_fac	Nasvi2EG014157	CCRE_1093	black	anterior Fat body protein (44%A)	1.056	0.00184519020231926	.....	+++++	Soma	Metazoa	Hymenoptera	splicing	24.5883264213148	0.616590112435929
Nasvi2EG010394_e1_con	Nasvi2EG010394	CCRE_1093	black	Cytochrome P450 302a1. mitochondrial (64%U)	2.082	0.608657523779754	.....	+++++	Soma	Metazoa	Hymenoptera	transcription	24.5883264213148	0.616590112435929
Nasvi2EG010407_e1_con	Nasvi2EG010407	CCRE_1094	pink	Partitioning defective 6 protein beta. putative (75%U)	2.082	0.608657523779754	....f	+..++	Unbiased	Metazoa	Hymenoptera	transcription	17.0896367074922	0.826299428476676
Nasvi2EG005860_e2_fac	Nasvi2EG005860	CCRE_1094	pink	Tudor domain-containing protein 7 (31%A)	4.099	0.239334417094364	....f	+..++	Unbiased	Metazoa	Hymenoptera	splicing	17.0896367074922	0.826299428476676
Nasvi2EG018486_e0_con	Nasvi2EG018486	CCRE_1095	honeydew	SNF-related serine/threonine-protein kinase (76%U)	4.065	0.00358734277780403	....m	..+++	Soma	Metazoa	NA	transcription	9.49096366633136	1
Nasvi2EG010413_e8_con	Nasvi2EG010413	CCRE_1095	honeydew	A disintegrin and metalloproteinase with thrombospondin motifs 7 (62%U)	2.08	2.33603487025812	....m	..+++	Soma	Metazoa	Hymenoptera	transcription	9.49096366633136	1
Nasvi2EG010416_e1_con	Nasvi2EG010416	CCRE_1096	mediumpurple3	basement membrane-specific heparan sulfate proteoglycan core protein (79%A)	2.079	1.47424415133257	.....	.+.++	Soma	Arthropod	Hymenoptera	transcription	12.9534431994831	0.720098585939802
Nasvi2EG022184_e3_con	Nasvi2EG022184	CCRE_1096	mediumpurple3	bric-A-brac 2 protein (72%A)	1.056	0.00184519020231926	.....	.+.++	Soma	Insect	Hymenoptera	transcription	12.9534431994831	0.720098585939802
Nasvi2EG010118_e3_fac	Nasvi2EG010118	CCRE_1097	skyblue3	SWI/SNF-related matrix-associated actin-dependent regulator of chromatin subfamily D member 1. putative (84%a)	3.045	0.0023988453473558	...m.	.....	Unbiased	Metazoa	Hymenoptera	splicing	14.8910898990707	0.556535051700844
Nasvi2EG005179_e2_fac	Nasvi2EG005179	CCRE_1097	skyblue3	Unknown (49%A)	5.017	0.00786239154416882	...m.	.....	Unbiased	Hymenoptera	Hymenoptera	splicing	14.8910898990707	0.556535051700844
Nasvi2EG010421_e0_con	Nasvi2EG010421	CCRE_1097	skyblue3	Unknown (56%A)	2.078	0.665723040549999	...m.	.....	Unbiased	Insect	NA	transcription	14.8910898990707	0.556535051700844
Nasvi2EG002435_e1_fac	Nasvi2EG002435	CCRE_1097	skyblue3	Unknown (47%A)	2.013	0.157768961277001	...m.	.....	Unbiased	Hymenoptera	NA	splicing	14.8910898990707	0.556535051700844
Nasvi2EG020623_e3_fac	Nasvi2EG020623	CCRE_1097	skyblue3	Unknown (38%A)	1.045	0.0867701048348345	...m.	.....	Unbiased	Insect	Hymenoptera	splicing	14.8910898990707	0.556535051700844
Nasvi2EG012089_e1_con	Nasvi2EG012089	CCRE_1097	skyblue3	Unknown	3.096	0.525539754384049	...m.	.....	Unbiased	Wasp	NA	transcription	14.8910898990707	0.556535051700844
Nasvi2EG010862_e0_con	Nasvi2EG010862	CCRE_1097	skyblue3	Unknown	3.058	0.114675576757796	...m.	.....	Unbiased	Wasp	NA	transcription	14.8910898990707	0.556535051700844
Nasvi2EG034152_e2_con	Nasvi2EG034152	CCRE_1097	skyblue3	gamma-aminobutyric acid type B receptor subunit 2 (73%a)	3.045	0.0023988453473558	...m.	.....	Unbiased	Metazoa	Hymenoptera	transcription	14.8910898990707	0.556535051700844
Nasvi2EG010425_e0_con	Nasvi2EG010425	CCRE_1098	navajowhite2	ATP-binding cassette sub-family G member 4. putative (82%a)	2.078	0.665723040549999	.....	+++++	Soma	Metazoa	Hymenoptera	transcription	8.29138355810486	0.382617701168816
Nasvi2EG011038_e2_con	Nasvi2EG011038	CCRE_1098	navajowhite2	Transmembrane protein 62 (55%U)	4.051	0.0318348181762737	.....	+++++	Soma	Metazoa	Hymenoptera	transcription	8.29138355810486	0.382617701168816
Nasvi2EG002531_e9_fac	Nasvi2EG002531	CCRE_1099	lightgreen	ribosome biogenesis protein WDR12 homolog (78%a)	2.019	0.123299355634189	.....	+++.+	Unbiased	Metazoa	Hymenoptera	splicing	14.6117064107405	0.739924937223491
Nasvi2EG010428_e2_con	Nasvi2EG010428	CCRE_1099	lightgreen	Unknown (38%A)	2.078	0.665723040549999	.....	+++.+	Unbiased	Metazoa	Hymenoptera	transcription	14.6117064107405	0.739924937223491
Nasvi2EG002531_e1_fac	Nasvi2EG002531	CCRE_1099	lightgreen	ribosome biogenesis protein WDR12 homolog (78%a)	2.019	0.123299355634189	.....	+++.+	Unbiased	Metazoa	Hymenoptera	splicing	14.6117064107405	0.739924937223491
Nasvi2EG003610_e15_fac	Nasvi2EG003610	CCRE_11	yellow4	ubiquitin carboxyl-terminal hydrolase FAF-X. putative (78%a)	1.057	0.0115721757300211	...mf	+.+.+	Unbiased	Metazoa	Hymenoptera	splicing	11.2976000208313	0.854209638805318
Nasvi2EG000040_e0_con	Nasvi2EG000040	CCRE_11	yellow4	fizzy-related protein (79%A)	1.063	0.0623854822051188	...mf	+.+.+	Unbiased	Metazoa	Hymenoptera	transcription	11.2976000208313	0.854209638805318
Nasvi2EG009541_e2_con	Nasvi2EG009541	CCRE_11	yellow4	Citron Rho-interacting kinase (61%U)	3.008	0.0135599084939968	...mf	+.+.+	Unbiased	Metazoa	Hymenoptera	transcription	11.2976000208313	0.854209638805318
Nasvi2EG010137_e0_con	Nasvi2EG010137	CCRE_11	yellow4	KH domain-containing protein C56G2.1 (45%A)	3.045	0.0023988453473558	...mf	+.+.+	Unbiased	Metazoa	Hymenoptera	transcription	11.2976000208313	0.854209638805318
Nasvi2EG004405_e4_con	Nasvi2EG004405	CCRE_11	yellow4	Transcriptional repressor p66-beta (71%A)	3.032	0.439478160376975	...mf	+.+.+	Unbiased	Metazoa	Hymenoptera	transcription	11.2976000208313	0.854209638805318
Nasvi2EG003610_e3_fac	Nasvi2EG003610	CCRE_11	yellow4	ubiquitin carboxyl-terminal hydrolase FAF-X. putative (78%a)	1.057	0.0115721757300211	...mf	+.+.+	Unbiased	Metazoa	Hymenoptera	splicing	11.2976000208313	0.854209638805318
Nasvi2EG003996_e2_fac	Nasvi2EG003996	CCRE_110	thistle1	Unknown	2.038	0.0118685036349603	.....	.++..	Unbiased	Arthropod	NA	splicing	16.6809801867785	0.781052540519674
Nasvi2EG018313_e0_con	Nasvi2EG018313	CCRE_110	thistle1	Unknown	3.043	0.0405456669179017	.....	.++..	Unbiased	Wasp	NA	transcription	16.6809801867785	0.781052540519674
Nasvi2EG003512_e5_fac	Nasvi2EG003512	CCRE_110	thistle1	Unknown (19%U)	4.002	0.00546275086752208	.....	.++..	Unbiased	Metazoa	NA	splicing	16.6809801867785	0.781052540519674
Nasvi2EG000691_e0_con	Nasvi2EG000691	CCRE_110	thistle1	Unknown	1.1	1.42136228641335	.....	.++..	Unbiased	Wasp	NA	transcription	16.6809801867785	0.781052540519674
Nasvi2EG005553_e3_fac	Nasvi2EG005553	CCRE_110	thistle1	Transcriptional regulator for cysteine regulon (39%U)	3.048	0.015486859476783	.....	.++..	Unbiased	Hymenoptera	Hymenoptera	splicing	16.6809801867785	0.781052540519674
Nasvi2EG007849_e0_con	Nasvi2EG007849	CCRE_110	thistle1	Larval cuticle protein A3A (57%A)	5.003	0.00342376601274703	.....	.++..	Unbiased	Insect	NA	transcription	16.6809801867785	0.781052540519674
Nasvi2EG022752_e2_con	Nasvi2EG022752	CCRE_110	thistle1	MAM domain-containing glycosylphosphatidylinositol anchor protein (58%A)	5.056	0.0340851123933235	.....	.++..	Unbiased	Hymenoptera	Hymenoptera	transcription	16.6809801867785	0.781052540519674
Nasvi2EG003263_e4_fac	Nasvi2EG003263	CCRE_110	thistle1	Unknown	4.016	0.0680566877936169	.....	.++..	Unbiased	Wasp	NA	splicing	16.6809801867785	0.781052540519674
Nasvi2EG004917_e3_fac	Nasvi2EG004917	CCRE_110	thistle1	Unknown (35%A)	5.023	0.215392087508315	.....	.++..	Unbiased	Insect	NA	splicing	16.6809801867785	0.781052540519674
Nasvi2EG005509_e6_fac	Nasvi2EG005509	CCRE_110	thistle1	phenoloxidase subunit A3 (66%a)	3.048	0.015486859476783	.....	.++..	Unbiased	Insect	Hymenoptera	splicing	16.6809801867785	0.781052540519674
Nasvi2EG016022_e2_con	Nasvi2EG016022	CCRE_110	thistle1	Unknown	1.057	0.0115721757300211	.....	.++..	Unbiased	Insect	NA	transcription	16.6809801867785	0.781052540519674
Nasvi2EG004917_e1_con	Nasvi2EG004917	CCRE_110	thistle1	Unknown (35%A)	5.023	0.215392087508315	.....	.++..	Unbiased	Insect	NA	transcription	16.6809801867785	0.781052540519674
Nasvi2EG005393_e0_con	Nasvi2EG005393	CCRE_110	thistle1	Endocuticle structural glycoprotein SgAbd-1 (59%U)	3.048	0.015486859476783	.....	.++..	Unbiased	Insect	Hymenoptera	transcription	16.6809801867785	0.781052540519674
Nasvi2EG005677_e0_con	Nasvi2EG005677	CCRE_110	thistle1	Peritrophic matrix protein (29%A)	4.102	1.1699899546317	.....	.++..	Unbiased	Metazoa	Hymenoptera	transcription	16.6809801867785	0.781052540519674
Nasvi2EG001372_e0_con	Nasvi2EG001372	CCRE_110	thistle1	Peritrophic matrix protein (88%A)	5.084	0.56499550189593	.....	.++..	Unbiased	Insect	Nasonia	transcription	16.6809801867785	0.781052540519674
Nasvi2EG018314_e2_con	Nasvi2EG018314	CCRE_110	thistle1	Unknown	3.043	0.0405456669179017	.....	.++..	Unbiased	Hymenoptera	NA	transcription	16.6809801867785	0.781052540519674
Nasvi2EG003512_e6_fac	Nasvi2EG003512	CCRE_110	thistle1	Unknown (19%U)	4.002	0.00546275086752208	.....	.++..	Unbiased	Metazoa	NA	splicing	16.6809801867785	0.781052540519674
Nasvi2EG014991_e3_fac	Nasvi2EG014991	CCRE_110	thistle1	Unknown (62%A)	1.056	0.00184519020231926	.....	.++..	Unbiased	Metazoa	Hymenoptera	splicing	16.6809801867785	0.781052540519674
Nasvi2EG007847_e2_con	Nasvi2EG007847	CCRE_110	thistle1	Larval cuticle protein A3A (57%A)	5.003	0.00342376601274703	.....	.++..	Unbiased	Insect	NA	transcription	16.6809801867785	0.781052540519674
Nasvi2EG016371_e3_fac	Nasvi2EG016371	CCRE_110	thistle1	Pancreatic triacylglycerol lipase (61%A)	1.056	0.00184519020231926	.....	.++..	Unbiased	Metazoa	Hymenoptera	splicing	16.6809801867785	0.781052540519674
Nasvi2EG010910_e2_con	Nasvi2EG010910	CCRE_1100	orangered4	Pyrroline-5-carboxylate reductase (59%A)	3.058	0.114675576757796	.....	.++++	Soma	Metazoa	Hymenoptera	transcription	4.03319242264077	0.250682178214991
Nasvi2EG010443_e2_con	Nasvi2EG010443	CCRE_1100	orangered4	Alpha-tocopherol transfer protein (46%A)	2.077	0.422845651348778	.....	.++++	Soma	Metazoa	Chalcid	transcription	4.03319242264077	0.250682178214991
Nasvi2EG010482_e1_con	Nasvi2EG010482	CCRE_1101	turquoise	S-acyltransferase At2g14255 (79%A)	2.075	0.103171227687768	....m	.+.++	Unbiased	Metazoa	Hymenoptera	transcription	32.5801534827188	0.795161064182162
Nasvi2EG013959_e1_fac	Nasvi2EG013959	CCRE_1101	turquoise	Unknown (46%A)	4.077	0.652477700951184	....m	.+.++	Unbiased	Metazoa	Hymenoptera	splicing	32.5801534827188	0.795161064182162
Nasvi2EG018247_e1_con	Nasvi2EG018247	CCRE_1102	red	Unknown (31%A)	3.043	0.0405456669179017	f...f	+.+.+	Unbiased	Hymenoptera	Hymenoptera	transcription	27.5024025207986	0.919066317867293
Nasvi2EG010488_e0_con	Nasvi2EG010488	CCRE_1102	red	DNA replication licensing factor Mcm2. putative (78%a)	2.075	0.103171227687768	f...f	+.+.+	Unbiased	Metazoa	Hymenoptera	transcription	27.5024025207986	0.919066317867293
Nasvi2EG015147_e8_con	Nasvi2EG015147	CCRE_1103	lightpink4	beta.beta-carotene 9'.10'-oxygenase (62%a)	2.046	0.00190681399982839	....m	...++	Soma	Metazoa	Hymenoptera	transcription	10.5697524990819	0.692326251883647
Nasvi2EG026254_e0_con	Nasvi2EG026254	CCRE_1103	lightpink4	Glutamate [NMDA] receptor subunit 1 (96%U)	None	NA	....m	...++	Soma	Metazoa	NA	transcription	10.5697524990819	0.692326251883647
Nasvi2EG021145_e0_con	Nasvi2EG021145	CCRE_1103	lightpink4	Unknown	1.056	0.00184519020231926	....m	...++	Soma	Metazoa	NA	transcription	10.5697524990819	0.692326251883647
Nasvi2EG014086_e0_con	Nasvi2EG014086	CCRE_1103	lightpink4	Unknown	4.07	1.53075611295369	....m	...++	Soma	Wasp	NA	transcription	10.5697524990819	0.692326251883647
Nasvi2EG010516_e3_con	Nasvi2EG010516	CCRE_1103	lightpink4	Metalloprotease (43%U)	2.075	0.103171227687768	....m	...++	Soma	Metazoa	NA	transcription	10.5697524990819	0.692326251883647
Nasvi2EG012231_e2_con	Nasvi2EG012231	CCRE_1103	lightpink4	Trans-1.2-dihydrobenzene-1.2-diol dehydrogenase (61%U)	3.102	1.67007178871999	....m	...++	Soma	Metazoa	Hymenoptera	transcription	10.5697524990819	0.692326251883647
Nasvi2EG013544_e2_con	Nasvi2EG013544	CCRE_1104	lightskyblue4	Trypsin (34%U)	3.045	0.0023988453473558	.....	..+..	NA	Metazoa	Nasonia	transcription	8.51865965146842	1
Nasvi2EG020597_e2_fac	Nasvi2EG020597	CCRE_1104	lightskyblue4	Serine-type enodpeptidase (38%A)	1.046	0.329136057408924	.....	..+..	NA	Metazoa	Nasonia	splicing	8.51865965146842	1
Nasvi2EG020597_e1_con	Nasvi2EG020597	CCRE_1104	lightskyblue4	Serine-type enodpeptidase (38%A)	1.046	0.329136057408924	.....	..+..	NA	Metazoa	Nasonia	transcription	8.51865965146842	1
Nasvi2EG004606_e1_fac	Nasvi2EG004606	CCRE_1104	lightskyblue4	Solute carrier family 15 member 1 (39%U)	3.026	0.0501570737564208	.....	..+..	NA	Metazoa	Hymenoptera	splicing	8.51865965146842	1
Nasvi2EG014050_e1_fac	Nasvi2EG014050	CCRE_1104	lightskyblue4	LD24308p (47%A)	4.075	0.575681722105323	.....	..+..	NA	Insect	Chalcid	splicing	8.51865965146842	1
Nasvi2EG013542_e3_fac	Nasvi2EG013542	CCRE_1104	lightskyblue4	Trypsin-4 (35%U)	3.045	0.0023988453473558	.....	..+..	NA	Metazoa	Nasonia	splicing	8.51865965146842	1
Nasvi2EG004606_e6_fac	Nasvi2EG004606	CCRE_1104	lightskyblue4	Solute carrier family 15 member 1 (39%U)	3.026	0.0501570737564208	.....	..+..	NA	Metazoa	Hymenoptera	splicing	8.51865965146842	1
Nasvi2EG010517_e3_con	Nasvi2EG010517	CCRE_1104	lightskyblue4	Unknown	2.075	0.103171227687768	.....	..+..	NA	Hymenoptera	NA	transcription	8.51865965146842	1
Nasvi2EG009841_e1_fac	Nasvi2EG009841	CCRE_1105	brown2	Hormone receptor 4 (75%A)	2.061	0.0832653444935755	.....	.+++.	Soma	Metazoa	Hymenoptera	splicing	5.75792778994252	0.487438650466505
Nasvi2EG003935_e2_fac	Nasvi2EG003935	CCRE_1105	brown2	Unknown (42%A)	2.038	0.0118685036349603	.....	.+++.	Soma	Insect	Hymenoptera	splicing	5.75792778994252	0.487438650466505
Nasvi2EG010543_e4_con	Nasvi2EG010543	CCRE_1105	brown2	Unknown (63%A)	2.074	0.28061469725199	.....	.+++.	Soma	Arthropod	Hymenoptera	transcription	5.75792778994252	0.487438650466505
Nasvi2EG010544_e2_con	Nasvi2EG010544	CCRE_1106	plum	ATP-dependent RNA helicase DDX24 (65%U)	2.073	0.567649593465473	....f	+++++	Unbiased	Metazoa	Hymenoptera	transcription	10.5379588399477	1
Nasvi2EG012053_e0_con	Nasvi2EG012053	CCRE_1106	plum	nucleolar complex protein 2 homolog (54%a)	3.094	0.356793075704229	....f	+++++	Unbiased	Metazoa	Hymenoptera	transcription	10.5379588399477	1
Nasvi2EG029439_e10_fac	Nasvi2EG029439	CCRE_1107	tan	pyruvate carboxylase. mitochondrial. putative (86%a)	None	NA	.....	...++	Soma	Metazoa	Hymenoptera	splicing	12.80448239014	0.685215609602151
Nasvi2EG010551_e0_con	Nasvi2EG010551	CCRE_1107	tan	Uncharacterized protein KIAA0090 (55%A)	2.073	0.567649593465473	.....	...++	Soma	Metazoa	Hymenoptera	transcription	12.80448239014	0.685215609602151
Nasvi2EG010566_e5_con	Nasvi2EG010566	CCRE_1108	lightgreen	Unknown (44%A)	2.072	0.632440279794114	....f	+++++	Gonads	Hymenoptera	Chalcid	transcription	19.739673977203	1
Nasvi2EG014826_e1_fac	Nasvi2EG014826	CCRE_1108	lightgreen	WD repeat-containing protein 3 (70%U)	4.065	0.00358734277780403	....f	+++++	Gonads	Metazoa	Hymenoptera	splicing	19.739673977203	1
Nasvi2EG009975_e2_fac	Nasvi2EG009975	CCRE_1108	lightgreen	serum response factor binding protein (42%A)	2.063	0.390074847042569	....f	+++++	Gonads	Arthropod	NA	splicing	19.739673977203	1
Nasvi2EG010859_e0_con	Nasvi2EG010859	CCRE_1109	yellow3	Unknown (47%A)	3.057	0.294547094422212	.....	...+.	Unbiased	Hymenoptera	Hymenoptera	transcription	11.4282939271301	0.828896785618453
Nasvi2EG010572_e0_con	Nasvi2EG010572	CCRE_1109	yellow3	Unknown	2.072	0.632440279794114	.....	...+.	Unbiased	NA	NA	transcription	11.4282939271301	0.828896785618453
Nasvi2EG000695_e0_con	Nasvi2EG000695	CCRE_111	slateblue	Unknown (46%A)	1.1	1.42136228641335	.....	.....	NA	Metazoa	Nasonia	transcription	4.74939517602662	0.548960393983437
Nasvi2EG009777_e0_con	Nasvi2EG009777	CCRE_111	slateblue	15-hydroxyprostaglandin dehydrogenase (39%A)	2.059	0.299410496760528	.....	.....	NA	Metazoa	Chalcid	transcription	4.74939517602662	0.548960393983437
Nasvi2EG037072_e2_fac	Nasvi2EG037072	CCRE_111	slateblue	odorant receptor 198. sym:Or198 (100%e)	4.097	0.199064841788105	.....	.....	NA	Insect	Nasonia	splicing	4.74939517602662	0.548960393983437
Nasvi2EG010574_e2_con	Nasvi2EG010574	CCRE_1110	turquoise	Unknown (50%A)	2.071	0.243395678594153	.....	+++++	Soma	Metazoa	Hymenoptera	transcription	26.5463472967944	0.654421125098959
Nasvi2EG011809_e0_con	Nasvi2EG011809	CCRE_1110	turquoise	RUFY3 protein (74%U)	5.044	0.00475066678536826	.....	+++++	Soma	Metazoa	Hymenoptera	transcription	26.5463472967944	0.654421125098959
Nasvi2EG012826_e4_fac	Nasvi2EG012826	CCRE_1111	skyblue3	Unknown (47%A)	1.056	0.00184519020231926	.....	.....	Testes	Insect	Chalcid	splicing	3.92952061457852	0.143945972268299
Nasvi2EG001917_e1_fac	Nasvi2EG001917	CCRE_1111	skyblue3	Sodium channel protein Nach (45%A)	5.071	0.142358192226092	.....	.....	Testes	NA	Hymenoptera	splicing	3.92952061457852	0.143945972268299
Nasvi2EG006907_e2_fac	Nasvi2EG006907	CCRE_1111	skyblue3	gustatory receptor 64f (57%U)	2.048	0.0107962775311927	.....	.....	Testes	Insect	Hymenoptera	splicing	3.92952061457852	0.143945972268299
Nasvi2EG012184_e2_con	Nasvi2EG012184	CCRE_1111	skyblue3	Unknown (52%A)	3.1	1.7069002769539	.....	.....	Testes	Insect	Hymenoptera	transcription	3.92952061457852	0.143945972268299
Nasvi2EG020561_e3_fac	Nasvi2EG020561	CCRE_1111	skyblue3	Mitogen-activated protein kinase ERK-A. putative (72%U)	1.047	0.473832780715118	.....	.....	Testes	Metazoa	Hymenoptera	splicing	3.92952061457852	0.143945972268299
Nasvi2EG020219_e3_fac	Nasvi2EG020219	CCRE_1111	skyblue3	Unknown	5.044	0.00475066678536826	.....	.....	Testes	Hymenoptera	Chalcid	splicing	3.92952061457852	0.143945972268299
Nasvi2EG021451_e0_con	Nasvi2EG021451	CCRE_1111	skyblue3	Unknown (30%A)	1.056	0.00184519020231926	.....	.....	Testes	Hymenoptera	Hymenoptera	transcription	3.92952061457852	0.143945972268299
Nasvi2EG028802_e2_fac	Nasvi2EG028802	CCRE_1111	skyblue3	Unknown (76%A)	None	NA	.....	.....	Testes	Wasp	Nasonia	splicing	3.92952061457852	0.143945972268299
Nasvi2EG012967_e0_con	Nasvi2EG012967	CCRE_1111	skyblue3	Agrin (66%U)	1.06	0.0246832161754167	.....	.....	Testes	Metazoa	Hymenoptera	transcription	3.92952061457852	0.143945972268299
Nasvi2EG027693_e0_con	Nasvi2EG027693	CCRE_1111	skyblue3	Unknown (74%A)	None	NA	.....	.....	Testes	Wasp	Nasonia	transcription	3.92952061457852	0.143945972268299
Nasvi2EG008855_e1_fac	Nasvi2EG008855	CCRE_1111	skyblue3	Unknown (43%A)	1.024	0.044040011580064	.....	.....	Testes	Wasp	NA	splicing	3.92952061457852	0.143945972268299
Nasvi2EG016492_e1_fac	Nasvi2EG016492	CCRE_1111	skyblue3	Unknown (23%A)	1.044	0.244046248971317	.....	.....	Testes	Insect	Apocrita	splicing	3.92952061457852	0.143945972268299
Nasvi2EG011844_e3_fac	Nasvi2EG011844	CCRE_1111	skyblue3	Unknown	5.042	0.051554933623023	.....	.....	Testes	Insect	Hymenoptera	splicing	3.92952061457852	0.143945972268299
Nasvi2EG006320_e4_fac	Nasvi2EG006320	CCRE_1111	skyblue3	Coiled-coil domain-containing protein (41%A)	5.049	0.0528606109962146	.....	.....	Testes	Metazoa	Hymenoptera	splicing	3.92952061457852	0.143945972268299
Nasvi2EG012647_e0_con	Nasvi2EG012647	CCRE_1111	skyblue3	Unknown (75%A)	2.037	0.0434621927368309	.....	.....	Testes	Insect	Hymenoptera	transcription	3.92952061457852	0.143945972268299
Nasvi2EG011132_e2_fac	Nasvi2EG011132	CCRE_1111	skyblue3	Odorant-binding protein A10 (59%A)	4.045	1.63255876634003	.....	.....	Testes	Insect	Hymenoptera	splicing	3.92952061457852	0.143945972268299
Nasvi2EG010583_e0_con	Nasvi2EG010583	CCRE_1111	skyblue3	Defensin-2 (39%U)	2.071	0.243395678594153	.....	.....	Testes	Insect	Apocrita	transcription	3.92952061457852	0.143945972268299
Nasvi2EG022828_e4_fac	Nasvi2EG022828	CCRE_1111	skyblue3	Unknown (49%A)	2.048	0.0107962775311927	.....	.....	Testes	Metazoa	Hymenoptera	splicing	3.92952061457852	0.143945972268299
Nasvi2EG020219_e1_fac	Nasvi2EG020219	CCRE_1111	skyblue3	Unknown	5.044	0.00475066678536826	.....	.....	Testes	Hymenoptera	Chalcid	splicing	3.92952061457852	0.143945972268299
Nasvi2EG011520_e1_fac	Nasvi2EG011520	CCRE_1111	skyblue3	Unknown	1.057	0.0115721757300211	.....	.....	Testes	Wasp	NA	splicing	3.92952061457852	0.143945972268299
Nasvi2EG010384_e2_fac	Nasvi2EG010384	CCRE_1111	skyblue3	Unknown (35%A)	2.082	0.608657523779754	.....	.....	Testes	Metazoa	Hymenoptera	splicing	3.92952061457852	0.143945972268299
Nasvi2EG001135_e1_fac	Nasvi2EG001135	CCRE_1111	skyblue3	slit protein (77%a)	5.039	0.105269094121849	.....	.....	Testes	Metazoa	Hymenoptera	splicing	3.92952061457852	0.143945972268299
Nasvi2EG008679_e4_fac	Nasvi2EG008679	CCRE_1111	skyblue3	tubulin polyglutamylase TTLL9. putative. putative (51%a)	1.014	0.191156168054047	.....	.....	Testes	Metazoa	Hymenoptera	splicing	3.92952061457852	0.143945972268299
Nasvi2EG019100_e2_fac	Nasvi2EG019100	CCRE_1111	skyblue3	Trypsin-2 (28%U)	1.053	0.0301004368430636	.....	.....	Testes	Metazoa	Hymenoptera	splicing	3.92952061457852	0.143945972268299
Nasvi2EG003515_e1_fac	Nasvi2EG003515	CCRE_1111	skyblue3	MAP/microtubule affinity-regulating kinase (53%A)	4.002	0.00546275086752208	.....	.....	Testes	Metazoa	Hymenoptera	splicing	3.92952061457852	0.143945972268299
Nasvi2EG001359_e3_fac	Nasvi2EG001359	CCRE_1111	skyblue3	Unknown (56%A)	5.084	0.56499550189593	.....	.....	Testes	Metazoa	Hymenoptera	splicing	3.92952061457852	0.143945972268299
Nasvi2EG011221_e1_fac	Nasvi2EG011221	CCRE_1111	skyblue3	Unknown	2.101	0.445398911361004	.....	.....	Testes	Wasp	NA	splicing	3.92952061457852	0.143945972268299
Nasvi2EG010599_e0_con	Nasvi2EG010599	CCRE_1112	antiquewhite2	Unknown	2.071	0.243395678594153	.....	.....	NA	Wasp	NA	transcription	1.58942093455366	0.0887289716648531
Nasvi2EG017035_e0_con	Nasvi2EG017035	CCRE_1112	antiquewhite2	Unknown (53%A)	1.056	0.00184519020231926	.....	.....	NA	Hymenoptera	Chalcid	transcription	1.58942093455366	0.0887289716648531
Nasvi2EG029112_e3_con	Nasvi2EG029112	CCRE_1113	paleturquoise	Malvolio protein (66%a)	4.065	0.00358734277780403	...mm	...++	Soma	Metazoa	Hymenoptera	transcription	16.8555363843239	0.567137270911906
Nasvi2EG010607_e2_con	Nasvi2EG010607	CCRE_1113	paleturquoise	Unknown	2.07	0.115512971686309	...mm	...++	Soma	Wasp	Hymenoptera	transcription	16.8555363843239	0.567137270911906
Nasvi2EG006366_e1_fac	Nasvi2EG006366	CCRE_1114	lightcyan1	histidine decarboxylase (73%a)	5.049	0.0528606109962146	....m	....+	Soma	Metazoa	Hymenoptera	splicing	20.6379156365705	0.562767147339289
Nasvi2EG005841_e1_fac	Nasvi2EG005841	CCRE_1114	lightcyan1	Unknown (93%A)	4.099	0.239334417094364	....m	....+	Soma	Wasp	Nasonia	splicing	20.6379156365705	0.562767147339289
Nasvi2EG010613_e2_con	Nasvi2EG010613	CCRE_1114	lightcyan1	Unknown (59%A)	2.07	0.115512971686309	....m	....+	Soma	Wasp	Nasonia	transcription	20.6379156365705	0.562767147339289
Nasvi2EG010935_e3_fac	Nasvi2EG010935	CCRE_1114	lightcyan1	Unknown (57%A)	3.062	0.88753488945436	....m	....+	Soma	Metazoa	Nasonia	splicing	20.6379156365705	0.562767147339289
Nasvi2EG005621_e2_fac	Nasvi2EG005621	CCRE_1114	lightcyan1	Unknown (38%A)	4.103	0.171121297802055	....m	....+	Soma	Insect	Apocrita	splicing	20.6379156365705	0.562767147339289
Nasvi2EG013356_e5_con	Nasvi2EG013356	CCRE_1114	lightcyan1	Unknown (34%A)	1.054	0.0283486719542411	....m	....+	Soma	Metazoa	Hymenoptera	transcription	20.6379156365705	0.562767147339289
Nasvi2EG002248_e4_fac	Nasvi2EG002248	CCRE_1114	lightcyan1	Peroxisomal N-acetyl-spermine/spermidine oxidase (48%A)	5.058	0.0603302582214959	....m	....+	Soma	Metazoa	Hymenoptera	splicing	20.6379156365705	0.562767147339289
Nasvi2EG010620_e2_con	Nasvi2EG010620	CCRE_1115	orangered4	Glutamate receptor (9%U)	2.07	0.115512971686309	.....	..+.+	Soma	Metazoa	Chalcid	transcription	1.25913196106147	0.0740234473202678
Nasvi2EG010622_e3_con	Nasvi2EG010622	CCRE_1115	orangered4	Chymotrypsin-2 (41%U)	2.07	0.115512971686309	.....	..+.+	Soma	Metazoa	NA	transcription	1.25913196106147	0.0740234473202678
Nasvi2EG012277_e1_fac	Nasvi2EG012277	CCRE_1116	skyblue3	Cytochrome C oxidase subunit 6C-1 (41%A)	4.051	0.0318348181762737	...m.	.....	Unbiased	Metazoa	Hymenoptera	splicing	25.3503440893287	0.896724201205401
Nasvi2EG011694_e0_con	Nasvi2EG011694	CCRE_1116	skyblue3	Unknown (43%A)	4.059	0.0182785352941259	...m.	.....	Unbiased	Insect	Hymenoptera	transcription	25.3503440893287	0.896724201205401
Nasvi2EG022694_e1_fac	Nasvi2EG022694	CCRE_1116	skyblue3	Chromobox protein protein 5 (45%A)	1.056	0.00184519020231926	...m.	.....	Unbiased	Metazoa	NA	splicing	25.3503440893287	0.896724201205401
Nasvi2EG001410_e8_fac	Nasvi2EG001410	CCRE_1116	skyblue3	gamma-aminobutyric acid type B receptor subunit 2 (68%a)	5.08	0.418906926971864	...m.	.....	Unbiased	Metazoa	Hymenoptera	splicing	25.3503440893287	0.896724201205401
Nasvi2EG019067_e2_fac	Nasvi2EG019067	CCRE_1116	skyblue3	Down syndrome cell adhesion molecule protein 1. putative (81%U)	1.052	0.0208650987452138	...m.	.....	Unbiased	Metazoa	Hymenoptera	splicing	25.3503440893287	0.896724201205401
Nasvi2EG001410_e7_fac	Nasvi2EG001410	CCRE_1116	skyblue3	gamma-aminobutyric acid type B receptor subunit 2 (68%a)	5.08	0.418906926971864	...m.	.....	Unbiased	Metazoa	Hymenoptera	splicing	25.3503440893287	0.896724201205401
Nasvi2EG020998_e1_fac	Nasvi2EG020998	CCRE_1116	skyblue3	Unknown (Fragment) (27%U)	1.056	0.00184519020231926	...m.	.....	Unbiased	Metazoa	NA	splicing	25.3503440893287	0.896724201205401
Nasvi2EG001124_e4_fac	Nasvi2EG001124	CCRE_1116	skyblue3	Unknown	5.039	0.105269094121849	...m.	.....	Unbiased	Wasp	NA	splicing	25.3503440893287	0.896724201205401
Nasvi2EG010623_e2_con	Nasvi2EG010623	CCRE_1116	skyblue3	Unknown	2.07	0.115512971686309	...m.	.....	Unbiased	Wasp	NA	transcription	25.3503440893287	0.896724201205401
Nasvi2EG012640_e1_fac	Nasvi2EG012640	CCRE_1116	skyblue3	immunoglobulin superfamily member 10 (40%A)	2.037	0.0434621927368309	...m.	.....	Unbiased	Metazoa	Hymenoptera	splicing	25.3503440893287	0.896724201205401
Nasvi2EG011175_e2_con	Nasvi2EG011175	CCRE_1116	skyblue3	Unknown	4.041	0.128290681854628	...m.	.....	Unbiased	Wasp	NA	transcription	25.3503440893287	0.896724201205401
Nasvi2EG003873_e2_fac	Nasvi2EG003873	CCRE_1116	skyblue3	UPF0407 protein CG10958 (44%U)	2.038	0.0118685036349603	...m.	.....	Unbiased	Metazoa	Hymenoptera	splicing	25.3503440893287	0.896724201205401
Nasvi2EG003619_e3_fac	Nasvi2EG003619	CCRE_1116	skyblue3	Adenylate kinase 8 (32%A)	2.046	0.00190681399982839	...m.	.....	Unbiased	Metazoa	Hymenoptera	splicing	25.3503440893287	0.896724201205401
Nasvi2EG015045_e2_con	Nasvi2EG015045	CCRE_1116	skyblue3	Unknown (45%A)	1.056	0.00184519020231926	...m.	.....	Unbiased	Insect	Apocrita	transcription	25.3503440893287	0.896724201205401
Nasvi2EG018587_e0_con	Nasvi2EG018587	CCRE_1117	magenta2	Unknown	2.035	0.027781186998785	.....	.....	NA	Wasp	NA	transcription	6.75344206362356	0.996767033316466
Nasvi2EG003610_e5_fac	Nasvi2EG003610	CCRE_1117	magenta2	ubiquitin carboxyl-terminal hydrolase FAF-X. putative (78%a)	1.057	0.0115721757300211	.....	.....	NA	Metazoa	Hymenoptera	splicing	6.75344206362356	0.996767033316466
Nasvi2EG001488_e3_fac	Nasvi2EG001488	CCRE_1117	magenta2	Inhibitor of growth protein 3 (45%A)	5.075	0.288719919987468	.....	.....	NA	Metazoa	NA	splicing	6.75344206362356	0.996767033316466
Nasvi2EG013897_e0_con	Nasvi2EG013897	CCRE_1117	magenta2	Unknown	4.081	0.0867462244951408	.....	.....	NA	Wasp	NA	transcription	6.75344206362356	0.996767033316466
Nasvi2EG030708_e3_fac	Nasvi2EG030708	CCRE_1117	magenta2	codanin-1 (41%A)	None	NA	.....	.....	NA	Metazoa	Hymenoptera	splicing	6.75344206362356	0.996767033316466
Nasvi2EG002294_e2_fac	Nasvi2EG002294	CCRE_1117	magenta2	Ubiquitin-protein ligase E3C (73%U)	5.057	0.132935423257426	.....	.....	NA	Metazoa	Hymenoptera	splicing	6.75344206362356	0.996767033316466
Nasvi2EG010438_e4_fac	Nasvi2EG010438	CCRE_1117	magenta2	Metastasis-associated protein MTA1 (66%U)	2.077	0.422845651348778	.....	.....	NA	Metazoa	Hymenoptera	splicing	6.75344206362356	0.996767033316466
Nasvi2EG015389_e0_con	Nasvi2EG015389	CCRE_1117	magenta2	Unknown (69%A)	3.045	0.0023988453473558	.....	.....	NA	Hymenoptera	NA	transcription	6.75344206362356	0.996767033316466
Nasvi2EG010648_e0_con	Nasvi2EG010648	CCRE_1117	magenta2	Unknown	2.07	0.115512971686309	.....	.....	NA	NA	NA	transcription	6.75344206362356	0.996767033316466
Nasvi2EG010655_e0_con	Nasvi2EG010655	CCRE_1118	plum2	Unknown (58%A)	2.07	0.115512971686309	.....	.++++	Soma	Insect	Hymenoptera	transcription	6.47836247125018	0.265263872418046
Nasvi2EG011119_e2_con	Nasvi2EG011119	CCRE_1118	plum2	Unknown (49%A)	4.047	1.16240495747137	.....	.++++	Soma	Metazoa	Hymenoptera	transcription	6.47836247125018	0.265263872418046
Nasvi2EG010665_e0_con	Nasvi2EG010665	CCRE_1119	lavenderblush1	Alpha-amylase 1 (58%U)	2.07	0.115512971686309	.....	.++++	Unbiased	Metazoa	Hymenoptera	transcription	5.65139031865304	0.797052362547792
Nasvi2EG013098_e5_con	Nasvi2EG013098	CCRE_1119	lavenderblush1	Alcohol dehydrogenase [NADP+] (50%U)	4.057	0.0498576238390667	.....	.++++	Unbiased	Metazoa	NA	transcription	5.65139031865304	0.797052362547792
Nasvi2EG008502_e2_con	Nasvi2EG008502	CCRE_112	paleturquoise	Carbonic anhydrase 9 (44%U)	1.008	0.0108396335609904	...mm	....+	Unbiased	Metazoa	Hymenoptera	transcription	11.3117708679133	0.386719803172846
Nasvi2EG005848_e0_con	Nasvi2EG005848	CCRE_112	paleturquoise	Adenylate cyclase type 8 (71%U)	4.099	0.239334417094364	...mm	....+	Unbiased	Arthropod	NA	transcription	11.3117708679133	0.386719803172846
Nasvi2EG012221_e6_con	Nasvi2EG012221	CCRE_112	paleturquoise	1-phosphatidylinositol-4.5-bisphosphate phosphodiesterase (75%U)	3.102	1.67007178871999	...mm	....+	Unbiased	Metazoa	Hymenoptera	transcription	11.3117708679133	0.386719803172846
Nasvi2EG001186_e3_con	Nasvi2EG001186	CCRE_112	paleturquoise	Glutathione S-transferase 1. (55%U)	5.041	0.397007696277769	...mm	....+	Unbiased	Metazoa	Hymenoptera	transcription	11.3117708679133	0.386719803172846
Nasvi2EG027378_e1_fac	Nasvi2EG027378	CCRE_112	paleturquoise	Unknown	None	NA	...mm	....+	Unbiased	Wasp	NA	splicing	11.3117708679133	0.386719803172846
Nasvi2EG000700_e0_con	Nasvi2EG000700	CCRE_112	paleturquoise	Pheromone-binding protein-related protein 3 (39%A)	1.101	0.948568169094424	...mm	....+	Unbiased	Insect	Hymenoptera	transcription	11.3117708679133	0.386719803172846
Nasvi2EG010684_e2_con	Nasvi2EG010684	CCRE_1120	tan	glutamyl aminopeptidase. putative (57%a)	3.051	0.188433396812669	....f	+++++	Unbiased	Metazoa	Hymenoptera	transcription	6.7805095237007	0.379846936149017
Nasvi2EG018590_e1_fac	Nasvi2EG018590	CCRE_1120	tan	translational activator GCN1. putative (82%a)	2.035	0.027781186998785	....f	+++++	Unbiased	Metazoa	Hymenoptera	splicing	6.7805095237007	0.379846936149017
Nasvi2EG002017_e3_fac	Nasvi2EG002017	CCRE_1121	brown2	Unknown (39%A)	5.067	0.128593013827321	.....	.+++.	Soma	Insect	Hymenoptera	splicing	9.3253113517223	0.8615258110663
Nasvi2EG010685_e1_con	Nasvi2EG010685	CCRE_1121	brown2	Acyl-CoA Delta(11) desaturase (74%U)	3.051	0.188433396812669	.....	.+++.	Soma	Metazoa	Hymenoptera	transcription	9.3253113517223	0.8615258110663
Nasvi2EG021462_e2_con	Nasvi2EG021462	CCRE_1122	plum	rRNA-processing protein EBP2 homolog. putative (63%a)	1.056	0.00184519020231926	....f	+++++	Unbiased	Metazoa	Hymenoptera	transcription	8.35911076024762	0.802612690317348
Nasvi2EG010692_e5_con	Nasvi2EG010692	CCRE_1122	plum	periodic tryptophan protein 2 homolog (73%a)	3.051	0.188433396812669	....f	+++++	Unbiased	Metazoa	Hymenoptera	transcription	8.35911076024762	0.802612690317348
Nasvi2EG037095_e4_con	Nasvi2EG037095	CCRE_1123	skyblue3	odorant receptor 130. sym:Or130 (100%e)	1.052	0.0208650987452138	.....	.....	Unbiased	Insect	Nasonia	transcription	12.7888635248101	0.474499422374274
Nasvi2EG001131_e2_fac	Nasvi2EG001131	CCRE_1123	skyblue3	Class B basic helix-loop-helix protein 8 (88%U)	5.039	0.105269094121849	.....	.....	Unbiased	Metazoa	Apocrita	splicing	12.7888635248101	0.474499422374274
Nasvi2EG015060_e2_fac	Nasvi2EG015060	CCRE_1123	skyblue3	Membrane metallo-endopeptidase 1. putative (29%U)	1.056	0.00184519020231926	.....	.....	Unbiased	Metazoa	NA	splicing	12.7888635248101	0.474499422374274
Nasvi2EG020429_e4_fac	Nasvi2EG020429	CCRE_1123	skyblue3	Dehydrogenase/reductase SDR family member 11 (47%U)	1.031	0.16966373679542	.....	.....	Unbiased	Metazoa	Nasonia	splicing	12.7888635248101	0.474499422374274
Nasvi2EG008113_e2_fac	Nasvi2EG008113	CCRE_1123	skyblue3	Unknown (43%A)	2.046	0.00190681399982839	.....	.....	Unbiased	Hymenoptera	Chalcid	splicing	12.7888635248101	0.474499422374274
Nasvi2EG001066_e2_fac	Nasvi2EG001066	CCRE_1123	skyblue3	tubulin-folding cofactor B. putative (57%a)	5.038	0.0570612419752208	.....	.....	Unbiased	Metazoa	Hymenoptera	splicing	12.7888635248101	0.474499422374274
Nasvi2EG009459_e2_fac	Nasvi2EG009459	CCRE_1123	skyblue3	Serine Protease inhibitor 3 (44%A)	3.002	0.00192758326677817	.....	.....	Unbiased	Insect	NA	splicing	12.7888635248101	0.474499422374274
Nasvi2EG007148_e2_fac	Nasvi2EG007148	CCRE_1123	skyblue3	E3 ubiquitin-protein ligase MYCBP2. putative (70%U)	1.052	0.0208650987452138	.....	.....	Unbiased	Metazoa	Hymenoptera	splicing	12.7888635248101	0.474499422374274
Nasvi2EG012338_e6_fac	Nasvi2EG012338	CCRE_1123	skyblue3	GLEAN_03038 (33%A)	4.053	0.068206354209964	.....	.....	Unbiased	Metazoa	Hymenoptera	splicing	12.7888635248101	0.474499422374274
Nasvi2EG012338_e9_fac	Nasvi2EG012338	CCRE_1123	skyblue3	GLEAN_03038 (33%A)	4.053	0.068206354209964	.....	.....	Unbiased	Metazoa	Hymenoptera	splicing	12.7888635248101	0.474499422374274
Nasvi2EG022102_e0_con	Nasvi2EG022102	CCRE_1123	skyblue3	Unknown (77%A)	1.057	0.0115721757300211	.....	.....	Unbiased	Wasp	NA	transcription	12.7888635248101	0.474499422374274
Nasvi2EG024524_e5_fac	Nasvi2EG024524	CCRE_1123	skyblue3	Unknown (44%A)	1.056	0.00184519020231926	.....	.....	Unbiased	Insect	NA	splicing	12.7888635248101	0.474499422374274
Nasvi2EG009806_e2_fac	Nasvi2EG009806	CCRE_1123	skyblue3	Spindle assembly checkpoint component MAD1 (38%A)	2.06	0.0987299372792331	.....	.....	Unbiased	Metazoa	Hymenoptera	splicing	12.7888635248101	0.474499422374274
Nasvi2EG032816_e2_con	Nasvi2EG032816	CCRE_1123	skyblue3	Unknown (47%A)	None	NA	.....	.....	Unbiased	Wasp	Nasonia	transcription	12.7888635248101	0.474499422374274
Nasvi2EG010712_e2_con	Nasvi2EG010712	CCRE_1123	skyblue3	Odorant receptor 50 sym:Or50 (44%A)	3.051	0.188433396812669	.....	.....	Unbiased	Insect	Chalcid	transcription	12.7888635248101	0.474499422374274
Nasvi2EG010321_e1_fac	Nasvi2EG010321	CCRE_1123	skyblue3	Innexin inx2 (53%A)	1.05	0.0338993380106802	.....	.....	Unbiased	Metazoa	Hymenoptera	splicing	12.7888635248101	0.474499422374274
Nasvi2EG019588_e1_fac	Nasvi2EG019588	CCRE_1124	darkolivegreen	Amyloid protein-binding protein 2 (64%A)	3.045	0.0023988453473558	....f	+.+++	Unbiased	Metazoa	Hymenoptera	splicing	13.2936781877192	1
Nasvi2EG010715_e1_con	Nasvi2EG010715	CCRE_1124	darkolivegreen	RISC-loading complex subunit tarbp2 (58%A)	3.051	0.188433396812669	....f	+.+++	Unbiased	Metazoa	Hymenoptera	transcription	13.2936781877192	1
Nasvi2EG009591_e3_fac	Nasvi2EG009591	CCRE_1125	skyblue3	Centrosomal protein of 78 kDa (34%U)	3.01	0.0413443102477041	...mm	.....	Testes	Metazoa	Hymenoptera	splicing	17.13247777073	0.561526167175384
Nasvi2EG007175_e9_fac	Nasvi2EG007175	CCRE_1125	skyblue3	Unknown (41%A)	1.051	0.0757770281855416	...mm	.....	Testes	Insect	Hymenoptera	splicing	17.13247777073	0.561526167175384
Nasvi2EG008571_e3_fac	Nasvi2EG008571	CCRE_1125	skyblue3	carbonic anhydrase 2. putative (54%a)	1.008	0.0108396335609904	...mm	.....	Testes	Metazoa	Apocrita	splicing	17.13247777073	0.561526167175384
Nasvi2EG006907_e1_fac	Nasvi2EG006907	CCRE_1125	skyblue3	gustatory receptor 64f (57%U)	2.048	0.0107962775311927	...mm	.....	Testes	Insect	Hymenoptera	splicing	17.13247777073	0.561526167175384
Nasvi2EG001073_e1_fac	Nasvi2EG001073	CCRE_1125	skyblue3	Glycerate kinase (41%U)	5.038	0.0570612419752208	...mm	.....	Testes	Metazoa	Hymenoptera	splicing	17.13247777073	0.561526167175384
Nasvi2EG019650_e2_fac	Nasvi2EG019650	CCRE_1125	skyblue3	UPF0704 protein C6orf165 (48%A)	5.056	0.0340851123933235	...mm	.....	Testes	Metazoa	Hymenoptera	splicing	17.13247777073	0.561526167175384
Nasvi2EG010723_e1_con	Nasvi2EG010723	CCRE_1125	skyblue3	Unknown (60%A)	3.051	0.188433396812669	...mm	.....	Testes	Insect	Hymenoptera	transcription	17.13247777073	0.561526167175384
Nasvi2EG013717_e1_con	Nasvi2EG013717	CCRE_1126	turquoise	amino acid permease F13H10.3 (51%U)	5.015	0.020341826278017	....m	.++++	Soma	Metazoa	Hymenoptera	transcription	32.7399679374306	0.792318464996657
Nasvi2EG010738_e1_con	Nasvi2EG010738	CCRE_1126	turquoise	Prohormone-1 (61%U)	3.052	0.152236839549082	....m	.++++	Soma	Arthropod	Hymenoptera	transcription	32.7399679374306	0.792318464996657
Nasvi2EG013840_e2_con	Nasvi2EG013840	CCRE_1127	coral4	Unknown	1.054	0.0283486719542411	...mf	....+	Soma	Insect	NA	transcription	1.07263832614881	0.134121938918225
Nasvi2EG010762_e6_con	Nasvi2EG010762	CCRE_1127	coral4	Unknown	3.053	0.0776652892012444	...mf	....+	Soma	Metazoa	NA	transcription	1.07263832614881	0.134121938918225
Nasvi2EG010784_e0_con	Nasvi2EG010784	CCRE_1128	slateblue1	Ras-related protein M-Ras (88%A)	3.054	0.180077736928683	....f	...++	Soma	Metazoa	Hymenoptera	transcription	4.51883283583772	0.819914130665567
Nasvi2EG019964_e1_fac	Nasvi2EG019964	CCRE_1128	slateblue1	glycerophosphodiester phosphodiesterase 5 (72%U)	2	0	....f	...++	Soma	Metazoa	Hymenoptera	splicing	4.51883283583772	0.819914130665567
Nasvi2EG007388_e7_fac	Nasvi2EG007388	CCRE_1129	mediumpurple4	lon protease homolog. mitochondrial. putative (74%a)	2.054	0.0302523376492414	.....	.....	NA	Metazoa	Hymenoptera	splicing	8.92627920009636	0.748179267485537
Nasvi2EG000517_e1_fac	Nasvi2EG000517	CCRE_1129	mediumpurple4	Thyroid adenoma-associated protein (35%A)	1.091	0.254729713348257	.....	.....	NA	Metazoa	Hymenoptera	splicing	8.92627920009636	0.748179267485537
Nasvi2EG010809_e0_con	Nasvi2EG010809	CCRE_1129	mediumpurple4	DNA-directed RNA polymerase III subunit RPC1. putative (82%a)	3.055	0.18769655309575	.....	.....	NA	Metazoa	Hymenoptera	transcription	8.92627920009636	0.748179267485537
Nasvi2EG012615_e14_fac	Nasvi2EG012615	CCRE_1129	mediumpurple4	Translocation protein SEC63 protein. putative (69%U)	2.038	0.0118685036349603	.....	.....	NA	Metazoa	Hymenoptera	splicing	8.92627920009636	0.748179267485537
Nasvi2EG000715_e2_con	Nasvi2EG000715	CCRE_113	turquoise	Transcription cofactor vestigial protein 4 (62%A)	1.102	1.45628333963585	.....	+++++	Unbiased	Metazoa	Hymenoptera	transcription	24.3104344324418	0.595565625883024
Nasvi2EG005127_e0_con	Nasvi2EG005127	CCRE_113	turquoise	Unknown (38%A)	5.017	0.00786239154416882	.....	+++++	Unbiased	Metazoa	Hymenoptera	transcription	24.3104344324418	0.595565625883024
Nasvi2EG010815_e0_con	Nasvi2EG010815	CCRE_1130	darkviolet	Unknown (68%A)	3.055	0.18769655309575	.....	.....	NA	Metazoa	Nasonia	transcription	10.3372340566645	0.746057772806216
Nasvi2EG013829_e5_fac	Nasvi2EG013829	CCRE_1130	darkviolet	inhibitor of growth protein 4. putative (71%a)	1.055	0.069773063833668	.....	.....	NA	Metazoa	Hymenoptera	splicing	10.3372340566645	0.746057772806216
Nasvi2EG013778_e1_fac	Nasvi2EG013778	CCRE_1130	darkviolet	Unknown	1.055	0.069773063833668	.....	.....	NA	Hymenoptera	NA	splicing	10.3372340566645	0.746057772806216
Nasvi2EG001968_e4_fac	Nasvi2EG001968	CCRE_1130	darkviolet	Aubergine (49%U)	5.07	0.208841967573754	.....	.....	NA	Metazoa	Hymenoptera	splicing	10.3372340566645	0.746057772806216
Nasvi2EG001644_e1_fac	Nasvi2EG001644	CCRE_1130	darkviolet	Unknown (52%A)	5.074	0.0428673856443581	.....	.....	NA	Insect	Hymenoptera	splicing	10.3372340566645	0.746057772806216
Nasvi2EG013255_e1_fac	Nasvi2EG013255	CCRE_1130	darkviolet	Phosphatidylinositol N-acetylglucosaminyltransferase subunit H (39%A)	4.055	0.0136251420637332	.....	.....	NA	Metazoa	Hymenoptera	splicing	10.3372340566645	0.746057772806216
Nasvi2EG014055_e0_con	Nasvi2EG014055	CCRE_1130	darkviolet	Unknown (67%A)	4.073	0.305334849692215	.....	.....	NA	Insect	Nasonia	transcription	10.3372340566645	0.746057772806216
Nasvi2EG025465_e0_con	Nasvi2EG025465	CCRE_1130	darkviolet	Unknown (82%A)	None	NA	.....	.....	NA	Wasp	Nasonia	transcription	10.3372340566645	0.746057772806216
Nasvi2EG013896_e1_fac	Nasvi2EG013896	CCRE_1130	darkviolet	Unknown (80%A)	4.081	0.0867462244951408	.....	.....	NA	Metazoa	Hymenoptera	splicing	10.3372340566645	0.746057772806216
Nasvi2EG011087_e1_fac	Nasvi2EG011087	CCRE_1130	darkviolet	Homeotic protein deformed (66%A)	4.048	0.166582006155317	.....	.....	NA	Metazoa	Hymenoptera	splicing	10.3372340566645	0.746057772806216
Nasvi2EG003205_e1_fac	Nasvi2EG003205	CCRE_1130	darkviolet	Menin (70%U)	4.02	0.0756278037561809	.....	.....	NA	Metazoa	Hymenoptera	splicing	10.3372340566645	0.746057772806216
Nasvi2EG015080_e0_con	Nasvi2EG015080	CCRE_1130	darkviolet	Unknown (59%A)	2.046	0.00190681399982839	.....	.....	NA	Wasp	Nasonia	transcription	10.3372340566645	0.746057772806216
Nasvi2EG013254_e3_fac	Nasvi2EG013254	CCRE_1130	darkviolet	Unknown (45%A)	4.055	0.0136251420637332	.....	.....	NA	Hymenoptera	Chalcid	splicing	10.3372340566645	0.746057772806216
Nasvi2EG030148_e2_fac	Nasvi2EG030148	CCRE_1130	darkviolet	Atlastin (37%U)	None	NA	.....	.....	NA	Metazoa	NA	splicing	10.3372340566645	0.746057772806216
Nasvi2EG010438_e2_fac	Nasvi2EG010438	CCRE_1130	darkviolet	Metastasis-associated protein MTA1 (66%U)	2.077	0.422845651348778	.....	.....	NA	Metazoa	Hymenoptera	splicing	10.3372340566645	0.746057772806216
Nasvi2EG013145_e1_con	Nasvi2EG013145	CCRE_1131	paleturquoise	Unknown	4.057	0.0498576238390667	....m	...++	Soma	Wasp	NA	transcription	23.5722256742014	0.752873269273711
Nasvi2EG027786_e2_fac	Nasvi2EG027786	CCRE_1131	paleturquoise	Unknown	None	NA	....m	...++	Soma	Metazoa	NA	splicing	23.5722256742014	0.752873269273711
Nasvi2EG010822_e2_con	Nasvi2EG010822	CCRE_1131	paleturquoise	Glutamate receptor Delta-2 subunit (39%A)	3.055	0.18769655309575	....m	...++	Soma	Metazoa	Hymenoptera	transcription	23.5722256742014	0.752873269273711
Nasvi2EG033653_e0_con	Nasvi2EG033653	CCRE_1131	paleturquoise	Unknown	None	NA	....m	...++	Soma	Hymenoptera	NA	transcription	23.5722256742014	0.752873269273711
Nasvi2EG001170_e2_fac	Nasvi2EG001170	CCRE_1131	paleturquoise	Esterase FE4 (41%A)	5.04	0.153514268323248	....m	...++	Soma	Metazoa	Hymenoptera	splicing	23.5722256742014	0.752873269273711
Nasvi2EG013408_e5_fac	Nasvi2EG013408	CCRE_1131	paleturquoise	Sodium- and chloride-dependent GABA transporter ine (62%A)	1.054	0.0283486719542411	....m	...++	Soma	Metazoa	Hymenoptera	splicing	23.5722256742014	0.752873269273711
Nasvi2EG037319_e2_con	Nasvi2EG037319	CCRE_1132	yellowgreen	nitric oxide synthase (45%a)	None	NA	...fm	...+.	Unbiased	Metazoa	Hymenoptera	transcription	9.06152396728096	0.395450943783215
Nasvi2EG024673_e0_con	Nasvi2EG024673	CCRE_1132	yellowgreen	Nitric oxide synthase 2 (15%U)	None	NA	...fm	...+.	Unbiased	Insect	NA	transcription	9.06152396728096	0.395450943783215
Nasvi2EG010876_e0_con	Nasvi2EG010876	CCRE_1132	yellowgreen	Unknown	3.058	0.114675576757796	...fm	...+.	Unbiased	Wasp	NA	transcription	9.06152396728096	0.395450943783215
Nasvi2EG010446_e1_fac	Nasvi2EG010446	CCRE_1133	indianred2	Unknown (32%A)	2.077	0.422845651348778	f....	+....	Testes	Metazoa	Apocrita	splicing	7.46226377887281	0.702055336690328
Nasvi2EG010885_e2_con	Nasvi2EG010885	CCRE_1133	indianred2	Unknown	3.058	0.114675576757796	f....	+....	Testes	Wasp	NA	transcription	7.46226377887281	0.702055336690328
Nasvi2EG010899_e2_con	Nasvi2EG010899	CCRE_1134	greenyellow	Unknown (28%A)	3.058	0.114675576757796	....f	+..++	Unbiased	Insect	Chalcid	transcription	23.2070810717959	0.879831318336038
Nasvi2EG000107_e2_fac	Nasvi2EG000107	CCRE_1134	greenyellow	Cytospin-A (59%A)	1.065	0.378773660557377	....f	+..++	Unbiased	Metazoa	Apocrita	splicing	23.2070810717959	0.879831318336038
Nasvi2EG010912_e3_con	Nasvi2EG010912	CCRE_1135	violet	Peroxiredoxin-4 (72%A)	3.058	0.114675576757796	.....	+++++	Unbiased	Metazoa	Hymenoptera	transcription	1.33350440353325	0.146239181487589
Nasvi2EG010911_e9_con	Nasvi2EG010911	CCRE_1135	violet	Chromatin assembly factor 1 subunit B (56%U)	3.058	0.114675576757796	.....	+++++	Unbiased	Metazoa	Hymenoptera	transcription	1.33350440353325	0.146239181487589
Nasvi2EG010966_e4_fac	Nasvi2EG010966	CCRE_1136	skyblue3	Sodium/potassium/calcium exchanger 6 (56%U)	3.065	0.122798355062339	.....	.....	Unbiased	Metazoa	Hymenoptera	splicing	8.61664190599035	0.287643230544925
Nasvi2EG009964_e1_fac	Nasvi2EG009964	CCRE_1136	skyblue3	Zinc finger protein with KRAB and SCAN domains 5 (80%A)	2.063	0.390074847042569	.....	.....	Unbiased	Metazoa	Hymenoptera	splicing	8.61664190599035	0.287643230544925
Nasvi2EG006375_e3_fac	Nasvi2EG006375	CCRE_1136	skyblue3	nuclear hormone receptor HR3. putative (69%a)	5.049	0.0528606109962146	.....	.....	Unbiased	Metazoa	Apocrita	splicing	8.61664190599035	0.287643230544925
Nasvi2EG028802_e1_con	Nasvi2EG028802	CCRE_1136	skyblue3	Unknown (76%A)	None	NA	.....	.....	Unbiased	Wasp	Nasonia	transcription	8.61664190599035	0.287643230544925
Nasvi2EG010966_e1_fac	Nasvi2EG010966	CCRE_1136	skyblue3	Sodium/potassium/calcium exchanger 6 (56%U)	3.065	0.122798355062339	.....	.....	Unbiased	Metazoa	Hymenoptera	splicing	8.61664190599035	0.287643230544925
Nasvi2EG012279_e2_fac	Nasvi2EG012279	CCRE_1136	skyblue3	Major antigen (28%A)	4.051	0.0318348181762737	.....	.....	Unbiased	Metazoa	Hymenoptera	splicing	8.61664190599035	0.287643230544925
Nasvi2EG028273_e0_con	Nasvi2EG028273	CCRE_1136	skyblue3	Unknown (88%A)	5.044	0.00475066678536826	.....	.....	Unbiased	Arthropod	Hymenoptera	transcription	8.61664190599035	0.287643230544925
Nasvi2EG003595_e3_fac	Nasvi2EG003595	CCRE_1136	skyblue3	SLIT-ROBO Rho GTPase-activating protein 1 (69%U)	4	0	.....	.....	Unbiased	Metazoa	Hymenoptera	splicing	8.61664190599035	0.287643230544925
Nasvi2EG036936_e0_con	Nasvi2EG036936	CCRE_1136	skyblue3	Unknown (48%A)	1.099	0.571064321951476	.....	.....	Unbiased	Insect	Hymenoptera	transcription	8.61664190599035	0.287643230544925
Nasvi2EG002418_e2_fac	Nasvi2EG002418	CCRE_1136	skyblue3	WD repeat-containing protein 78 (39%U)	2.012	0.0614958377027744	.....	.....	Unbiased	Metazoa	Hymenoptera	splicing	8.61664190599035	0.287643230544925
Nasvi2EG010918_e0_con	Nasvi2EG010918	CCRE_1136	skyblue3	Unknown	3.059	1.11272710483182	.....	.....	Unbiased	Wasp	NA	transcription	8.61664190599035	0.287643230544925
Nasvi2EG017382_e0_con	Nasvi2EG017382	CCRE_1136	skyblue3	NADH dehydrogenase iron-sulfur protein (64%A)	1.056	0.00184519020231926	.....	.....	Unbiased	Metazoa	Hymenoptera	transcription	8.61664190599035	0.287643230544925
Nasvi2EG009964_e2_fac	Nasvi2EG009964	CCRE_1136	skyblue3	Zinc finger protein with KRAB and SCAN domains 5 (80%A)	2.063	0.390074847042569	.....	.....	Unbiased	Metazoa	Hymenoptera	splicing	8.61664190599035	0.287643230544925
Nasvi2EG010939_e0_con	Nasvi2EG010939	CCRE_1137	saddlebrown	Unknown	3.062	0.88753488945436	.....	.+...	NA	Wasp	NA	transcription	8.03074117732223	0.336572846136349
Nasvi2EG037165_e4_fac	Nasvi2EG037165	CCRE_1137	saddlebrown	Unknown (38%A)	2.088	0.768704899354349	.....	.+...	NA	Insect	Hymenoptera	splicing	8.03074117732223	0.336572846136349
Nasvi2EG010959_e0_con	Nasvi2EG010959	CCRE_1138	yellow3	Unknown	3.064	0.558108464824621	.....	.....	Unbiased	Wasp	NA	transcription	1.20290645741092	0.0981175967698324
Nasvi2EG014199_e0_con	Nasvi2EG014199	CCRE_1138	yellow3	Unknown (81%A)	1.056	0.00184519020231926	.....	.....	Unbiased	Wasp	Nasonia	transcription	1.20290645741092	0.0981175967698324
Nasvi2EG020988_e1_fac	Nasvi2EG020988	CCRE_1138	yellow3	Unknown (30%U)	1.056	0.00184519020231926	.....	.....	Unbiased	Insect	NA	splicing	1.20290645741092	0.0981175967698324
Nasvi2EG010703_e12_fac	Nasvi2EG010703	CCRE_1139	darkseagreen3	Tyrosine-protein kinase receptor (46%U)	3.051	0.188433396812669	.....	.....	NA	Metazoa	Hymenoptera	splicing	6.03129686224969	0.698403768567721
Nasvi2EG010703_e19_fac	Nasvi2EG010703	CCRE_1139	darkseagreen3	Tyrosine-protein kinase receptor (46%U)	3.051	0.188433396812669	.....	.....	NA	Metazoa	Hymenoptera	splicing	6.03129686224969	0.698403768567721
Nasvi2EG023618_e1_fac	Nasvi2EG023618	CCRE_1139	darkseagreen3	TE:Endonuclease/Reverse transcriptase (60%A)	2.046	0.00190681399982839	.....	.....	NA	Insect	Nasonia	splicing	6.03129686224969	0.698403768567721
Nasvi2EG010973_e0_con	Nasvi2EG010973	CCRE_1139	darkseagreen3	Down syndrome cell adhesion molecule homolog (65%a)	4.051	0.0318348181762737	.....	.....	NA	Metazoa	Hymenoptera	transcription	6.03129686224969	0.698403768567721
Nasvi2EG009031_e1_fac	Nasvi2EG009031	CCRE_1139	darkseagreen3	Cadherin-23 (59%A)	3.065	0.122798355062339	.....	.....	NA	Metazoa	Hymenoptera	splicing	6.03129686224969	0.698403768567721
Nasvi2EG018211_e4_fac	Nasvi2EG018211	CCRE_114	darkgrey	Unknown (37%A)	3.043	0.0405456669179017	....f	+...+	Unbiased	Wasp	NA	splicing	28.4232073706877	1
Nasvi2EG009229_e9_fac	Nasvi2EG009229	CCRE_114	darkgrey	Unknown (36%A)	3.083	0.610583748325567	....f	+...+	Unbiased	Metazoa	Hymenoptera	splicing	28.4232073706877	1
Nasvi2EG005817_e3_fac	Nasvi2EG005817	CCRE_114	darkgrey	Tudor domain-containing protein (63%A)	4.099	0.239334417094364	....f	+...+	Unbiased	Metazoa	Chalcid	splicing	28.4232073706877	1
Nasvi2EG015672_e2_fac	Nasvi2EG015672	CCRE_114	darkgrey	Unknown (84%A)	4.055	0.0136251420637332	....f	+...+	Unbiased	Insect	Nasonia	splicing	28.4232073706877	1
Nasvi2EG004825_e9_fac	Nasvi2EG004825	CCRE_114	darkgrey	Embryonic polarity protein dorsal (22%U)	5.029	0.269217580010339	....f	+...+	Unbiased	Metazoa	NA	splicing	28.4232073706877	1
Nasvi2EG006827_e7_fac	Nasvi2EG006827	CCRE_114	darkgrey	endothelin-converting enzyme 1 (84%a)	2.048	0.0107962775311927	....f	+...+	Unbiased	Metazoa	Hymenoptera	splicing	28.4232073706877	1
Nasvi2EG015672_e1_fac	Nasvi2EG015672	CCRE_114	darkgrey	Unknown (84%A)	4.055	0.0136251420637332	....f	+...+	Unbiased	Insect	Nasonia	splicing	28.4232073706877	1
Nasvi2EG004825_e10_fac	Nasvi2EG004825	CCRE_114	darkgrey	Embryonic polarity protein dorsal (22%U)	5.029	0.269217580010339	....f	+...+	Unbiased	Metazoa	NA	splicing	28.4232073706877	1
Nasvi2EG006827_e9_fac	Nasvi2EG006827	CCRE_114	darkgrey	endothelin-converting enzyme 1 (84%a)	2.048	0.0107962775311927	....f	+...+	Unbiased	Metazoa	Hymenoptera	splicing	28.4232073706877	1
Nasvi2EG006827_e6_con	Nasvi2EG006827	CCRE_114	darkgrey	endothelin-converting enzyme 1 (84%a)	2.048	0.0107962775311927	....f	+...+	Unbiased	Metazoa	Hymenoptera	transcription	28.4232073706877	1
Nasvi2EG004825_e1_con	Nasvi2EG004825	CCRE_114	darkgrey	Embryonic polarity protein dorsal (22%U)	5.029	0.269217580010339	....f	+...+	Unbiased	Metazoa	NA	transcription	28.4232073706877	1
Nasvi2EG007107_e2_fac	Nasvi2EG007107	CCRE_114	darkgrey	Unknown	1.052	0.0208650987452138	....f	+...+	Unbiased	Wasp	NA	splicing	28.4232073706877	1
Nasvi2EG004552_e1_fac	Nasvi2EG004552	CCRE_114	darkgrey	Phospholipase D family member FLJ33580 protein (37%A)	3.027	0.0798555774343154	....f	+...+	Unbiased	Metazoa	Hymenoptera	splicing	28.4232073706877	1
Nasvi2EG006710_e1_fac	Nasvi2EG006710	CCRE_114	darkgrey	Unknown	2.046	0.00190681399982839	....f	+...+	Unbiased	Insect	NA	splicing	28.4232073706877	1
Nasvi2EG014907_e1_fac	Nasvi2EG014907	CCRE_114	darkgrey	Unknown (50%A)	1.056	0.00184519020231926	....f	+...+	Unbiased	Hymenoptera	Chalcid	splicing	28.4232073706877	1
Nasvi2EG015672_e7_fac	Nasvi2EG015672	CCRE_114	darkgrey	Unknown (84%A)	4.055	0.0136251420637332	....f	+...+	Unbiased	Insect	Nasonia	splicing	28.4232073706877	1
Nasvi2EG000716_e0_con	Nasvi2EG000716	CCRE_114	darkgrey	Sorting nexin-13 (70%U)	1.102	1.45628333963585	....f	+...+	Unbiased	Metazoa	Hymenoptera	transcription	28.4232073706877	1
Nasvi2EG010974_e1_con	Nasvi2EG010974	CCRE_1140	darkturquoise	Unknown (49%A)	4.051	0.0318348181762737	....m	.++.+	Soma	Hymenoptera	Nasonia	transcription	19.4886169416484	0.740183216747702
Nasvi2EG012043_e1_con	Nasvi2EG012043	CCRE_1140	darkturquoise	Unknown (65%A)	3.093	0.479329307212648	....m	.++.+	Soma	Arthropod	Hymenoptera	transcription	19.4886169416484	0.740183216747702
Nasvi2EG016098_e4_fac	Nasvi2EG016098	CCRE_1141	yellow3	Unknown	1.058	0.129419921423619	...f.	...++	Soma	Hymenoptera	Hymenoptera	splicing	4.12248356716091	0.308520221588271
Nasvi2EG010976_e4_con	Nasvi2EG010976	CCRE_1141	yellow3	Elongation of very long chain fatty acids protein 1 (56%A)	4.051	0.0318348181762737	...f.	...++	Soma	Metazoa	Hymenoptera	transcription	4.12248356716091	0.308520221588271
Nasvi2EG013666_e0_con	Nasvi2EG013666	CCRE_1141	yellow3	Unknown	5.016	0.0209007113755195	...f.	...++	Soma	Insect	Chalcid	transcription	4.12248356716091	0.308520221588271
Nasvi2EG014408_e3_fac	Nasvi2EG014408	CCRE_1142	orangered4	phenoloxidase subunit A3 (67%a)	3.024	0.188735516552194	.....	.++.+	Soma	Insect	Hymenoptera	splicing	11.4543957082327	0.707553517037594
Nasvi2EG011000_e1_con	Nasvi2EG011000	CCRE_1142	orangered4	Pancreatic triacylglycerol lipase (45%A)	4.051	0.0318348181762737	.....	.++.+	Soma	Metazoa	NA	transcription	11.4543957082327	0.707553517037594
Nasvi2EG011442_e3_fac	Nasvi2EG011442	CCRE_1142	orangered4	Trypsin-1 (46%A)	1.049	0.0717305486158706	.....	.++.+	Soma	Metazoa	Hymenoptera	splicing	11.4543957082327	0.707553517037594
Nasvi2EG024991_e2_fac	Nasvi2EG024991	CCRE_1143	skyblue3	laccase-1 (48%A)	1.056	0.00184519020231926	...m.	.....	Testes	Metazoa	Hymenoptera	splicing	23.0074427364352	0.797780634630174
Nasvi2EG015099_e2_con	Nasvi2EG015099	CCRE_1143	skyblue3	Unknown	2.046	0.00190681399982839	...m.	.....	Testes	Hymenoptera	NA	transcription	23.0074427364352	0.797780634630174
Nasvi2EG004886_e2_fac	Nasvi2EG004886	CCRE_1143	skyblue3	Replication protein A 70 kDa DNA-binding subunit (51%U)	5.025	0.226958901358239	...m.	.....	Testes	Metazoa	Hymenoptera	splicing	23.0074427364352	0.797780634630174
Nasvi2EG037244_e5_fac	Nasvi2EG037244	CCRE_1143	skyblue3	Uncharacterized protein C7orf63 (30%A)	1.057	0.0115721757300211	...m.	.....	Testes	Metazoa	Hymenoptera	splicing	23.0074427364352	0.797780634630174
Nasvi2EG010433_e1_fac	Nasvi2EG010433	CCRE_1143	skyblue3	Unknown (51%A)	2.077	0.422845651348778	...m.	.....	Testes	Metazoa	Hymenoptera	splicing	23.0074427364352	0.797780634630174
Nasvi2EG024735_e7_fac	Nasvi2EG024735	CCRE_1143	skyblue3	Unknown	1.056	0.00184519020231926	...m.	.....	Testes	NA	NA	splicing	23.0074427364352	0.797780634630174
Nasvi2EG006465_e9_fac	Nasvi2EG006465	CCRE_1143	skyblue3	Unknown (37%A)	5.051	0.1094216304358	...m.	.....	Testes	Hymenoptera	Chalcid	splicing	23.0074427364352	0.797780634630174
Nasvi2EG006908_e2_fac	Nasvi2EG006908	CCRE_1143	skyblue3	Unknown	2.048	0.0107962775311927	...m.	.....	Testes	Insect	NA	splicing	23.0074427364352	0.797780634630174
Nasvi2EG016623_e3_fac	Nasvi2EG016623	CCRE_1143	skyblue3	Unknown (53%A)	1.056	0.00184519020231926	...m.	.....	Testes	Wasp	NA	splicing	23.0074427364352	0.797780634630174
Nasvi2EG005284_e1_fac	Nasvi2EG005284	CCRE_1143	skyblue3	Uncharacterized protein C15orf26 (24%A)	2.003	0.0107262134028912	...m.	.....	Testes	NA	Chalcid	splicing	23.0074427364352	0.797780634630174
Nasvi2EG017524_e3_fac	Nasvi2EG017524	CCRE_1143	skyblue3	Unknown	2.046	0.00190681399982839	...m.	.....	Testes	Insect	NA	splicing	23.0074427364352	0.797780634630174
Nasvi2EG011015_e0_con	Nasvi2EG011015	CCRE_1143	skyblue3	tetratricopeptide repeat protein 30A. putative (85%a)	4.051	0.0318348181762737	...m.	.....	Testes	Metazoa	Hymenoptera	transcription	23.0074427364352	0.797780634630174
Nasvi2EG001410_e3_fac	Nasvi2EG001410	CCRE_1143	skyblue3	gamma-aminobutyric acid type B receptor subunit 2 (68%a)	5.08	0.418906926971864	...m.	.....	Testes	Metazoa	Hymenoptera	splicing	23.0074427364352	0.797780634630174
Nasvi2EG000288_e1_fac	Nasvi2EG000288	CCRE_1144	lightcyan1	Transmembrane protein 98 (47%A)	1.073	0.385222588559323	....m	.....	NA	Insect	Hymenoptera	splicing	22.6086825285001	0.666257639785105
Nasvi2EG005832_e4_fac	Nasvi2EG005832	CCRE_1144	lightcyan1	Unknown (52%A)	4.099	0.239334417094364	....m	.....	NA	Wasp	Nasonia	splicing	22.6086825285001	0.666257639785105
Nasvi2EG009641_e4_fac	Nasvi2EG009641	CCRE_1144	lightcyan1	e3 ubiquitin-protein ligase SMURF2 (75%a)	3.012	0.250527426160338	....m	.....	NA	Metazoa	Hymenoptera	splicing	22.6086825285001	0.666257639785105
Nasvi2EG002403_e1_fac	Nasvi2EG002403	CCRE_1144	lightcyan1	PDZ and LIM domain protein 3 (23%U)	2.012	0.0614958377027744	....m	.....	NA	Insect	NA	splicing	22.6086825285001	0.666257639785105
Nasvi2EG011056_e0_con	Nasvi2EG011056	CCRE_1144	lightcyan1	Unknown	4.051	0.0318348181762737	....m	.....	NA	Wasp	NA	transcription	22.6086825285001	0.666257639785105
Nasvi2EG020236_e0_con	Nasvi2EG020236	CCRE_1144	lightcyan1	Unknown (88%A)	5.044	0.00475066678536826	....m	.....	NA	Wasp	Nasonia	transcription	22.6086825285001	0.666257639785105
Nasvi2EG013565_e1_fac	Nasvi2EG013565	CCRE_1144	lightcyan1	Unknown	3.045	0.0023988453473558	....m	.....	NA	Metazoa	NA	splicing	22.6086825285001	0.666257639785105
Nasvi2EG020605_e2_fac	Nasvi2EG020605	CCRE_1144	lightcyan1	Serine Protease P25 (39%A)	1.046	0.329136057408924	....m	.....	NA	Metazoa	Chalcid	splicing	22.6086825285001	0.666257639785105
Nasvi2EG015494_e2_con	Nasvi2EG015494	CCRE_1144	lightcyan1	Unknown	4.061	0.279206696770003	....m	.....	NA	Hymenoptera	NA	transcription	22.6086825285001	0.666257639785105
Nasvi2EG015101_e4_fac	Nasvi2EG015101	CCRE_1144	lightcyan1	Lipase (53%A)	2.046	0.00190681399982839	....m	.....	NA	Metazoa	NA	splicing	22.6086825285001	0.666257639785105
Nasvi2EG011062_e0_con	Nasvi2EG011062	CCRE_1145	darkorange2	Unknown	4.051	0.0318348181762737	.....	.+++.	Unbiased	Wasp	NA	transcription	8.72607472393743	0.609277677772043
Nasvi2EG011061_e0_con	Nasvi2EG011061	CCRE_1145	darkorange2	Homeobox protein abdominal-A (82%A)	4.051	0.0318348181762737	.....	.+++.	Unbiased	Metazoa	Hymenoptera	transcription	8.72607472393743	0.609277677772043
Nasvi2EG037129_e0_con	Nasvi2EG037129	CCRE_1146	magenta3	odorant receptor 140. sym:Or140 (100%e)	1.018	0.117558014074754	....m	...+.	Unbiased	Insect	Chalcid	transcription	8.06739421829381	0.725369591426557
Nasvi2EG011079_e0_con	Nasvi2EG011079	CCRE_1146	magenta3	Unknown	4.05	0.182519764708216	....m	...+.	Unbiased	Wasp	NA	transcription	8.06739421829381	0.725369591426557
Nasvi2EG030013_e0_con	Nasvi2EG030013	CCRE_1146	magenta3	multiple coagulation factor deficiency protein 2 homolog (54%a)	None	NA	....m	...+.	Unbiased	Metazoa	Hymenoptera	transcription	8.06739421829381	0.725369591426557
Nasvi2EG011475_e0_con	Nasvi2EG011475	CCRE_1146	magenta3	UPF0554 protein C2orf43 protein. putative (42%U)	1.049	0.0717305486158706	....m	...+.	Unbiased	Metazoa	Nasonia	transcription	8.06739421829381	0.725369591426557
Nasvi2EG009904_e4_fac	Nasvi2EG009904	CCRE_1147	skyblue3	Unknown (51%A)	2.062	0.109455048505526	...m.	.....	Testes	Insect	Hymenoptera	splicing	21.2466069112134	0.734853088037501
Nasvi2EG002012_e1_fac	Nasvi2EG002012	CCRE_1147	skyblue3	Unknown	5.067	0.128593013827321	...m.	.....	Testes	Wasp	NA	splicing	21.2466069112134	0.734853088037501
Nasvi2EG011099_e0_con	Nasvi2EG011099	CCRE_1147	skyblue3	roadkill protein. putative (39%a)	4.048	0.166582006155317	...m.	.....	Testes	Metazoa	NA	transcription	21.2466069112134	0.734853088037501
Nasvi2EG023760_e2_con	Nasvi2EG023760	CCRE_1148	firebrick2	meiotic recombination protein SPO11 (37%A)	4.062	0.0592817015294234	.....	+....	Testes	Metazoa	Hymenoptera	transcription	4.50773196337842	0.521738661768384
Nasvi2EG011101_e0_con	Nasvi2EG011101	CCRE_1148	firebrick2	roadkill protein. putative (30%a)	4.048	0.166582006155317	.....	+....	Testes	Metazoa	Chalcid	transcription	4.50773196337842	0.521738661768384
Nasvi2EG017155_e3_fac	Nasvi2EG017155	CCRE_1148	firebrick2	Ankyrin repeat and Zinc finger domain-containing protein (46%A)	2.046	0.00190681399982839	.....	+....	Testes	Metazoa	Hymenoptera	splicing	4.50773196337842	0.521738661768384
Nasvi2EG018268_e1_fac	Nasvi2EG018268	CCRE_1148	firebrick2	homeodomain-interacting protein kinase 2 (68%a)	3.043	0.0405456669179017	.....	+....	Testes	Metazoa	Hymenoptera	splicing	4.50773196337842	0.521738661768384
Nasvi2EG003070_e6_fac	Nasvi2EG003070	CCRE_1148	firebrick2	Actin-binding protein anillin. putative (11%U)	4.032	0.0656878788577224	.....	+....	Testes	Metazoa	Hymenoptera	splicing	4.50773196337842	0.521738661768384
Nasvi2EG021845_e3_con	Nasvi2EG021845	CCRE_1149	lightyellow	sprint protein. putative (60%a)	4.065	0.00358734277780403	...m.	++.++	Soma	Metazoa	Hymenoptera	transcription	10.7071790357606	0.670822760611933
Nasvi2EG011103_e0_con	Nasvi2EG011103	CCRE_1149	lightyellow	Unknown (30%A)	4.048	0.166582006155317	...m.	++.++	Soma	NA	Chalcid	transcription	10.7071790357606	0.670822760611933
Nasvi2EG024112_e2_con	Nasvi2EG024112	CCRE_115	yellowgreen	Unknown (57%A)	None	NA	....m	...+.	Unbiased	Wasp	NA	transcription	14.2192220386144	0.599911614397776
Nasvi2EG005854_e1_con	Nasvi2EG005854	CCRE_115	yellowgreen	Unknown	4.099	0.239334417094364	....m	...+.	Unbiased	Wasp	NA	transcription	14.2192220386144	0.599911614397776
Nasvi2EG005641_e2_con	Nasvi2EG005641	CCRE_115	yellowgreen	Unknown (43%A)	4.103	0.171121297802055	....m	...+.	Unbiased	Wasp	Chalcid	transcription	14.2192220386144	0.599911614397776
Nasvi2EG027241_e0_con	Nasvi2EG027241	CCRE_115	yellowgreen	ATP-dependent DNA Helicase PIF1 (64%A)	3.045	0.0023988453473558	....m	...+.	Unbiased	Insect	Hymenoptera	transcription	14.2192220386144	0.599911614397776
Nasvi2EG011679_e1_con	Nasvi2EG011679	CCRE_115	yellowgreen	1-phosphatidylinositol-4.5-bisphosphate phosphodiesterase epsilon-1 (76%a)	4.059	0.0182785352941259	....m	...+.	Unbiased	Metazoa	Hymenoptera	transcription	14.2192220386144	0.599911614397776
Nasvi2EG000717_e1_con	Nasvi2EG000717	CCRE_115	yellowgreen	Unknown	1.102	1.45628333963585	....m	...+.	Unbiased	Insect	NA	transcription	14.2192220386144	0.599911614397776
Nasvi2EG002834_e5_fac	Nasvi2EG002834	CCRE_115	yellowgreen	fatty acid-binding protein. adipocyte. putative (66%a)	2.031	0.0744533131016599	....m	...+.	Unbiased	Metazoa	Hymenoptera	splicing	14.2192220386144	0.599911614397776
Nasvi2EG011117_e1_con	Nasvi2EG011117	CCRE_1150	lightcyan	diphthine synthase (65%A)	4.047	1.16240495747137	.....	.++..	Gonads	Metazoa	Hymenoptera	transcription	13.2189155379039	0.580388954886219
Nasvi2EG011117_e2_fac	Nasvi2EG011117	CCRE_1150	lightcyan	diphthine synthase (65%A)	4.047	1.16240495747137	.....	.++..	Gonads	Metazoa	Hymenoptera	splicing	13.2189155379039	0.580388954886219
Nasvi2EG011154_e7_fac	Nasvi2EG011154	CCRE_1150	lightcyan	unconventional prefoldin RPB5 interactor (41%A)	4.042	0.538888386050171	.....	.++..	Gonads	Metazoa	Chalcid	splicing	13.2189155379039	0.580388954886219
Nasvi2EG011256_e0_con	Nasvi2EG011256	CCRE_1151	antiquewhite2	Unknown (60%A)	2.099	2.16712721318186	.....	.....	Unbiased	Insect	Hymenoptera	transcription	9.23879524557777	0.430313423720441
Nasvi2EG005732_e1_fac	Nasvi2EG005732	CCRE_1151	antiquewhite2	SEC23-interacting protein (44%U)	4.1	0.0930668415909182	.....	.....	Unbiased	Metazoa	Hymenoptera	splicing	9.23879524557777	0.430313423720441
Nasvi2EG012394_e1_fac	Nasvi2EG012394	CCRE_1151	antiquewhite2	Unknown (53%A)	4.054	0.0303510152933697	.....	.....	Unbiased	Insect	Hymenoptera	splicing	9.23879524557777	0.430313423720441
Nasvi2EG007453_e6_fac	Nasvi2EG007453	CCRE_1151	antiquewhite2	Bone morphogenetic protein (44%A)	2.054	0.0302523376492414	.....	.....	Unbiased	Metazoa	Hymenoptera	splicing	9.23879524557777	0.430313423720441
Nasvi2EG011139_e0_con	Nasvi2EG011139	CCRE_1151	antiquewhite2	Unknown	4.044	0.754476183326452	.....	.....	Unbiased	Insect	NA	transcription	9.23879524557777	0.430313423720441
Nasvi2EG011144_e8_con	Nasvi2EG011144	CCRE_1152	turquoise	Unknown (42%A)	4.042	0.538888386050171	.....	.++++	Soma	Insect	Hymenoptera	transcription	1.319739758685	0.0346468849003226
Nasvi2EG011143_e3_con	Nasvi2EG011143	CCRE_1152	turquoise	Unknown	4.042	0.538888386050171	.....	.++++	Soma	Wasp	NA	transcription	1.319739758685	0.0346468849003226
Nasvi2EG010141_e11_fac	Nasvi2EG010141	CCRE_1153	antiquewhite2	calcitonin receptor (60%a)	3.046	0.0355169366229175	.....	....+	Soma	Metazoa	Hymenoptera	splicing	14.9538584166121	0.713589388028303
Nasvi2EG013287_e9_fac	Nasvi2EG013287	CCRE_1153	antiquewhite2	Peptidyl-prolyl cis-trans isomerase SDCCAG10 (52%A)	4.055	0.0136251420637332	.....	....+	Soma	Metazoa	Hymenoptera	splicing	14.9538584166121	0.713589388028303
Nasvi2EG000080_e1_fac	Nasvi2EG000080	CCRE_1153	antiquewhite2	ATP-binding cassette sub-family G member 4 (58%A)	1.063	0.0623854822051188	.....	....+	Soma	Metazoa	Hymenoptera	splicing	14.9538584166121	0.713589388028303
Nasvi2EG011147_e0_con	Nasvi2EG011147	CCRE_1153	antiquewhite2	Uncharacterized MFS-type transporter C09D4.1 (62%A)	4.042	0.538888386050171	.....	....+	Soma	Metazoa	Hymenoptera	transcription	14.9538584166121	0.713589388028303
Nasvi2EG012990_e2_fac	Nasvi2EG012990	CCRE_1153	antiquewhite2	scavenger receptor class B member 1 (77%a)	1.06	0.0246832161754167	.....	....+	Soma	Metazoa	Hymenoptera	splicing	14.9538584166121	0.713589388028303
Nasvi2EG017695_e0_con	Nasvi2EG017695	CCRE_1153	antiquewhite2	beta-2 adrenergic receptor (88%a)	2.046	0.00190681399982839	.....	....+	Soma	Metazoa	Hymenoptera	transcription	14.9538584166121	0.713589388028303
Nasvi2EG019665_e0_con	Nasvi2EG019665	CCRE_1153	antiquewhite2	type I inositol-1.4.5-trisphosphate 5-phosphatase (66%A)	5.056	0.0340851123933235	.....	....+	Soma	Metazoa	Hymenoptera	transcription	14.9538584166121	0.713589388028303
Nasvi2EG010141_e3_fac	Nasvi2EG010141	CCRE_1153	antiquewhite2	calcitonin receptor (60%a)	3.046	0.0355169366229175	.....	....+	Soma	Metazoa	Hymenoptera	splicing	14.9538584166121	0.713589388028303
Nasvi2EG008353_e4_fac	Nasvi2EG008353	CCRE_1153	antiquewhite2	Membrane-bound O-acyltransferase domain-containing protein 7 (58%U)	1.001	0.00984649317145699	.....	....+	Soma	Metazoa	Hymenoptera	splicing	14.9538584166121	0.713589388028303
Nasvi2EG015692_e1_fac	Nasvi2EG015692	CCRE_1153	antiquewhite2	Fatty acyl-CoA reductase 1 (47%U)	1.06	0.0246832161754167	.....	....+	Soma	Metazoa	Hymenoptera	splicing	14.9538584166121	0.713589388028303
Nasvi2EG011153_e2_con	Nasvi2EG011153	CCRE_1154	coral1	Adipocyte plasma membrane-associated protein (49%U)	4.042	0.538888386050171	.....	+++++	Soma	Metazoa	Hymenoptera	transcription	4.90270896843858	0.363954637519323
Nasvi2EG011154_e8_con	Nasvi2EG011154	CCRE_1154	coral1	unconventional prefoldin RPB5 interactor (41%A)	4.042	0.538888386050171	.....	+++++	Soma	Metazoa	Chalcid	transcription	4.90270896843858	0.363954637519323
Nasvi2EG013521_e3_fac	Nasvi2EG013521	CCRE_1155	lightcyan	vacuolar protein sorting-associated protein 33A (82%a)	3.045	0.0023988453473558	.....	.+++.	Unbiased	Metazoa	Hymenoptera	splicing	8.55628689018201	0.379584442902017
Nasvi2EG011158_e1_con	Nasvi2EG011158	CCRE_1155	lightcyan	Beta-1.3-galactosyltransferase brn (51%A)	4.042	0.538888386050171	.....	.+++.	Unbiased	Metazoa	Hymenoptera	transcription	8.55628689018201	0.379584442902017
Nasvi2EG011164_e1_con	Nasvi2EG011164	CCRE_1156	plum2	Unknown (46%A)	4.041	0.128290681854628	....m	.++++	Soma	Insect	Hymenoptera	transcription	16.236011322341	0.678847936302415
Nasvi2EG012754_e1_con	Nasvi2EG012754	CCRE_1156	plum2	Unknown (45%A)	2.036	0.0481655892165561	....m	.++++	Soma	NA	Hymenoptera	transcription	16.236011322341	0.678847936302415
Nasvi2EG016557_e1_fac	Nasvi2EG016557	CCRE_1157	firebrick4	Calcium/calmodulin-dependent protein kinase type 1 (73%A)	1.04	0.444782738193732	.....	....+	Soma	Metazoa	Hymenoptera	splicing	11.3485638538436	0.584194581891773
Nasvi2EG015641_e4_fac	Nasvi2EG015641	CCRE_1157	firebrick4	1-acylglycerophosphocholine O-acyltransferase 1. putative (70%a)	4.055	0.0136251420637332	.....	....+	Soma	Metazoa	Hymenoptera	splicing	11.3485638538436	0.584194581891773
Nasvi2EG020490_e0_con	Nasvi2EG020490	CCRE_1157	firebrick4	Unknown	1.038	0.0976736331396596	.....	....+	Soma	Wasp	NA	transcription	11.3485638538436	0.584194581891773
Nasvi2EG006324_e4_fac	Nasvi2EG006324	CCRE_1157	firebrick4	sodium-dependent multivitamin transporter. putative. putative (50%a)	5.049	0.0528606109962146	.....	....+	Soma	Metazoa	Hymenoptera	splicing	11.3485638538436	0.584194581891773
Nasvi2EG011180_e0_con	Nasvi2EG011180	CCRE_1157	firebrick4	Unknown	4.041	0.128290681854628	.....	....+	Soma	Wasp	NA	transcription	11.3485638538436	0.584194581891773
Nasvi2EG012409_e2_fac	Nasvi2EG012409	CCRE_1157	firebrick4	Unknown	4.054	0.0303510152933697	.....	....+	Soma	Wasp	NA	splicing	11.3485638538436	0.584194581891773
Nasvi2EG001270_e7_fac	Nasvi2EG001270	CCRE_1157	firebrick4	Esterase FE4 (52%A)	5.09	0.787440165983238	.....	....+	Soma	Metazoa	Hymenoptera	splicing	11.3485638538436	0.584194581891773
Nasvi2EG008409_e1_fac	Nasvi2EG008409	CCRE_1157	firebrick4	Excitatory amino acid transporter 3 (63%U)	1.004	0.0190395327595744	.....	....+	Soma	Metazoa	Hymenoptera	splicing	11.3485638538436	0.584194581891773
Nasvi2EG011201_e0_con	Nasvi2EG011201	CCRE_1158	pink2	laminin subunit beta-1 (25%a)	4.041	0.128290681854628	.....	.....	Unbiased	Wasp	NA	transcription	3.26346310520962	0.420787194922024
Nasvi2EG009079_e2_fac	Nasvi2EG009079	CCRE_1158	pink2	tyrosine-protein phosphatase 10D. putative (81%a)	3.068	0.266375662597309	.....	.....	Unbiased	Metazoa	Hymenoptera	splicing	3.26346310520962	0.420787194922024
Nasvi2EG015546_e7_fac	Nasvi2EG015546	CCRE_1159	pink2	ABC transporter G family member 20 (69%U)	4.062	0.0592817015294234	.....	.....	NA	Metazoa	Hymenoptera	splicing	6.1054924802726	0.858510972061789
Nasvi2EG011207_e0_con	Nasvi2EG011207	CCRE_1159	pink2	Unknown (79%A)	4.041	0.128290681854628	.....	.....	NA	Metazoa	Nasonia	transcription	6.1054924802726	0.858510972061789
Nasvi2EG000721_e1_con	Nasvi2EG000721	CCRE_116	green4	48 related (70%A)	1.102	1.45628333963585	f...m	+++++	Soma	Metazoa	Hymenoptera	transcription	4.89454865891585	0.552601963783335
Nasvi2EG001217_e2_con	Nasvi2EG001217	CCRE_116	green4	glutaryl-CoA dehydrogenase. mitochondrial (55%a)	5.091	0.102894942149785	f...m	+++++	Soma	Metazoa	Hymenoptera	transcription	4.89454865891585	0.552601963783335
Nasvi2EG011217_e0_con	Nasvi2EG011217	CCRE_1160	salmon	Unknown	2.101	0.445398911361004	.....	+..++	Soma	Wasp	NA	transcription	9.30520048212844	0.498152933510079
Nasvi2EG013025_e4_con	Nasvi2EG013025	CCRE_1160	salmon	Kinesin protein KIF16B. putative (65%U)	4.059	0.0182785352941259	.....	+..++	Soma	Metazoa	Hymenoptera	transcription	9.30520048212844	0.498152933510079
Nasvi2EG011234_e1_con	Nasvi2EG011234	CCRE_1161	turquoise	ARV1. protein (40%A)	2.1	0.639319656084953	.....	+++++	Soma	Metazoa	Hymenoptera	transcription	21.3593721827282	0.52549932313646
Nasvi2EG011233_e4_con	Nasvi2EG011233	CCRE_1161	turquoise	WD repeat-containing protein 37. putative (77%a)	2.1	0.639319656084953	.....	+++++	Soma	Metazoa	Hymenoptera	transcription	21.3593721827282	0.52549932313646
Nasvi2EG011238_e1_con	Nasvi2EG011238	CCRE_1162	ivory	glioma tumor suppressor candidate region gene 2 protein (44%A)	2.1	0.639319656084953	....f	+++++	Unbiased	Metazoa	Hymenoptera	transcription	9.64941460543629	0.847132417921161
Nasvi2EG018557_e0_con	Nasvi2EG018557	CCRE_1162	ivory	Nucleolar complex protein 3 protein. putative (48%U)	2.035	0.027781186998785	....f	+++++	Unbiased	Metazoa	Hymenoptera	transcription	9.64941460543629	0.847132417921161
Nasvi2EG011266_e0_con	Nasvi2EG011266	CCRE_1163	lavenderblush3	serine/threonine-protein kinase D3 (82%a)	2.097	1.02151692808251	.....	.+.++	Soma	Metazoa	Hymenoptera	transcription	3.9474942508905	0.302682766678894
Nasvi2EG016098_e1_fac	Nasvi2EG016098	CCRE_1163	lavenderblush3	Unknown	1.058	0.129419921423619	.....	.+.++	Soma	Hymenoptera	Hymenoptera	splicing	3.9474942508905	0.302682766678894
Nasvi2EG010016_e1_fac	Nasvi2EG010016	CCRE_1164	sienna4	Unknown (59%A)	2.065	0.139537351443124	.....	.....	Unbiased	Hymenoptera	NA	splicing	5.92788680866204	0.380835889399233
Nasvi2EG026754_e0_con	Nasvi2EG026754	CCRE_1164	sienna4	Unknown (78%A)	2.046	0.00190681399982839	.....	.....	Unbiased	Wasp	Nasonia	transcription	5.92788680866204	0.380835889399233
Nasvi2EG011267_e0_con	Nasvi2EG011267	CCRE_1164	sienna4	Unknown (38%A)	2.097	1.02151692808251	.....	.....	Unbiased	Insect	Apocrita	transcription	5.92788680866204	0.380835889399233
Nasvi2EG006067_e3_fac	Nasvi2EG006067	CCRE_1164	sienna4	N-acetylated-alpha-linked acidic dipeptidase protein (34%A)	4.09	0.566204180461896	.....	.....	Unbiased	Hymenoptera	Hymenoptera	splicing	5.92788680866204	0.380835889399233
Nasvi2EG011304_e2_con	Nasvi2EG011304	CCRE_1165	lightcoral	Lipase maturation factor 2 (70%U)	2.096	0.246564534157407	.....	+++++	Unbiased	Metazoa	Hymenoptera	transcription	5.7070173943606	0.441757649752338
Nasvi2EG011306_e5_con	Nasvi2EG011306	CCRE_1165	lightcoral	succinyl-CoA ligase [GDP-forming] subunit alpha. mitochondrial (86%a)	2.096	0.246564534157407	.....	+++++	Unbiased	Metazoa	Hymenoptera	transcription	5.7070173943606	0.441757649752338
Nasvi2EG016491_e0_con	Nasvi2EG016491	CCRE_1166	sienna2	Hexamerin (28%U)	1.044	0.244046248971317	.....	..+..	NA	Insect	Chalcid	transcription	6.85416725333386	0.779823475318194
Nasvi2EG010546_e4_fac	Nasvi2EG010546	CCRE_1166	sienna2	Conserved oligomeric Golgi complex subunit 8 (60%U)	2.073	0.567649593465473	.....	..+..	NA	Metazoa	Hymenoptera	splicing	6.85416725333386	0.779823475318194
Nasvi2EG019031_e3_fac	Nasvi2EG019031	CCRE_1166	sienna2	Kinesin protein KIF13B (77%A)	4.065	0.00358734277780403	.....	..+..	NA	Metazoa	Hymenoptera	splicing	6.85416725333386	0.779823475318194
Nasvi2EG014160_e1_fac	Nasvi2EG014160	CCRE_1166	sienna2	Unknown (Fragment) (18%U)	1.056	0.00184519020231926	.....	..+..	NA	Insect	NA	splicing	6.85416725333386	0.779823475318194
Nasvi2EG011319_e0_con	Nasvi2EG011319	CCRE_1166	sienna2	Metalloprotease (45%A)	2.096	0.246564534157407	.....	..+..	NA	Hymenoptera	NA	transcription	6.85416725333386	0.779823475318194
Nasvi2EG030042_e0_con	Nasvi2EG030042	CCRE_1167	darkslateblue	Unknown (72%A)	None	NA	.....	...++	Soma	Wasp	Nasonia	transcription	19.4228701509367	0.680025847748242
Nasvi2EG030466_e0_con	Nasvi2EG030466	CCRE_1167	darkslateblue	Unknown (64%A)	None	NA	.....	...++	Soma	NA	Nasonia	transcription	19.4228701509367	0.680025847748242
Nasvi2EG011321_e0_con	Nasvi2EG011321	CCRE_1167	darkslateblue	Lipase member H-A (60%A)	2.096	0.246564534157407	.....	...++	Soma	Metazoa	Hymenoptera	transcription	19.4228701509367	0.680025847748242
Nasvi2EG001357_e1_fac	Nasvi2EG001357	CCRE_1167	darkslateblue	Carbohydrate sulfotransferase (73%A)	5.084	0.56499550189593	.....	...++	Soma	Metazoa	Hymenoptera	splicing	19.4228701509367	0.680025847748242
Nasvi2EG011329_e1_fac	Nasvi2EG011329	CCRE_1168	lightcyan	Zinc finger protein (45%A)	2.096	0.246564534157407	.f...	++++.	Testes	Metazoa	Hymenoptera	splicing	6.42544196262787	0.287741076651657
Nasvi2EG011328_e4_con	Nasvi2EG011328	CCRE_1168	lightcyan	28S ribosomal protein S31 (42%A)	2.096	0.246564534157407	.f...	++++.	Testes	Metazoa	Hymenoptera	transcription	6.42544196262787	0.287741076651657
Nasvi2EG011336_e0_con	Nasvi2EG011336	CCRE_1169	green	PDGF- and VEGF-related factor (41%A)	2.092	0.243637420993833	.....	...+.	Unbiased	NA	Hymenoptera	transcription	24.1847708612239	0.468625098515596
Nasvi2EG005946_e3_fac	Nasvi2EG005946	CCRE_1169	green	multidrug resistance-associated protein 4. putative (39%a)	4.097	0.199064841788105	.....	...+.	Unbiased	Metazoa	Hymenoptera	splicing	24.1847708612239	0.468625098515596
Nasvi2EG009595_e1_fac	Nasvi2EG009595	CCRE_117	yellowgreen	Cytochrome P450 6a2 (42%A)	3.01	0.0413443102477041	....m	...++	Soma	Insect	Hymenoptera	splicing	22.1057215352958	0.907735930191681
Nasvi2EG001243_e0_con	Nasvi2EG001243	CCRE_117	yellowgreen	Unknown	5.091	0.102894942149785	....m	...++	Soma	Wasp	NA	transcription	22.1057215352958	0.907735930191681
Nasvi2EG014994_e0_con	Nasvi2EG014994	CCRE_117	yellowgreen	Unknown (49%A)	1.056	0.00184519020231926	....m	...++	Soma	Metazoa	Chalcid	transcription	22.1057215352958	0.907735930191681
Nasvi2EG029533_e0_con	Nasvi2EG029533	CCRE_117	yellowgreen	Cell adhesion molecule 3 (45%A)	None	NA	....m	...++	Soma	Arthropod	Hymenoptera	transcription	22.1057215352958	0.907735930191681
Nasvi2EG000722_e5_con	Nasvi2EG000722	CCRE_117	yellowgreen	Testicular acid phosphatase protein (41%A)	1.102	1.45628333963585	....m	...++	Soma	Metazoa	NA	transcription	22.1057215352958	0.907735930191681
Nasvi2EG000722_e6_fac	Nasvi2EG000722	CCRE_117	yellowgreen	Testicular acid phosphatase protein (41%A)	1.102	1.45628333963585	....m	...++	Soma	Metazoa	NA	splicing	22.1057215352958	0.907735930191681
Nasvi2EG031986_e1_fac	Nasvi2EG031986	CCRE_117	yellowgreen	Neuronal PAS domain-containing protein (59%A)	2.046	0.00190681399982839	....m	...++	Soma	Metazoa	Hymenoptera	splicing	22.1057215352958	0.907735930191681
Nasvi2EG009595_e2_con	Nasvi2EG009595	CCRE_117	yellowgreen	Cytochrome P450 6a2 (42%A)	3.01	0.0413443102477041	....m	...++	Soma	Insect	Hymenoptera	transcription	22.1057215352958	0.907735930191681
Nasvi2EG022707_e2_fac	Nasvi2EG022707	CCRE_117	yellowgreen	Unknown (46%A)	1.056	0.00184519020231926	....m	...++	Soma	Insect	Hymenoptera	splicing	22.1057215352958	0.907735930191681
Nasvi2EG000722_e4_fac	Nasvi2EG000722	CCRE_117	yellowgreen	Testicular acid phosphatase protein (41%A)	1.102	1.45628333963585	....m	...++	Soma	Metazoa	NA	splicing	22.1057215352958	0.907735930191681
Nasvi2EG008516_e3_con	Nasvi2EG008516	CCRE_117	yellowgreen	JNK stimulatory phosphatase (63%A)	1.008	0.0108396335609904	....m	...++	Soma	Metazoa	Hymenoptera	transcription	22.1057215352958	0.907735930191681
Nasvi2EG003467_e1_fac	Nasvi2EG003467	CCRE_117	yellowgreen	Glutathione peroxidase (63%U)	4.005	0.0158485169930321	....m	...++	Soma	Metazoa	Hymenoptera	splicing	22.1057215352958	0.907735930191681
Nasvi2EG037208_e1_fac	Nasvi2EG037208	CCRE_1170	darkorange2	Neuroligin 1 (57%U)	4.065	0.00358734277780403	.....	.+.+.	Unbiased	Metazoa	Hymenoptera	splicing	7.12711815012947	0.502552499868721
Nasvi2EG011342_e0_con	Nasvi2EG011342	CCRE_1170	darkorange2	turtle. protein (46%A)	2.092	0.243637420993833	.....	.+.+.	Unbiased	Insect	Chalcid	transcription	7.12711815012947	0.502552499868721
Nasvi2EG016302_e0_con	Nasvi2EG016302	CCRE_1171	slateblue1	Unknown (53%A)	1.057	0.0115721757300211	....f	...++	Unbiased	Metazoa	Chalcid	transcription	3.89491051583143	0.682028185631961
Nasvi2EG011349_e1_con	Nasvi2EG011349	CCRE_1171	slateblue1	Hydroxysteroid dehydrogenase protein 1. putative (52%U)	2.092	0.243637420993833	....f	...++	Unbiased	Metazoa	Chalcid	transcription	3.89491051583143	0.682028185631961
Nasvi2EG037107_e3_fac	Nasvi2EG037107	CCRE_1172	tomato	Platelet endothelial aggregation receptor 1 (57%U)	5.014	0.0959557085017448	.....	.....	Unbiased	Metazoa	Hymenoptera	splicing	3.38159877491505	0.370144132144088
Nasvi2EG012822_e2_con	Nasvi2EG012822	CCRE_1172	tomato	Unknown (62%A)	1.056	0.00184519020231926	.....	.....	Unbiased	Insect	Apocrita	transcription	3.38159877491505	0.370144132144088
Nasvi2EG011358_e0_con	Nasvi2EG011358	CCRE_1172	tomato	Cuticle protein (54%A)	2.091	0.366863133979534	.....	.....	Unbiased	Insect	Hymenoptera	transcription	3.38159877491505	0.370144132144088
Nasvi2EG005581_e2_fac	Nasvi2EG005581	CCRE_1172	tomato	Unknown (47%A)	3.048	0.015486859476783	.....	.....	Unbiased	Hymenoptera	Apocrita	splicing	3.38159877491505	0.370144132144088
Nasvi2EG012828_e3_fac	Nasvi2EG012828	CCRE_1172	tomato	Unknown (66%A)	1.056	0.00184519020231926	.....	.....	Unbiased	Insect	NA	splicing	3.38159877491505	0.370144132144088
Nasvi2EG019688_e1_con	Nasvi2EG019688	CCRE_1172	tomato	Metalloprotease (33%A)	5.056	0.0340851123933235	.....	.....	Unbiased	Metazoa	NA	transcription	3.38159877491505	0.370144132144088
Nasvi2EG011359_e2_con	Nasvi2EG011359	CCRE_1173	lightsteelblue1	28S ribosomal protein S15 (40%A)	2.091	0.366863133979534	.....	+++++	Unbiased	Metazoa	Hymenoptera	transcription	7.35347417153744	0.519329670218524
Nasvi2EG013715_e3_con	Nasvi2EG013715	CCRE_1173	lightsteelblue1	28S ribosomal protein S7 (47%A)	5.015	0.020341826278017	.....	+++++	Unbiased	Metazoa	Hymenoptera	transcription	7.35347417153744	0.519329670218524
Nasvi2EG014486_e1_con	Nasvi2EG014486	CCRE_1174	ivory	Unknown (43%A)	4.065	0.00358734277780403	.....	+++..	Testes	Metazoa	Hymenoptera	transcription	11.1809999909832	1
Nasvi2EG011365_e0_con	Nasvi2EG011365	CCRE_1174	ivory	Unknown (39%A)	2.091	0.366863133979534	.....	+++..	Testes	Hymenoptera	Hymenoptera	transcription	11.1809999909832	1
Nasvi2EG011371_e0_con	Nasvi2EG011371	CCRE_1175	darkseagreen3	Unknown	2.091	0.366863133979534	.....	.+...	Unbiased	Wasp	NA	transcription	6.18827144605316	0.706540954501444
Nasvi2EG015805_e0_con	Nasvi2EG015805	CCRE_1175	darkseagreen3	Innexin shaking-B (72%A)	2.046	0.00190681399982839	.....	.+...	Unbiased	Metazoa	Hymenoptera	transcription	6.18827144605316	0.706540954501444
Nasvi2EG011374_e1_con	Nasvi2EG011374	CCRE_1176	darkorange	Adenylate cyclase type 10 (34%A)	2.09	3.34956183057449	.....	.++++	Soma	Metazoa	Hymenoptera	transcription	9.94008531671646	0.396689436700862
Nasvi2EG014001_e6_con	Nasvi2EG014001	CCRE_1176	darkorange	multidrug resistance-associated protein 4. putative (49%a)	4.076	0.129653620227635	.....	.++++	Soma	Metazoa	Hymenoptera	transcription	9.94008531671646	0.396689436700862
Nasvi2EG016355_e2_con	Nasvi2EG016355	CCRE_1177	midnightblue	Unknown (25%A)	1.056	0.00184519020231926	.....	.++++	Soma	Wasp	Chalcid	transcription	25.4253095876963	0.890870915978616
Nasvi2EG011402_e0_con	Nasvi2EG011402	CCRE_1177	midnightblue	Transcription initiation factor TFIID subunit 5 (67%U)	2.088	0.768704899354349	.....	.++++	Soma	Metazoa	Hymenoptera	transcription	25.4253095876963	0.890870915978616
Nasvi2EG001109_e1_fac	Nasvi2EG001109	CCRE_1178	palevioletred2	SET and MYND domain-containing protein 4 (38%A)	5.038	0.0570612419752208	...mm	.++++	Soma	Metazoa	Hymenoptera	splicing	7.42634521280382	0.59551674475802
Nasvi2EG011411_e2_con	Nasvi2EG011411	CCRE_1178	palevioletred2	Unknown (40%A)	2.086	0.972594161770388	...mm	.++++	Soma	Insect	Hymenoptera	transcription	7.42634521280382	0.59551674475802
Nasvi2EG010556_e12_fac	Nasvi2EG010556	CCRE_1179	magenta2	methyltransferase CXorf34 (5%U)	2.073	0.567649593465473	.....	.....	NA	Metazoa	NA	splicing	1.5782169303740201	0.265958156181659
Nasvi2EG010556_e6_fac	Nasvi2EG010556	CCRE_1179	magenta2	methyltransferase CXorf34 (5%U)	2.073	0.567649593465473	.....	.....	NA	Metazoa	NA	splicing	1.5782169303740201	0.265958156181659
Nasvi2EG037047_e6_fac	Nasvi2EG037047	CCRE_1179	magenta2	FERM and PDZ domain-containing protein 2 (57%U)	3.048	0.015486859476783	.....	.....	NA	Metazoa	Hymenoptera	splicing	1.5782169303740201	0.265958156181659
Nasvi2EG018613_e0_con	Nasvi2EG018613	CCRE_1179	magenta2	Unknown	3.045	0.0023988453473558	.....	.....	NA	Wasp	NA	transcription	1.5782169303740201	0.265958156181659
Nasvi2EG011423_e0_con	Nasvi2EG011423	CCRE_1179	magenta2	Unknown (77%A)	1.05	0.0338993380106802	.....	.....	NA	Hymenoptera	Nasonia	transcription	1.5782169303740201	0.265958156181659
Nasvi2EG037047_e5_fac	Nasvi2EG037047	CCRE_1179	magenta2	FERM and PDZ domain-containing protein 2 (57%U)	3.048	0.015486859476783	.....	.....	NA	Metazoa	Hymenoptera	splicing	1.5782169303740201	0.265958156181659
Nasvi2EG001252_e2_con	Nasvi2EG001252	CCRE_118	darkturquoise	Solute carrier family 28 member 3 (50%U)	5.091	0.102894942149785	.....	.++++	Unbiased	Metazoa	Hymenoptera	transcription	17.7236445447083	0.668669930331937
Nasvi2EG000724_e4_con	Nasvi2EG000724	CCRE_118	darkturquoise	Testicular acid phosphatase protein (43%A)	1.102	1.45628333963585	.....	.++++	Unbiased	Metazoa	Chalcid	transcription	17.7236445447083	0.668669930331937
Nasvi2EG002058_e0_con	Nasvi2EG002058	CCRE_118	darkturquoise	Unknown (31%A)	5.067	0.128593013827321	.....	.++++	Unbiased	Wasp	NA	transcription	17.7236445447083	0.668669930331937
Nasvi2EG012470_e2_con	Nasvi2EG012470	CCRE_1180	magenta4	Unknown (55%A)	3.045	0.0023988453473558	.....	.++.+	Soma	Insect	Chalcid	transcription	7.29157229897985	0.671319207323916
Nasvi2EG011442_e2_con	Nasvi2EG011442	CCRE_1180	magenta4	Trypsin-1 (46%A)	1.049	0.0717305486158706	.....	.++.+	Soma	Metazoa	Hymenoptera	transcription	7.29157229897985	0.671319207323916
Nasvi2EG011219_e2_fac	Nasvi2EG011219	CCRE_1180	magenta4	Sphingomyelin phosphodiesterase (52%U)	2.101	0.445398911361004	.....	.++.+	Soma	Metazoa	Hymenoptera	splicing	7.29157229897985	0.671319207323916
Nasvi2EG004727_e4_fac	Nasvi2EG004727	CCRE_1181	maroon	Superoxide dismutase (55%A)	5.032	0.0241510175840593	....m	.++..	Unbiased	Metazoa	Hymenoptera	splicing	3.86343912489947	0.245887426472169
Nasvi2EG011457_e1_con	Nasvi2EG011457	CCRE_1181	maroon	Unknown (25%A)	1.049	0.0717305486158706	....m	.++..	Unbiased	Wasp	Chalcid	transcription	3.86343912489947	0.245887426472169
Nasvi2EG012120_e1_con	Nasvi2EG012120	CCRE_1182	turquoise	regulator of G-protein signaling 7. putative (67%a)	3.096	0.525539754384049	.....	.+.++	Soma	Metazoa	Hymenoptera	transcription	31.3490952352485	0.759743269367435
Nasvi2EG011462_e6_con	Nasvi2EG011462	CCRE_1182	turquoise	Multiple inositol polyphosphate phosphatase (38%A)	1.049	0.0717305486158706	.....	.+.++	Soma	Metazoa	Nasonia	transcription	31.3490952352485	0.759743269367435
Nasvi2EG011462_e5_fac	Nasvi2EG011462	CCRE_1182	turquoise	Multiple inositol polyphosphate phosphatase (38%A)	1.049	0.0717305486158706	.....	.+.++	Soma	Metazoa	Nasonia	splicing	31.3490952352485	0.759743269367435
Nasvi2EG014027_e1_con	Nasvi2EG014027	CCRE_1183	yellowgreen	Unknown	4.076	0.129653620227635	....m	...++	Soma	Wasp	NA	transcription	13.5414493408214	0.558679975901596
Nasvi2EG002500_e2_fac	Nasvi2EG002500	CCRE_1183	yellowgreen	Dehydrogenase/reductase SDR family member 11 (44%U)	2.017	0.110676010763453	....m	...++	Soma	Metazoa	Hymenoptera	splicing	13.5414493408214	0.558679975901596
Nasvi2EG011464_e1_con	Nasvi2EG011464	CCRE_1183	yellowgreen	Multiple inositol polyphosphate phosphatase (46%A)	1.049	0.0717305486158706	....m	...++	Soma	Metazoa	Nasonia	transcription	13.5414493408214	0.558679975901596
Nasvi2EG005851_e3_fac	Nasvi2EG005851	CCRE_1183	yellowgreen	Unknown	4.099	0.239334417094364	....m	...++	Soma	Wasp	NA	splicing	13.5414493408214	0.558679975901596
Nasvi2EG018240_e3_con	Nasvi2EG018240	CCRE_1184	red	checkpoint protein HUS1. putative (52%a)	3.043	0.0405456669179017	....f	+.+.+	Unbiased	Metazoa	Hymenoptera	transcription	24.5040901637953	0.834452486509878
Nasvi2EG011466_e5_con	Nasvi2EG011466	CCRE_1184	red	Fanconi anemia group I protein protein. putative (37%U)	1.049	0.0717305486158706	....f	+.+.+	Unbiased	Metazoa	Hymenoptera	transcription	24.5040901637953	0.834452486509878
Nasvi2EG010970_e1_fac	Nasvi2EG010970	CCRE_1184	red	Unknown	3.065	0.122798355062339	....f	+.+.+	Unbiased	Hymenoptera	NA	splicing	24.5040901637953	0.834452486509878
Nasvi2EG013159_e1_con	Nasvi2EG013159	CCRE_1184	red	Mitotic spindle assembly checkpoint protein MAD2A (63%A)	4.055	0.0136251420637332	....f	+.+.+	Unbiased	Metazoa	Hymenoptera	transcription	24.5040901637953	0.834452486509878
Nasvi2EG011470_e0_con	Nasvi2EG011470	CCRE_1185	firebrick2	Unknown	1.049	0.0717305486158706	.....	+....	Unbiased	Wasp	NA	transcription	3.59476236884336	0.443095321181445
Nasvi2EG019492_e0_con	Nasvi2EG019492	CCRE_1185	firebrick2	Unknown (71%A)	4.054	0.0303510152933697	.....	+....	Unbiased	Wasp	Nasonia	transcription	3.59476236884336	0.443095321181445
Nasvi2EG014639_e0_con	Nasvi2EG014639	CCRE_1185	firebrick2	Unknown (29%A)	3.045	0.0023988453473558	.....	+....	Unbiased	Wasp	Nasonia	transcription	3.59476236884336	0.443095321181445
Nasvi2EG011487_e1_con	Nasvi2EG011487	CCRE_1186	turquoise	Rhomboid family member 1 (58%U)	1.049	0.0717305486158706	.....	.++++	Soma	Metazoa	Hymenoptera	transcription	35.7322510278263	0.880582243692501
Nasvi2EG013178_e5_con	Nasvi2EG013178	CCRE_1186	turquoise	patj homolog (80%a)	4.055	0.0136251420637332	.....	.++++	Soma	Metazoa	Hymenoptera	transcription	35.7322510278263	0.880582243692501
Nasvi2EG016086_e1_con	Nasvi2EG016086	CCRE_1187	yellowgreen	Unknown	1.058	0.129419921423619	....m	...+.	Soma	Wasp	NA	transcription	19.1095694429768	0.795027019506995
Nasvi2EG003406_e4_fac	Nasvi2EG003406	CCRE_1187	yellowgreen	Cytochrome P450 4C1 (51%U)	4.007	0.0219580235782596	....m	...+.	Soma	Metazoa	Hymenoptera	splicing	19.1095694429768	0.795027019506995
Nasvi2EG011549_e1_con	Nasvi2EG011549	CCRE_1187	yellowgreen	Unknown	1.057	0.0115721757300211	....m	...+.	Soma	Wasp	NA	transcription	19.1095694429768	0.795027019506995
Nasvi2EG015902_e3_fac	Nasvi2EG015902	CCRE_1187	yellowgreen	LD04727p (59%U)	4.065	0.00358734277780403	....m	...+.	Soma	Metazoa	NA	splicing	19.1095694429768	0.795027019506995
Nasvi2EG011558_e3_con	Nasvi2EG011558	CCRE_1188	darkseagreen4	Unknown (100%A)	1.057	0.0115721757300211	.....	+++++	Soma	Hymenoptera	Chalcid	transcription	3.26988632052274	0.586704686492457
Nasvi2EG011554_e3_con	Nasvi2EG011554	CCRE_1188	darkseagreen4	Unknown (100%A)	1.057	0.0115721757300211	.....	+++++	Soma	Hymenoptera	Chalcid	transcription	3.26988632052274	0.586704686492457
Nasvi2EG004675_e2_fac	Nasvi2EG004675	CCRE_1189	magenta	Sodium-coupled monocarboxylate transporter 1 (77%U)	1.105	0.950924425735528	....m	.+.++	Soma	Metazoa	Hymenoptera	splicing	16.0865032193126	0.598936331883734
Nasvi2EG011563_e0_con	Nasvi2EG011563	CCRE_1189	magenta	methylenetetrahydrofolate reductase (48%A)	1.057	0.0115721757300211	....m	.+.++	Soma	Metazoa	Hymenoptera	transcription	16.0865032193126	0.598936331883734
Nasvi2EG011450_e1_con	Nasvi2EG011450	CCRE_119	mediumpurple	Unknown	1.049	0.0717305486158706	..f.m	.++++	Soma	Wasp	NA	transcription	7.68123113013939	1
Nasvi2EG008170_e1_fac	Nasvi2EG008170	CCRE_119	mediumpurple	Unknown (47%A)	2.046	0.00190681399982839	..f.m	.++++	Soma	Arthropod	Hymenoptera	splicing	7.68123113013939	1
Nasvi2EG000726_e2_con	Nasvi2EG000726	CCRE_119	mediumpurple	Testicular acid phosphatase protein (47%A)	1.102	1.45628333963585	..f.m	.++++	Soma	Metazoa	Chalcid	transcription	7.68123113013939	1
Nasvi2EG005787_e5_fac	Nasvi2EG005787	CCRE_1190	lightsteelblue1	clavesin-1. putative (75%a)	4.1	0.0930668415909182	...mf	.++++	Soma	Metazoa	Hymenoptera	splicing	5.72543811507206	0.407277589139368
Nasvi2EG011574_e0_con	Nasvi2EG011574	CCRE_1190	lightsteelblue1	Fatty acyl-CoA reductase CG5065 (66%A)	1.057	0.0115721757300211	...mf	.++++	Soma	Metazoa	Hymenoptera	transcription	5.72543811507206	0.407277589139368
Nasvi2EG011577_e0_con	Nasvi2EG011577	CCRE_1191	lightcyan1	Unknown (74%A)	1.057	0.0115721757300211	....m	....+	Unbiased	NA	Chalcid	transcription	26.2041419844291	0.720573806513128
Nasvi2EG016887_e5_fac	Nasvi2EG016887	CCRE_1191	lightcyan1	Luciferin 4-monooxygenase (35%A)	4.063	0.390594942784803	....m	....+	Unbiased	Metazoa	Nasonia	splicing	26.2041419844291	0.720573806513128
Nasvi2EG027138_e0_con	Nasvi2EG027138	CCRE_1191	lightcyan1	Unknown (54%A)	4.065	0.00358734277780403	....m	....+	Unbiased	Wasp	NA	transcription	26.2041419844291	0.720573806513128
Nasvi2EG000849_e3_fac	Nasvi2EG000849	CCRE_1191	lightcyan1	N-acetylneuraminate lyase (Fragment) (49%U)	5.035	0.0883746972015159	....m	....+	Unbiased	Metazoa	Chalcid	splicing	26.2041419844291	0.720573806513128
Nasvi2EG006397_e2_fac	Nasvi2EG006397	CCRE_1192	yellow3	Unknown (55%A)	5.05	0.257115446114487	.....	...+.	Unbiased	NA	Hymenoptera	splicing	13.2941798535711	0.941809829474291
Nasvi2EG011606_e0_con	Nasvi2EG011606	CCRE_1192	yellow3	Transcription factor AP-2-epsilon (71%A)	1.057	0.0115721757300211	.....	...+.	Unbiased	Metazoa	Hymenoptera	transcription	13.2941798535711	0.941809829474291
Nasvi2EG011610_e0_con	Nasvi2EG011610	CCRE_1192	yellow3	Unknown	1.057	0.0115721757300211	.....	...+.	Unbiased	Wasp	NA	transcription	13.2941798535711	0.941809829474291
Nasvi2EG008182_e2_fac	Nasvi2EG008182	CCRE_1192	yellow3	couch potato protein. putative (81%a)	2.046	0.00190681399982839	.....	...+.	Unbiased	Metazoa	Hymenoptera	splicing	13.2941798535711	0.941809829474291
Nasvi2EG022741_e2_fac	Nasvi2EG022741	CCRE_1192	yellow3	protocadherin Fat 4. putative (78%a)	5.056	0.0340851123933235	.....	...+.	Unbiased	Metazoa	Hymenoptera	splicing	13.2941798535711	0.941809829474291
Nasvi2EG022241_e2_fac	Nasvi2EG022241	CCRE_1192	yellow3	shootin-1 (53%A)	5.046	0.177226828902266	.....	...+.	Unbiased	Metazoa	Hymenoptera	splicing	13.2941798535711	0.941809829474291
Nasvi2EG008136_e2_fac	Nasvi2EG008136	CCRE_1192	yellow3	Coiled-coil domain-containing protein 132 (63%A)	2.046	0.00190681399982839	.....	...+.	Unbiased	Metazoa	Hymenoptera	splicing	13.2941798535711	0.941809829474291
Nasvi2EG003270_e3_fac	Nasvi2EG003270	CCRE_1192	yellow3	Ral guanine nucleotide dissociation stimulator 1. putative (75%U)	4.016	0.0680566877936169	.....	...+.	Unbiased	Metazoa	Hymenoptera	splicing	13.2941798535711	0.941809829474291
Nasvi2EG014407_e3_fac	Nasvi2EG014407	CCRE_1192	yellow3	phenoloxidase subunit A3 (65%a)	3.024	0.188735516552194	.....	...+.	Unbiased	Insect	Hymenoptera	splicing	13.2941798535711	0.941809829474291
Nasvi2EG011630_e0_con	Nasvi2EG011630	CCRE_1193	mediumpurple1	Unknown	4.059	0.0182785352941259	.....	.+++.	Soma	Wasp	NA	transcription	5.15817067002803	0.720706865435425
Nasvi2EG018134_e1_con	Nasvi2EG018134	CCRE_1193	mediumpurple1	CD151 antigen (27%U)	1.053	0.0301004368430636	.....	.+++.	Soma	Insect	NA	transcription	5.15817067002803	0.720706865435425
Nasvi2EG037230_e0_con	Nasvi2EG037230	CCRE_1194	darkorange2	Unknown sym:LOC100498670 (100%e)	None	NA	....m	.+++.	Unbiased	Insect	Hymenoptera	transcription	5.46247360469375	0.375077558827977
Nasvi2EG011640_e2_con	Nasvi2EG011640	CCRE_1194	darkorange2	NGFI-A-binding protein (59%A)	4.059	0.0182785352941259	....m	.+++.	Unbiased	Metazoa	Chalcid	transcription	5.46247360469375	0.375077558827977
Nasvi2EG011641_e0_con	Nasvi2EG011641	CCRE_1195	darkmagenta	Daple protein. putative (52%a)	4.059	0.0182785352941259	....f	+..++	Unbiased	Metazoa	Hymenoptera	transcription	7.25288289577976	0.365278745881876
Nasvi2EG015852_e1_con	Nasvi2EG015852	CCRE_1195	darkmagenta	Unknown (66%A)	3.045	0.0023988453473558	....f	+..++	Unbiased	Insect	Hymenoptera	transcription	7.25288289577976	0.365278745881876
Nasvi2EG011654_e0_con	Nasvi2EG011654	CCRE_1196	indianred1	Unknown (98%A)	4.059	0.0182785352941259	.....	.....	NA	Wasp	Nasonia	transcription	3.81323557333079	0.820944188403184
Nasvi2EG033255_e0_con	Nasvi2EG033255	CCRE_1196	indianred1	Unknown (88%A)	None	NA	.....	.....	NA	Wasp	Nasonia	transcription	3.81323557333079	0.820944188403184
Nasvi2EG018839_e1_fac	Nasvi2EG018839	CCRE_1196	indianred1	Unknown (71%A)	2.046	0.00190681399982839	.....	.....	NA	Arthropod	Nasonia	splicing	3.81323557333079	0.820944188403184
Nasvi2EG023025_e1_fac	Nasvi2EG023025	CCRE_1196	indianred1	Reverse transcriptase (21%U)	2.046	0.00190681399982839	.....	.....	NA	Insect	Nasonia	splicing	3.81323557333079	0.820944188403184
Nasvi2EG013073_e0_con	Nasvi2EG013073	CCRE_1196	indianred1	Unknown (50%A)	4.058	0.279140400520042	.....	.....	NA	Wasp	NA	transcription	3.81323557333079	0.820944188403184
Nasvi2EG025432_e0_con	Nasvi2EG025432	CCRE_1196	indianred1	Unknown (44%A)	1.056	0.00184519020231926	.....	.....	NA	Insect	NA	transcription	3.81323557333079	0.820944188403184
Nasvi2EG026041_e0_con	Nasvi2EG026041	CCRE_1196	indianred1	Unknown (81%A)	1.056	0.00184519020231926	.....	.....	NA	Insect	NA	transcription	3.81323557333079	0.820944188403184
Nasvi2EG027553_e0_con	Nasvi2EG027553	CCRE_1196	indianred1	Unknown (66%A)	None	NA	.....	.....	NA	Insect	NA	transcription	3.81323557333079	0.820944188403184
Nasvi2EG011665_e1_con	Nasvi2EG011665	CCRE_1197	skyblue	Beta-1.3-glucan-binding protein (44%U)	4.059	0.0182785352941259	.....	+++++	Soma	Insect	Hymenoptera	transcription	10.8831374662043	0.469894333038077
Nasvi2EG013055_e0_con	Nasvi2EG013055	CCRE_1197	skyblue	annexin-B9. putative (80%a)	4.059	0.0182785352941259	.....	+++++	Soma	Metazoa	Hymenoptera	transcription	10.8831374662043	0.469894333038077
Nasvi2EG011677_e1_con	Nasvi2EG011677	CCRE_1198	green3	Endonuclease-reverse transcriptase (10%U)	4.059	0.0182785352941259	.m...	.....	NA	Insect	Nasonia	transcription	4.32394048987387	0.676283033862819
Nasvi2EG030880_e0_con	Nasvi2EG030880	CCRE_1198	green3	Unknown (66%A)	None	NA	.m...	.....	NA	Hymenoptera	Nasonia	transcription	4.32394048987387	0.676283033862819
Nasvi2EG025165_e0_con	Nasvi2EG025165	CCRE_1199	indianred1	Unknown (92%A)	3.045	0.0023988453473558	.....	.....	NA	Wasp	Nasonia	transcription	4.57504097364192	1
Nasvi2EG021359_e2_fac	Nasvi2EG021359	CCRE_1199	indianred1	Unknown (59%A)	1.056	0.00184519020231926	.....	.....	NA	Insect	Chalcid	splicing	4.57504097364192	1
Nasvi2EG011677_e2_fac	Nasvi2EG011677	CCRE_1199	indianred1	Endonuclease-reverse transcriptase (10%U)	4.059	0.0182785352941259	.....	.....	NA	Insect	Nasonia	splicing	4.57504097364192	1
Nasvi2EG031090_e2_fac	Nasvi2EG031090	CCRE_1199	indianred1	Unknown (53%A)	None	NA	.....	.....	NA	Wasp	Nasonia	splicing	4.57504097364192	1
Nasvi2EG011678_e0_con	Nasvi2EG011678	CCRE_1199	indianred1	Unknown (71%A)	4.059	0.0182785352941259	.....	.....	NA	Wasp	Nasonia	transcription	4.57504097364192	1
Nasvi2EG021359_e1_con	Nasvi2EG021359	CCRE_1199	indianred1	Unknown (59%A)	1.056	0.00184519020231926	.....	.....	NA	Insect	Chalcid	transcription	4.57504097364192	1
Nasvi2EG004277_e2_fac	Nasvi2EG004277	CCRE_12	coral2	GTP cyclohydrolase 1 (72%U)	3.038	0.247833341494006	...mm	.....	Unbiased	Metazoa	Hymenoptera	splicing	24.0804780886846	1
Nasvi2EG008963_e4_fac	Nasvi2EG008963	CCRE_12	coral2	fibrous sheath-interacting protein 2 (33%A)	1.031	0.16966373679542	...mm	.....	Unbiased	Insect	Hymenoptera	splicing	24.0804780886846	1
Nasvi2EG001174_e2_con	Nasvi2EG001174	CCRE_12	coral2	Acetylcholine receptor subunit alpha (69%A)	5.04	0.153514268323248	...mm	.....	Unbiased	Metazoa	Hymenoptera	transcription	24.0804780886846	1
Nasvi2EG014936_e4_con	Nasvi2EG014936	CCRE_12	coral2	Pyruvate dehydrogenase E1 component subunit alpha. somatic form. mitochondrial (62%U)	1.056	0.00184519020231926	...mm	.....	Unbiased	Metazoa	Apocrita	transcription	24.0804780886846	1
Nasvi2EG001174_e1_fac	Nasvi2EG001174	CCRE_12	coral2	Acetylcholine receptor subunit alpha (69%A)	5.04	0.153514268323248	...mm	.....	Unbiased	Metazoa	Hymenoptera	splicing	24.0804780886846	1
Nasvi2EG008571_e2_con	Nasvi2EG008571	CCRE_12	coral2	carbonic anhydrase 2. putative (54%a)	1.008	0.0108396335609904	...mm	.....	Unbiased	Metazoa	Apocrita	transcription	24.0804780886846	1
Nasvi2EG006916_e3_fac	Nasvi2EG006916	CCRE_12	coral2	EF-hand domain-containing family member C2 (58%U)	2.048	0.0107962775311927	...mm	.....	Unbiased	Metazoa	Hymenoptera	splicing	24.0804780886846	1
Nasvi2EG003974_e3_fac	Nasvi2EG003974	CCRE_12	coral2	Sperm flagellar protein 1 (59%U)	2.038	0.0118685036349603	...mm	.....	Unbiased	Metazoa	Hymenoptera	splicing	24.0804780886846	1
Nasvi2EG013060_e2_fac	Nasvi2EG013060	CCRE_12	coral2	TE:Transposase domain-containing protein (46%A)	4.058	0.279140400520042	...mm	.....	Unbiased	Insect	NA	splicing	24.0804780886846	1
Nasvi2EG012718_e1_con	Nasvi2EG012718	CCRE_12	coral2	UPF0605 protein CG18335. putative (45%a)	2.036	0.0481655892165561	...mm	.....	Unbiased	Metazoa	Hymenoptera	transcription	24.0804780886846	1
Nasvi2EG013060_e3_con	Nasvi2EG013060	CCRE_12	coral2	TE:Transposase domain-containing protein (46%A)	4.058	0.279140400520042	...mm	.....	Unbiased	Insect	NA	transcription	24.0804780886846	1
Nasvi2EG013747_e3_fac	Nasvi2EG013747	CCRE_12	coral2	Unknown (38%U)	5.015	0.020341826278017	...mm	.....	Unbiased	Metazoa	Hymenoptera	splicing	24.0804780886846	1
Nasvi2EG008099_e3_con	Nasvi2EG008099	CCRE_12	coral2	Sjoegren Syndrome nuclear autoantigen 1 (49%A)	2.046	0.00190681399982839	...mm	.....	Unbiased	Metazoa	Hymenoptera	transcription	24.0804780886846	1
Nasvi2EG003974_e2_con	Nasvi2EG003974	CCRE_12	coral2	Sperm flagellar protein 1 (59%U)	2.038	0.0118685036349603	...mm	.....	Unbiased	Metazoa	Hymenoptera	transcription	24.0804780886846	1
Nasvi2EG001709_e2_fac	Nasvi2EG001709	CCRE_12	coral2	facilitated trehalose transporter Tret1 (31%A)	5.072	0.0856920936048748	...mm	.....	Unbiased	Metazoa	Chalcid	splicing	24.0804780886846	1
Nasvi2EG007175_e5_con	Nasvi2EG007175	CCRE_12	coral2	Unknown (41%A)	1.051	0.0757770281855416	...mm	.....	Unbiased	Insect	Hymenoptera	transcription	24.0804780886846	1
Nasvi2EG014865_e9_fac	Nasvi2EG014865	CCRE_12	coral2	Outer dense fiber protein (43%A)	1.055	0.069773063833668	...mm	.....	Unbiased	Insect	Hymenoptera	splicing	24.0804780886846	1
Nasvi2EG016483_e1_con	Nasvi2EG016483	CCRE_12	coral2	Unknown	1.044	0.244046248971317	...mm	.....	Unbiased	Wasp	NA	transcription	24.0804780886846	1
Nasvi2EG020998_e4_fac	Nasvi2EG020998	CCRE_12	coral2	Unknown (Fragment) (27%U)	1.056	0.00184519020231926	...mm	.....	Unbiased	Metazoa	NA	splicing	24.0804780886846	1
Nasvi2EG004308_e1_fac	Nasvi2EG004308	CCRE_12	coral2	Unknown (37%A)	3.036	0.312112401130518	...mm	.....	Unbiased	Hymenoptera	Chalcid	splicing	24.0804780886846	1
Nasvi2EG012338_e3_con	Nasvi2EG012338	CCRE_12	coral2	GLEAN_03038 (33%A)	4.053	0.068206354209964	...mm	.....	Unbiased	Metazoa	Hymenoptera	transcription	24.0804780886846	1
Nasvi2EG006303_e4_con	Nasvi2EG006303	CCRE_12	coral2	Coiled-coil domain-containing protein 113 (28%A)	5.049	0.0528606109962146	...mm	.....	Unbiased	Metazoa	Hymenoptera	transcription	24.0804780886846	1
Nasvi2EG005779_e3_con	Nasvi2EG005779	CCRE_12	coral2	Unknown (47%A)	4.1	0.0930668415909182	...mm	.....	Unbiased	Insect	Hymenoptera	transcription	24.0804780886846	1
Nasvi2EG009196_e4_con	Nasvi2EG009196	CCRE_12	coral2	tubulin polyglutamylase TTLL1. putative. putative (86%a)	3.078	0.75267304445695	...mm	.....	Unbiased	Metazoa	Hymenoptera	transcription	24.0804780886846	1
Nasvi2EG013890_e5_fac	Nasvi2EG013890	CCRE_12	coral2	dynein heavy chain 8. axonemal. putative (64%a)	4.081	0.0867462244951408	...mm	.....	Unbiased	Metazoa	Hymenoptera	splicing	24.0804780886846	1
Nasvi2EG013913_e3_fac	Nasvi2EG013913	CCRE_12	coral2	Unknown (42%A)	4.08	0.923939943903646	...mm	.....	Unbiased	Insect	Hymenoptera	splicing	24.0804780886846	1
Nasvi2EG006064_e3_fac	Nasvi2EG006064	CCRE_12	coral2	Unknown (95%A)	4.09	0.566204180461896	...mm	.....	Unbiased	Insect	Hymenoptera	splicing	24.0804780886846	1
Nasvi2EG005786_e0_con	Nasvi2EG005786	CCRE_12	coral2	Unknown	4.1	0.0930668415909182	...mm	.....	Unbiased	Hymenoptera	NA	transcription	24.0804780886846	1
Nasvi2EG016646_e1_con	Nasvi2EG016646	CCRE_12	coral2	Unknown	1.056	0.00184519020231926	...mm	.....	Unbiased	Wasp	NA	transcription	24.0804780886846	1
Nasvi2EG010794_e7_fac	Nasvi2EG010794	CCRE_12	coral2	malate dehydrogenase. mitochondrial. putative. putative (44%a)	3.054	0.180077736928683	...mm	.....	Unbiased	Metazoa	Hymenoptera	splicing	24.0804780886846	1
Nasvi2EG000460_e0_con	Nasvi2EG000460	CCRE_12	coral2	Unknown (22%U)	1.089	0.905479403027809	...mm	.....	Unbiased	Wasp	Chalcid	transcription	24.0804780886846	1
Nasvi2EG014873_e1_con	Nasvi2EG014873	CCRE_12	coral2	l-lactate dehydrogenase A 6A-like. putative (58%a)	1.055	0.069773063833668	...mm	.....	Unbiased	Metazoa	Hymenoptera	transcription	24.0804780886846	1
Nasvi2EG005469_e1_con	Nasvi2EG005469	CCRE_12	coral2	Unknown (51%A)	3.048	0.015486859476783	...mm	.....	Unbiased	Insect	Chalcid	transcription	24.0804780886846	1
Nasvi2EG006061_e2_con	Nasvi2EG006061	CCRE_12	coral2	GLEAN_30768 (36%A)	4.09	0.566204180461896	...mm	.....	Unbiased	Metazoa	Hymenoptera	transcription	24.0804780886846	1
Nasvi2EG001543_e3_fac	Nasvi2EG001543	CCRE_12	coral2	Aldose 1-epimerase (47%U)	5.074	0.0428673856443581	...mm	.....	Unbiased	Metazoa	Hymenoptera	splicing	24.0804780886846	1
Nasvi2EG000252_e3_con	Nasvi2EG000252	CCRE_12	coral2	Dynein intermediate chain 2. axonemal (69%U)	1.072	0.164490649005184	...mm	.....	Unbiased	Metazoa	Hymenoptera	transcription	24.0804780886846	1
Nasvi2EG013913_e2_fac	Nasvi2EG013913	CCRE_12	coral2	Unknown (42%A)	4.08	0.923939943903646	...mm	.....	Unbiased	Insect	Hymenoptera	splicing	24.0804780886846	1
Nasvi2EG013325_e5_con	Nasvi2EG013325	CCRE_12	coral2	tripeptidyl-peptidase 2 (22%a)	4.055	0.0136251420637332	...mm	.....	Unbiased	Insect	Hymenoptera	transcription	24.0804780886846	1
Nasvi2EG014810_e2_fac	Nasvi2EG014810	CCRE_12	coral2	Unknown	4.065	0.00358734277780403	...mm	.....	Unbiased	Hymenoptera	NA	splicing	24.0804780886846	1
Nasvi2EG022828_e3_fac	Nasvi2EG022828	CCRE_12	coral2	Unknown (49%A)	2.048	0.0107962775311927	...mm	.....	Unbiased	Metazoa	Hymenoptera	splicing	24.0804780886846	1
Nasvi2EG004103_e2_con	Nasvi2EG004103	CCRE_12	coral2	Unknown	3.043	0.0405456669179017	...mm	.....	Unbiased	Hymenoptera	NA	transcription	24.0804780886846	1
Nasvi2EG002597_e0_con	Nasvi2EG002597	CCRE_12	coral2	Unknown (60%A)	2.024	0.130843459270163	...mm	.....	Unbiased	Insect	Hymenoptera	transcription	24.0804780886846	1
Nasvi2EG020623_e2_fac	Nasvi2EG020623	CCRE_12	coral2	Unknown (38%A)	1.045	0.0867701048348345	...mm	.....	Unbiased	Insect	Hymenoptera	splicing	24.0804780886846	1
Nasvi2EG009081_e1_con	Nasvi2EG009081	CCRE_12	coral2	Unknown (40%A)	3.068	0.266375662597309	...mm	.....	Unbiased	Hymenoptera	NA	transcription	24.0804780886846	1
Nasvi2EG006916_e5_fac	Nasvi2EG006916	CCRE_12	coral2	EF-hand domain-containing family member C2 (58%U)	2.048	0.0107962775311927	...mm	.....	Unbiased	Metazoa	Hymenoptera	splicing	24.0804780886846	1
Nasvi2EG022749_e3_fac	Nasvi2EG022749	CCRE_12	coral2	Coiled-coil domain-containing protein 65 (30%A)	5.056	0.0340851123933235	...mm	.....	Unbiased	Metazoa	Hymenoptera	splicing	24.0804780886846	1
Nasvi2EG006488_e2_con	Nasvi2EG006488	CCRE_12	coral2	Unknown (82%A)	5.052	0.137887830238867	...mm	.....	Unbiased	Insect	Apocrita	transcription	24.0804780886846	1
Nasvi2EG012686_e5_fac	Nasvi2EG012686	CCRE_12	coral2	Unknown (19%A)	2.037	0.0434621927368309	...mm	.....	Unbiased	Metazoa	Hymenoptera	splicing	24.0804780886846	1
Nasvi2EG008633_e4_fac	Nasvi2EG008633	CCRE_12	coral2	FAS apoptotic inhibitory molecule 2 (49%A)	1.013	0.146659822541615	...mm	.....	Unbiased	Metazoa	Hymenoptera	splicing	24.0804780886846	1
Nasvi2EG007730_e0_con	Nasvi2EG007730	CCRE_12	coral2	Unknown (34%A)	5	0	...mm	.....	Unbiased	Hymenoptera	Chalcid	transcription	24.0804780886846	1
Nasvi2EG011114_e2_con	Nasvi2EG011114	CCRE_12	coral2	Leucine-rich repeat-containing protein (50%A)	4.047	1.16240495747137	...mm	.....	Unbiased	Metazoa	Hymenoptera	transcription	24.0804780886846	1
Nasvi2EG011917_e3_con	Nasvi2EG011917	CCRE_12	coral2	Peptidyl-prolyl cis-trans isomerase H (48%A)	5.042	0.051554933623023	...mm	.....	Unbiased	Metazoa	Hymenoptera	transcription	24.0804780886846	1
Nasvi2EG010763_e1_con	Nasvi2EG010763	CCRE_12	coral2	EF-hand calcium-binding domain-containing protein 1 (55%A)	3.053	0.0776652892012444	...mm	.....	Unbiased	Metazoa	Hymenoptera	transcription	24.0804780886846	1
Nasvi2EG016646_e2_fac	Nasvi2EG016646	CCRE_12	coral2	Unknown	1.056	0.00184519020231926	...mm	.....	Unbiased	Wasp	NA	splicing	24.0804780886846	1
Nasvi2EG008776_e3_con	Nasvi2EG008776	CCRE_12	coral2	Unknown (35%A)	1.02	0.248965863841961	...mm	.....	Unbiased	Metazoa	Hymenoptera	transcription	24.0804780886846	1
Nasvi2EG009081_e2_fac	Nasvi2EG009081	CCRE_12	coral2	Unknown (40%A)	3.068	0.266375662597309	...mm	.....	Unbiased	Hymenoptera	NA	splicing	24.0804780886846	1
Nasvi2EG004757_e0_con	Nasvi2EG004757	CCRE_12	coral2	Unknown (66%A)	5.032	0.0241510175840593	...mm	.....	Unbiased	Metazoa	Hymenoptera	transcription	24.0804780886846	1
Nasvi2EG000043_e1_fac	Nasvi2EG000043	CCRE_12	coral2	epidermal retinol dehydrogenase 2 (63%A)	1.063	0.0623854822051188	...mm	.....	Unbiased	Metazoa	Hymenoptera	splicing	24.0804780886846	1
Nasvi2EG011331_e1_fac	Nasvi2EG011331	CCRE_12	coral2	Radial spoke head protein 9 (51%A)	2.096	0.246564534157407	...mm	.....	Unbiased	Metazoa	Hymenoptera	splicing	24.0804780886846	1
Nasvi2EG006433_e2_con	Nasvi2EG006433	CCRE_12	coral2	Unknown	5.051	0.1094216304358	...mm	.....	Unbiased	Wasp	NA	transcription	24.0804780886846	1
Nasvi2EG005625_e1_fac	Nasvi2EG005625	CCRE_12	coral2	Unknown	4.103	0.171121297802055	...mm	.....	Unbiased	Wasp	NA	splicing	24.0804780886846	1
Nasvi2EG001543_e6_fac	Nasvi2EG001543	CCRE_12	coral2	Aldose 1-epimerase (47%U)	5.074	0.0428673856443581	...mm	.....	Unbiased	Metazoa	Hymenoptera	splicing	24.0804780886846	1
Nasvi2EG012725_e6_fac	Nasvi2EG012725	CCRE_12	coral2	testis-specific serine/threonine-protein kinase 4. putative (62%a)	2.036	0.0481655892165561	...mm	.....	Unbiased	Metazoa	Hymenoptera	splicing	24.0804780886846	1
Nasvi2EG006779_e3_fac	Nasvi2EG006779	CCRE_12	coral2	Tubulin glycylase 3A (44%A)	2.048	0.0107962775311927	...mm	.....	Unbiased	Metazoa	Hymenoptera	splicing	24.0804780886846	1
Nasvi2EG000073_e0_con	Nasvi2EG000073	CCRE_12	coral2	Unknown	1.063	0.0623854822051188	...mm	.....	Unbiased	Hymenoptera	Apocrita	transcription	24.0804780886846	1
Nasvi2EG020560_e2_con	Nasvi2EG020560	CCRE_12	coral2	Unknown	1.047	0.473832780715118	...mm	.....	Unbiased	Wasp	NA	transcription	24.0804780886846	1
Nasvi2EG019925_e2_fac	Nasvi2EG019925	CCRE_12	coral2	Unknown	2.001	0.00215555069701271	...mm	.....	Unbiased	Hymenoptera	NA	splicing	24.0804780886846	1
Nasvi2EG014871_e4_fac	Nasvi2EG014871	CCRE_12	coral2	L-lactate dehydrogenase (66%A)	1.055	0.069773063833668	...mm	.....	Unbiased	Metazoa	Hymenoptera	splicing	24.0804780886846	1
Nasvi2EG014871_e1_fac	Nasvi2EG014871	CCRE_12	coral2	L-lactate dehydrogenase (66%A)	1.055	0.069773063833668	...mm	.....	Unbiased	Metazoa	Hymenoptera	splicing	24.0804780886846	1
Nasvi2EG011917_e4_fac	Nasvi2EG011917	CCRE_12	coral2	Peptidyl-prolyl cis-trans isomerase H (48%A)	5.042	0.051554933623023	...mm	.....	Unbiased	Metazoa	Hymenoptera	splicing	24.0804780886846	1
Nasvi2EG016361_e1_fac	Nasvi2EG016361	CCRE_12	coral2	Unknown (55%A)	1.056	0.00184519020231926	...mm	.....	Unbiased	Insect	Chalcid	splicing	24.0804780886846	1
Nasvi2EG005375_e0_con	Nasvi2EG005375	CCRE_12	coral2	Unknown	3.05	0.989263165404326	...mm	.....	Unbiased	Wasp	Chalcid	transcription	24.0804780886846	1
Nasvi2EG010313_e5_fac	Nasvi2EG010313	CCRE_12	coral2	Malate dehydrogenase (39%A)	1.05	0.0338993380106802	...mm	.....	Unbiased	Metazoa	Apocrita	splicing	24.0804780886846	1
Nasvi2EG014955_e1_fac	Nasvi2EG014955	CCRE_12	coral2	Unknown (47%A)	1.056	0.00184519020231926	...mm	.....	Unbiased	Insect	Hymenoptera	splicing	24.0804780886846	1
Nasvi2EG010758_e1_con	Nasvi2EG010758	CCRE_12	coral2	Unknown	3.053	0.0776652892012444	...mm	.....	Unbiased	Wasp	NA	transcription	24.0804780886846	1
Nasvi2EG015652_e2_con	Nasvi2EG015652	CCRE_12	coral2	Unknown (41%A)	4.055	0.0136251420637332	...mm	.....	Unbiased	Insect	Hymenoptera	transcription	24.0804780886846	1
Nasvi2EG006916_e4_con	Nasvi2EG006916	CCRE_12	coral2	EF-hand domain-containing family member C2 (58%U)	2.048	0.0107962775311927	...mm	.....	Unbiased	Metazoa	Hymenoptera	transcription	24.0804780886846	1
Nasvi2EG000043_e6_con	Nasvi2EG000043	CCRE_12	coral2	epidermal retinol dehydrogenase 2 (63%A)	1.063	0.0623854822051188	...mm	.....	Unbiased	Metazoa	Hymenoptera	transcription	24.0804780886846	1
Nasvi2EG011695_e1_fac	Nasvi2EG011695	CCRE_12	coral2	Unknown (35%A)	4.059	0.0182785352941259	...mm	.....	Unbiased	Hymenoptera	Hymenoptera	splicing	24.0804780886846	1
Nasvi2EG013202_e2_con	Nasvi2EG013202	CCRE_12	coral2	Unknown	4.055	0.0136251420637332	...mm	.....	Unbiased	Wasp	NA	transcription	24.0804780886846	1
Nasvi2EG011213_e2_con	Nasvi2EG011213	CCRE_12	coral2	testis-specific serine/threonine-protein kinase 1. putative (60%a)	2.101	0.445398911361004	...mm	.....	Unbiased	Metazoa	Hymenoptera	transcription	24.0804780886846	1
Nasvi2EG002364_e2_con	Nasvi2EG002364	CCRE_12	coral2	Kelch protein 26. putative (39%U)	2.01	0.0261895369526182	...mm	.....	Unbiased	Metazoa	Hymenoptera	transcription	24.0804780886846	1
Nasvi2EG016860_e5_con	Nasvi2EG016860	CCRE_12	coral2	Chemosensory ionotropic receptor IR21a (34%A)	4.064	0.112654265538574	...mm	.....	Unbiased	Metazoa	Hymenoptera	transcription	24.0804780886846	1
Nasvi2EG013059_e1_con	Nasvi2EG013059	CCRE_12	coral2	Unknown (82%A)	4.058	0.279140400520042	...mm	.....	Unbiased	Wasp	NA	transcription	24.0804780886846	1
Nasvi2EG005625_e2_fac	Nasvi2EG005625	CCRE_12	coral2	Unknown	4.103	0.171121297802055	...mm	.....	Unbiased	Wasp	NA	splicing	24.0804780886846	1
Nasvi2EG024735_e2_con	Nasvi2EG024735	CCRE_12	coral2	Unknown	1.056	0.00184519020231926	...mm	.....	Unbiased	NA	NA	transcription	24.0804780886846	1
Nasvi2EG012362_e3_fac	Nasvi2EG012362	CCRE_12	coral2	aldose 1-epimerase (54%A)	4.053	0.068206354209964	...mm	.....	Unbiased	Metazoa	Hymenoptera	splicing	24.0804780886846	1
Nasvi2EG001543_e2_fac	Nasvi2EG001543	CCRE_12	coral2	Aldose 1-epimerase (47%U)	5.074	0.0428673856443581	...mm	.....	Unbiased	Metazoa	Hymenoptera	splicing	24.0804780886846	1
Nasvi2EG012338_e7_fac	Nasvi2EG012338	CCRE_12	coral2	GLEAN_03038 (33%A)	4.053	0.068206354209964	...mm	.....	Unbiased	Metazoa	Hymenoptera	splicing	24.0804780886846	1
Nasvi2EG008633_e2_con	Nasvi2EG008633	CCRE_12	coral2	FAS apoptotic inhibitory molecule 2 (49%A)	1.013	0.146659822541615	...mm	.....	Unbiased	Metazoa	Hymenoptera	transcription	24.0804780886846	1
Nasvi2EG010794_e5_con	Nasvi2EG010794	CCRE_12	coral2	malate dehydrogenase. mitochondrial. putative. putative (44%a)	3.054	0.180077736928683	...mm	.....	Unbiased	Metazoa	Hymenoptera	transcription	24.0804780886846	1
Nasvi2EG002197_e2_con	Nasvi2EG002197	CCRE_12	coral2	UPF0468 protein CG5343 (37%U)	5.058	0.0603302582214959	...mm	.....	Unbiased	Metazoa	Chalcid	transcription	24.0804780886846	1
Nasvi2EG005779_e2_fac	Nasvi2EG005779	CCRE_12	coral2	Unknown (47%A)	4.1	0.0930668415909182	...mm	.....	Unbiased	Insect	Hymenoptera	splicing	24.0804780886846	1
Nasvi2EG014871_e6_fac	Nasvi2EG014871	CCRE_12	coral2	L-lactate dehydrogenase (66%A)	1.055	0.069773063833668	...mm	.....	Unbiased	Metazoa	Hymenoptera	splicing	24.0804780886846	1
Nasvi2EG009359_e0_con	Nasvi2EG009359	CCRE_12	coral2	Unknown (37%A)	3.001	0.00268613474803097	...mm	.....	Unbiased	Hymenoptera	Hymenoptera	transcription	24.0804780886846	1
Nasvi2EG011844_e1_con	Nasvi2EG011844	CCRE_12	coral2	Unknown	5.042	0.051554933623023	...mm	.....	Unbiased	Insect	Hymenoptera	transcription	24.0804780886846	1
Nasvi2EG006916_e6_fac	Nasvi2EG006916	CCRE_12	coral2	EF-hand domain-containing family member C2 (58%U)	2.048	0.0107962775311927	...mm	.....	Unbiased	Metazoa	Hymenoptera	splicing	24.0804780886846	1
Nasvi2EG000250_e3_con	Nasvi2EG000250	CCRE_12	coral2	Unknown	1.072	0.164490649005184	...mm	.....	Unbiased	Wasp	NA	transcription	24.0804780886846	1
Nasvi2EG016483_e5_fac	Nasvi2EG016483	CCRE_12	coral2	Unknown	1.044	0.244046248971317	...mm	.....	Unbiased	Wasp	NA	splicing	24.0804780886846	1
Nasvi2EG000252_e2_fac	Nasvi2EG000252	CCRE_12	coral2	Dynein intermediate chain 2. axonemal (69%U)	1.072	0.164490649005184	...mm	.....	Unbiased	Metazoa	Hymenoptera	splicing	24.0804780886846	1
Nasvi2EG012384_e2_con	Nasvi2EG012384	CCRE_12	coral2	Unknown (33%A)	4.053	0.068206354209964	...mm	.....	Unbiased	Hymenoptera	NA	transcription	24.0804780886846	1
Nasvi2EG004879_e1_con	Nasvi2EG004879	CCRE_12	coral2	Unknown (58%A)	5.025	0.226958901358239	...mm	.....	Unbiased	Metazoa	Hymenoptera	transcription	24.0804780886846	1
Nasvi2EG005626_e1_con	Nasvi2EG005626	CCRE_12	coral2	Unknown (32%A)	4.103	0.171121297802055	...mm	.....	Unbiased	Wasp	NA	transcription	24.0804780886846	1
Nasvi2EG006064_e2_con	Nasvi2EG006064	CCRE_12	coral2	Unknown (95%A)	4.09	0.566204180461896	...mm	.....	Unbiased	Insect	Hymenoptera	transcription	24.0804780886846	1
Nasvi2EG001275_e0_con	Nasvi2EG001275	CCRE_12	coral2	Unknown (24%A)	5.09	0.787440165983238	...mm	.....	Unbiased	Insect	Chalcid	transcription	24.0804780886846	1
Nasvi2EG007927_e6_fac	Nasvi2EG007927	CCRE_12	coral2	Thioredoxin domain-containing protein 3 protein (54%A)	5.007	0.034599805525231	...mm	.....	Unbiased	Metazoa	Hymenoptera	splicing	24.0804780886846	1
Nasvi2EG008633_e5_fac	Nasvi2EG008633	CCRE_12	coral2	FAS apoptotic inhibitory molecule 2 (49%A)	1.013	0.146659822541615	...mm	.....	Unbiased	Metazoa	Hymenoptera	splicing	24.0804780886846	1
Nasvi2EG007991_e1_fac	Nasvi2EG007991	CCRE_12	coral2	RIB43A with coiled-coils protein 2. putative (55%U)	5.013	0.246349421266913	...mm	.....	Unbiased	Metazoa	Hymenoptera	splicing	24.0804780886846	1
Nasvi2EG005492_e3_fac	Nasvi2EG005492	CCRE_12	coral2	Unknown	3.048	0.015486859476783	...mm	.....	Unbiased	Wasp	NA	splicing	24.0804780886846	1
Nasvi2EG005625_e3_con	Nasvi2EG005625	CCRE_12	coral2	Unknown	4.103	0.171121297802055	...mm	.....	Unbiased	Wasp	NA	transcription	24.0804780886846	1
Nasvi2EG006448_e3_fac	Nasvi2EG006448	CCRE_12	coral2	Unknown	5.051	0.1094216304358	...mm	.....	Unbiased	Wasp	NA	splicing	24.0804780886846	1
Nasvi2EG002050_e1_fac	Nasvi2EG002050	CCRE_12	coral2	Unknown (43%A)	5.067	0.128593013827321	...mm	.....	Unbiased	Metazoa	Apocrita	splicing	24.0804780886846	1
Nasvi2EG001006_e1_con	Nasvi2EG001006	CCRE_12	coral2	progestin and adipoQ receptor family member 4 (54%A)	5.037	0.0329816658926421	...mm	.....	Unbiased	Metazoa	Hymenoptera	transcription	24.0804780886846	1
Nasvi2EG019084_e0_con	Nasvi2EG019084	CCRE_12	coral2	Unknown	1.052	0.0208650987452138	...mm	.....	Unbiased	Wasp	NA	transcription	24.0804780886846	1
Nasvi2EG020432_e5_fac	Nasvi2EG020432	CCRE_12	coral2	Unknown	1.034	1.03833297773985	...mm	.....	Unbiased	Wasp	NA	splicing	24.0804780886846	1
Nasvi2EG003847_e1_fac	Nasvi2EG003847	CCRE_120	thistle2	tripartite motif-containing protein 2. putative (42%a)	2.039	0.0434587340166966	.....	....+	Soma	Metazoa	NA	splicing	17.5949344995263	1
Nasvi2EG004882_e1_fac	Nasvi2EG004882	CCRE_120	thistle2	maltase 1 (60%A)	5.025	0.226958901358239	.....	....+	Soma	Metazoa	Hymenoptera	splicing	17.5949344995263	1
Nasvi2EG010613_e1_fac	Nasvi2EG010613	CCRE_120	thistle2	Unknown (59%A)	2.07	0.115512971686309	.....	....+	Soma	Wasp	Nasonia	splicing	17.5949344995263	1
Nasvi2EG004884_e3_fac	Nasvi2EG004884	CCRE_120	thistle2	maltase 1 (60%A)	5.025	0.226958901358239	.....	....+	Soma	Metazoa	Hymenoptera	splicing	17.5949344995263	1
Nasvi2EG010941_e5_fac	Nasvi2EG010941	CCRE_120	thistle2	Testicular acid phosphatase protein (74%A)	3.063	2.41094597782496	.....	....+	Soma	Metazoa	Chalcid	splicing	17.5949344995263	1
Nasvi2EG019467_e5_fac	Nasvi2EG019467	CCRE_120	thistle2	isochorismatase domain-containing protein 1. putative (76%a)	4.054	0.0303510152933697	.....	....+	Soma	Metazoa	Hymenoptera	splicing	17.5949344995263	1
Nasvi2EG008814_e1_fac	Nasvi2EG008814	CCRE_120	thistle2	glycerol-3-phosphate dehydrogenase (76%A)	1.023	0.27878492428628	.....	....+	Soma	Metazoa	Hymenoptera	splicing	17.5949344995263	1
Nasvi2EG007347_e1_fac	Nasvi2EG007347	CCRE_120	thistle2	Trypsin-1 (47%U)	2.055	0.390193430720937	.....	....+	Soma	Metazoa	Chalcid	splicing	17.5949344995263	1
Nasvi2EG004884_e1_con	Nasvi2EG004884	CCRE_120	thistle2	maltase 1 (60%A)	5.025	0.226958901358239	.....	....+	Soma	Metazoa	Hymenoptera	transcription	17.5949344995263	1
Nasvi2EG004882_e9_fac	Nasvi2EG004882	CCRE_120	thistle2	maltase 1 (60%A)	5.025	0.226958901358239	.....	....+	Soma	Metazoa	Hymenoptera	splicing	17.5949344995263	1
Nasvi2EG004882_e7_fac	Nasvi2EG004882	CCRE_120	thistle2	maltase 1 (60%A)	5.025	0.226958901358239	.....	....+	Soma	Metazoa	Hymenoptera	splicing	17.5949344995263	1
Nasvi2EG004882_e6_fac	Nasvi2EG004882	CCRE_120	thistle2	maltase 1 (60%A)	5.025	0.226958901358239	.....	....+	Soma	Metazoa	Hymenoptera	splicing	17.5949344995263	1
Nasvi2EG003847_e9_fac	Nasvi2EG003847	CCRE_120	thistle2	tripartite motif-containing protein 2. putative (42%a)	2.039	0.0434587340166966	.....	....+	Soma	Metazoa	NA	splicing	17.5949344995263	1
Nasvi2EG007572_e8_fac	Nasvi2EG007572	CCRE_120	thistle2	Unknown (37%A)	2.05	0.0668581414090558	.....	....+	Soma	Metazoa	NA	splicing	17.5949344995263	1
Nasvi2EG007785_e0_con	Nasvi2EG007785	CCRE_120	thistle2	Unknown (67%A)	5.003	0.00342376601274703	.....	....+	Soma	Insect	Hymenoptera	transcription	17.5949344995263	1
Nasvi2EG008814_e5_fac	Nasvi2EG008814	CCRE_120	thistle2	glycerol-3-phosphate dehydrogenase (76%A)	1.023	0.27878492428628	.....	....+	Soma	Metazoa	Hymenoptera	splicing	17.5949344995263	1
Nasvi2EG004882_e12_fac	Nasvi2EG004882	CCRE_120	thistle2	maltase 1 (60%A)	5.025	0.226958901358239	.....	....+	Soma	Metazoa	Hymenoptera	splicing	17.5949344995263	1
Nasvi2EG002248_e1_fac	Nasvi2EG002248	CCRE_120	thistle2	Peroxisomal N-acetyl-spermine/spermidine oxidase (48%A)	5.058	0.0603302582214959	.....	....+	Soma	Metazoa	Hymenoptera	splicing	17.5949344995263	1
Nasvi2EG017690_e7_fac	Nasvi2EG017690	CCRE_120	thistle2	Esterase FE4 (55%A)	2.046	0.00190681399982839	.....	....+	Soma	Metazoa	Chalcid	splicing	17.5949344995263	1
Nasvi2EG005835_e9_con	Nasvi2EG005835	CCRE_120	thistle2	Unknown (41%A)	4.099	0.239334417094364	.....	....+	Soma	Wasp	Nasonia	transcription	17.5949344995263	1
Nasvi2EG008814_e2_fac	Nasvi2EG008814	CCRE_120	thistle2	glycerol-3-phosphate dehydrogenase (76%A)	1.023	0.27878492428628	.....	....+	Soma	Metazoa	Hymenoptera	splicing	17.5949344995263	1
Nasvi2EG000352_e1_fac	Nasvi2EG000352	CCRE_120	thistle2	Chymotrypsin inhibitor (49%A)	1.076	1.12476206956221	.....	....+	Soma	Metazoa	Apocrita	splicing	17.5949344995263	1
Nasvi2EG016582_e6_fac	Nasvi2EG016582	CCRE_120	thistle2	Unknown (31%A)	1.039	0.0883602196382602	.....	....+	Soma	Insect	NA	splicing	17.5949344995263	1
Nasvi2EG004882_e8_fac	Nasvi2EG004882	CCRE_120	thistle2	maltase 1 (60%A)	5.025	0.226958901358239	.....	....+	Soma	Metazoa	Hymenoptera	splicing	17.5949344995263	1
Nasvi2EG006575_e2_fac	Nasvi2EG006575	CCRE_120	thistle2	cytochrome P450 9e2. putative (50%a)	5.054	0.0926018432278725	.....	....+	Soma	Insect	Hymenoptera	splicing	17.5949344995263	1
Nasvi2EG009275_e5_fac	Nasvi2EG009275	CCRE_120	thistle2	Transient-receptor-potential protein. putative (58%U)	3.086	0.791739335049691	.....	....+	Soma	Metazoa	Hymenoptera	splicing	17.5949344995263	1
Nasvi2EG002244_e1_fac	Nasvi2EG002244	CCRE_120	thistle2	Peroxisomal N-acetyl-spermine/spermidine oxidase (50%A)	5.058	0.0603302582214959	.....	....+	Soma	Metazoa	Hymenoptera	splicing	17.5949344995263	1
Nasvi2EG005833_e4_fac	Nasvi2EG005833	CCRE_120	thistle2	Unknown (63%A)	4.099	0.239334417094364	.....	....+	Soma	Wasp	Nasonia	splicing	17.5949344995263	1
Nasvi2EG015639_e1_fac	Nasvi2EG015639	CCRE_120	thistle2	Nicotinic acetylcholine receptor subunit alpha 10 (99%U)	4.055	0.0136251420637332	.....	....+	Soma	Metazoa	NA	splicing	17.5949344995263	1
Nasvi2EG010773_e2_fac	Nasvi2EG010773	CCRE_120	thistle2	Glucose dehydrogenase (47%A)	3.054	0.180077736928683	.....	....+	Soma	Arthropod	Apocrita	splicing	17.5949344995263	1
Nasvi2EG004882_e2_con	Nasvi2EG004882	CCRE_120	thistle2	maltase 1 (60%A)	5.025	0.226958901358239	.....	....+	Soma	Metazoa	Hymenoptera	transcription	17.5949344995263	1
Nasvi2EG020436_e5_fac	Nasvi2EG020436	CCRE_120	thistle2	OBP1 (59%U)	1.034	1.03833297773985	.....	....+	Soma	Insect	Hymenoptera	splicing	17.5949344995263	1
Nasvi2EG010529_e2_con	Nasvi2EG010529	CCRE_120	thistle2	Ornithine decarboxylase 1 (50%A)	2.074	0.28061469725199	.....	....+	Soma	Metazoa	Hymenoptera	transcription	17.5949344995263	1
Nasvi2EG010529_e6_fac	Nasvi2EG010529	CCRE_120	thistle2	Ornithine decarboxylase 1 (50%A)	2.074	0.28061469725199	.....	....+	Soma	Metazoa	Hymenoptera	splicing	17.5949344995263	1
Nasvi2EG021415_e3_fac	Nasvi2EG021415	CCRE_120	thistle2	pyrimidine-specific ribonucleoside hydrolase rihA (46%A)	4.065	0.00358734277780403	.....	....+	Soma	Metazoa	Hymenoptera	splicing	17.5949344995263	1
Nasvi2EG003380_e1_con	Nasvi2EG003380	CCRE_120	thistle2	rhodopsin. long-wavelength (70%a)	4.007	0.0219580235782596	.....	....+	Soma	Metazoa	Hymenoptera	transcription	17.5949344995263	1
Nasvi2EG006335_e1_fac	Nasvi2EG006335	CCRE_120	thistle2	Unknown	5.049	0.0528606109962146	.....	....+	Soma	Insect	NA	splicing	17.5949344995263	1
Nasvi2EG005835_e3_fac	Nasvi2EG005835	CCRE_120	thistle2	Unknown (41%A)	4.099	0.239334417094364	.....	....+	Soma	Wasp	Nasonia	splicing	17.5949344995263	1
Nasvi2EG020584_e1_fac	Nasvi2EG020584	CCRE_120	thistle2	Serine-type enodpeptidase (36%A)	1.046	0.329136057408924	.....	....+	Soma	Metazoa	Chalcid	splicing	17.5949344995263	1
Nasvi2EG004884_e2_fac	Nasvi2EG004884	CCRE_120	thistle2	maltase 1 (60%A)	5.025	0.226958901358239	.....	....+	Soma	Metazoa	Hymenoptera	splicing	17.5949344995263	1
Nasvi2EG013614_e2_fac	Nasvi2EG013614	CCRE_120	thistle2	Unknown (30%A)	5.017	0.00786239154416882	.....	....+	Soma	Hymenoptera	Hymenoptera	splicing	17.5949344995263	1
Nasvi2EG006658_e3_fac	Nasvi2EG006658	CCRE_120	thistle2	Synaptic vesicle glycoprotein 2C (39%A)	5.056	0.0340851123933235	.....	....+	Soma	Metazoa	Chalcid	splicing	17.5949344995263	1
Nasvi2EG009037_e2_fac	Nasvi2EG009037	CCRE_120	thistle2	Acyl-CoA Delta desaturase (55%A)	3.065	0.122798355062339	.....	....+	Soma	Metazoa	Chalcid	splicing	17.5949344995263	1
Nasvi2EG021850_e2_fac	Nasvi2EG021850	CCRE_120	thistle2	Unknown	4.065	0.00358734277780403	.....	....+	Soma	Insect	Chalcid	splicing	17.5949344995263	1
Nasvi2EG009991_e0_con	Nasvi2EG009991	CCRE_120	thistle2	Venom acid phosphatase (87%U)	2.065	0.139537351443124	.....	....+	Soma	Metazoa	NA	transcription	17.5949344995263	1
Nasvi2EG014541_e5_con	Nasvi2EG014541	CCRE_120	thistle2	Cytochrome P450 6a2 (49%A)	3.044	0.0483377404705133	.....	....+	Soma	Insect	Hymenoptera	transcription	17.5949344995263	1
Nasvi2EG005841_e4_fac	Nasvi2EG005841	CCRE_120	thistle2	Unknown (93%A)	4.099	0.239334417094364	.....	....+	Soma	Wasp	Nasonia	splicing	17.5949344995263	1
Nasvi2EG017698_e3_fac	Nasvi2EG017698	CCRE_120	thistle2	laccase-1 (47%A)	2.046	0.00190681399982839	.....	....+	Soma	Metazoa	Hymenoptera	splicing	17.5949344995263	1
Nasvi2EG005827_e5_fac	Nasvi2EG005827	CCRE_120	thistle2	Unknown (32%A)	4.099	0.239334417094364	.....	....+	Soma	Wasp	Nasonia	splicing	17.5949344995263	1
Nasvi2EG005827_e3_fac	Nasvi2EG005827	CCRE_120	thistle2	Unknown (32%A)	4.099	0.239334417094364	.....	....+	Soma	Wasp	Nasonia	splicing	17.5949344995263	1
Nasvi2EG004884_e4_fac	Nasvi2EG004884	CCRE_120	thistle2	maltase 1 (60%A)	5.025	0.226958901358239	.....	....+	Soma	Metazoa	Hymenoptera	splicing	17.5949344995263	1
Nasvi2EG005833_e3_fac	Nasvi2EG005833	CCRE_120	thistle2	Unknown (63%A)	4.099	0.239334417094364	.....	....+	Soma	Wasp	Nasonia	splicing	17.5949344995263	1
Nasvi2EG004882_e11_fac	Nasvi2EG004882	CCRE_120	thistle2	maltase 1 (60%A)	5.025	0.226958901358239	.....	....+	Soma	Metazoa	Hymenoptera	splicing	17.5949344995263	1
Nasvi2EG007572_e5_fac	Nasvi2EG007572	CCRE_120	thistle2	Unknown (37%A)	2.05	0.0668581414090558	.....	....+	Soma	Metazoa	NA	splicing	17.5949344995263	1
Nasvi2EG004882_e3_fac	Nasvi2EG004882	CCRE_120	thistle2	maltase 1 (60%A)	5.025	0.226958901358239	.....	....+	Soma	Metazoa	Hymenoptera	splicing	17.5949344995263	1
Nasvi2EG005828_e1_fac	Nasvi2EG005828	CCRE_120	thistle2	Unknown	4.099	0.239334417094364	.....	....+	Soma	Wasp	NA	splicing	17.5949344995263	1
Nasvi2EG008614_e2_fac	Nasvi2EG008614	CCRE_120	thistle2	Unknown (30%A)	1.009	0.0361349187528936	.....	....+	Soma	Insect	Chalcid	splicing	17.5949344995263	1
Nasvi2EG006398_e1_con	Nasvi2EG006398	CCRE_120	thistle2	Bromodomain and WD repeat-containing protein (49%A)	5.05	0.257115446114487	.....	....+	Soma	NA	NA	transcription	17.5949344995263	1
Nasvi2EG010504_e4_fac	Nasvi2EG010504	CCRE_120	thistle2	Venom serine Protease (56%A)	2.075	0.103171227687768	.....	....+	Soma	Metazoa	Nasonia	splicing	17.5949344995263	1
Nasvi2EG010935_e2_fac	Nasvi2EG010935	CCRE_120	thistle2	Unknown (57%A)	3.062	0.88753488945436	.....	....+	Soma	Metazoa	Nasonia	splicing	17.5949344995263	1
Nasvi2EG017690_e2_fac	Nasvi2EG017690	CCRE_120	thistle2	Esterase FE4 (55%A)	2.046	0.00190681399982839	.....	....+	Soma	Metazoa	Chalcid	splicing	17.5949344995263	1
Nasvi2EG016887_e4_fac	Nasvi2EG016887	CCRE_120	thistle2	Luciferin 4-monooxygenase (35%A)	4.063	0.390594942784803	.....	....+	Soma	Metazoa	Nasonia	splicing	17.5949344995263	1
Nasvi2EG000378_e2_fac	Nasvi2EG000378	CCRE_120	thistle2	Chymotrypsin inhibitor (47%A)	1.08	0.333117244158915	.....	....+	Soma	Metazoa	Apocrita	splicing	17.5949344995263	1
Nasvi2EG010941_e6_fac	Nasvi2EG010941	CCRE_120	thistle2	Testicular acid phosphatase protein (74%A)	3.063	2.41094597782496	.....	....+	Soma	Metazoa	Chalcid	splicing	17.5949344995263	1
Nasvi2EG011962_e3_fac	Nasvi2EG011962	CCRE_120	thistle2	Unknown (54%A)	3.091	2.40789866105765	.....	....+	Soma	Insect	Hymenoptera	splicing	17.5949344995263	1
Nasvi2EG011431_e2_con	Nasvi2EG011431	CCRE_120	thistle2	Unknown (100%A)	1.049	0.0717305486158706	.....	....+	Soma	Hymenoptera	Chalcid	transcription	17.5949344995263	1
Nasvi2EG021643_e2_fac	Nasvi2EG021643	CCRE_120	thistle2	Cytochrome P450 6k1 (44%U)	1.056	0.00184519020231926	.....	....+	Soma	Insect	Hymenoptera	splicing	17.5949344995263	1
Nasvi2EG006111_e2_fac	Nasvi2EG006111	CCRE_120	thistle2	Circadian clock-controlled protein (49%U)	4.087	3.28131252501	.....	....+	Soma	Insect	Hymenoptera	splicing	17.5949344995263	1
Nasvi2EG002292_e2_fac	Nasvi2EG002292	CCRE_120	thistle2	Unknown (Fragment) (48%U)	5.057	0.132935423257426	.....	....+	Soma	Metazoa	Chalcid	splicing	17.5949344995263	1
Nasvi2EG008504_e3_fac	Nasvi2EG008504	CCRE_120	thistle2	Unknown (40%A)	1.008	0.0108396335609904	.....	....+	Soma	Wasp	NA	splicing	17.5949344995263	1
Nasvi2EG033181_e4_fac	Nasvi2EG033181	CCRE_120	thistle2	Dehydrogenase/reductase SDR family member 11 (42%A)	None	NA	.....	....+	Soma	Metazoa	Hymenoptera	splicing	17.5949344995263	1
Nasvi2EG000732_e1_con	Nasvi2EG000732	CCRE_120	thistle2	Cytochrome P450 4C1 (53%A)	1.103	0.600827881069274	.....	....+	Soma	Metazoa	Hymenoptera	transcription	17.5949344995263	1
Nasvi2EG005781_e1_fac	Nasvi2EG005781	CCRE_120	thistle2	Venom allergen 3 (45%U)	4.1	0.0930668415909182	.....	....+	Soma	Metazoa	Hymenoptera	splicing	17.5949344995263	1
Nasvi2EG010750_e4_fac	Nasvi2EG010750	CCRE_120	thistle2	UNC93 protein. putative (68%U)	3.053	0.0776652892012444	.....	....+	Soma	Metazoa	Hymenoptera	splicing	17.5949344995263	1
Nasvi2EG014541_e4_fac	Nasvi2EG014541	CCRE_120	thistle2	Cytochrome P450 6a2 (49%A)	3.044	0.0483377404705133	.....	....+	Soma	Insect	Hymenoptera	splicing	17.5949344995263	1
Nasvi2EG005832_e3_fac	Nasvi2EG005832	CCRE_120	thistle2	Unknown (52%A)	4.099	0.239334417094364	.....	....+	Soma	Wasp	Nasonia	splicing	17.5949344995263	1
Nasvi2EG010504_e5_fac	Nasvi2EG010504	CCRE_120	thistle2	Venom serine Protease (56%A)	2.075	0.103171227687768	.....	....+	Soma	Metazoa	Nasonia	splicing	17.5949344995263	1
Nasvi2EG022172_e4_fac	Nasvi2EG022172	CCRE_120	thistle2	Zinc carboxypeptidase A 1 (31%U)	1.056	0.00184519020231926	.....	....+	Soma	Metazoa	NA	splicing	17.5949344995263	1
Nasvi2EG017698_e1_fac	Nasvi2EG017698	CCRE_120	thistle2	laccase-1 (47%A)	2.046	0.00190681399982839	.....	....+	Soma	Metazoa	Hymenoptera	splicing	17.5949344995263	1
Nasvi2EG002146_e2_fac	Nasvi2EG002146	CCRE_120	thistle2	Flightin (56%U)	5.06	1.68831861237982	.....	....+	Soma	Insect	Hymenoptera	splicing	17.5949344995263	1
Nasvi2EG002245_e5_fac	Nasvi2EG002245	CCRE_120	thistle2	Peroxisomal N-acetyl-spermine/spermidine oxidase (50%A)	5.058	0.0603302582214959	.....	....+	Soma	Metazoa	Hymenoptera	splicing	17.5949344995263	1
Nasvi2EG012913_e2_fac	Nasvi2EG012913	CCRE_120	thistle2	Unknown	1.061	0.117216835546562	.....	....+	Soma	Wasp	Chalcid	splicing	17.5949344995263	1
Nasvi2EG020600_e2_fac	Nasvi2EG020600	CCRE_120	thistle2	Cytochrome P450 CYP4AB2 (51%U)	1.046	0.329136057408924	.....	....+	Soma	Metazoa	Hymenoptera	splicing	17.5949344995263	1
Nasvi2EG010122_e2_fac	Nasvi2EG010122	CCRE_120	thistle2	Sugar transporter ERD6 6 (42%A)	3.045	0.0023988453473558	.....	....+	Soma	Metazoa	Nasonia	splicing	17.5949344995263	1
Nasvi2EG008659_e2_con	Nasvi2EG008659	CCRE_120	thistle2	Dehydrogenase/reductase SDR family member 11 (45%U)	1.013	0.146659822541615	.....	....+	Soma	Metazoa	Nasonia	transcription	17.5949344995263	1
Nasvi2EG012359_e1_fac	Nasvi2EG012359	CCRE_120	thistle2	Cytochrome P450 4C1 (53%A)	4.053	0.068206354209964	.....	....+	Soma	Metazoa	Hymenoptera	splicing	17.5949344995263	1
Nasvi2EG001779_e6_fac	Nasvi2EG001779	CCRE_120	thistle2	Venom acid phosphatase (40%A)	5.072	0.0856920936048748	.....	....+	Soma	NA	NA	splicing	17.5949344995263	1
Nasvi2EG011614_e4_fac	Nasvi2EG011614	CCRE_120	thistle2	Mite allergen Der f 3 (34%U)	1.057	0.0115721757300211	.....	....+	Soma	Metazoa	NA	splicing	17.5949344995263	1
Nasvi2EG002672_e0_con	Nasvi2EG002672	CCRE_120	thistle2	Unknown (44%A)	2.025	0.01921457697568	.....	....+	Soma	Hymenoptera	Hymenoptera	transcription	17.5949344995263	1
Nasvi2EG001276_e2_fac	Nasvi2EG001276	CCRE_120	thistle2	Cytochrome P450 9e2 (45%A)	5.09	0.787440165983238	.....	....+	Soma	Insect	Hymenoptera	splicing	17.5949344995263	1
Nasvi2EG005838_e5_con	Nasvi2EG005838	CCRE_120	thistle2	Unknown (48%A)	4.099	0.239334417094364	.....	....+	Soma	Wasp	Nasonia	transcription	17.5949344995263	1
Nasvi2EG012331_e1_fac	Nasvi2EG012331	CCRE_120	thistle2	maltase 1 (48%A)	4.053	0.068206354209964	.....	....+	Soma	Metazoa	Hymenoptera	splicing	17.5949344995263	1
Nasvi2EG014312_e6_fac	Nasvi2EG014312	CCRE_120	thistle2	hemicentin-1. putative (85%a)	3.018	0.0443191769989543	.....	....+	Soma	Arthropod	Hymenoptera	splicing	17.5949344995263	1
Nasvi2EG012203_e2_fac	Nasvi2EG012203	CCRE_120	thistle2	sarcoplasmic calcium-binding protein 1 (76%a)	3.101	0.513533318600026	.....	....+	Soma	Arthropod	Hymenoptera	splicing	17.5949344995263	1
Nasvi2EG005833_e2_fac	Nasvi2EG005833	CCRE_120	thistle2	Unknown (63%A)	4.099	0.239334417094364	.....	....+	Soma	Wasp	Nasonia	splicing	17.5949344995263	1
Nasvi2EG010444_e3_fac	Nasvi2EG010444	CCRE_120	thistle2	Alpha-tocopherol transfer protein (48%A)	2.077	0.422845651348778	.....	....+	Soma	Metazoa	Chalcid	splicing	17.5949344995263	1
Nasvi2EG005850_e1_fac	Nasvi2EG005850	CCRE_120	thistle2	Unknown (32%A)	4.099	0.239334417094364	.....	....+	Soma	Wasp	Nasonia	splicing	17.5949344995263	1
Nasvi2EG005398_e6_con	Nasvi2EG005398	CCRE_120	thistle2	Lipase (45%A)	3.048	0.015486859476783	.....	....+	Soma	Metazoa	NA	transcription	17.5949344995263	1
Nasvi2EG005398_e4_fac	Nasvi2EG005398	CCRE_120	thistle2	Lipase (45%A)	3.048	0.015486859476783	.....	....+	Soma	Metazoa	NA	splicing	17.5949344995263	1
Nasvi2EG005830_e3_fac	Nasvi2EG005830	CCRE_120	thistle2	Unknown (34%A)	4.099	0.239334417094364	.....	....+	Soma	Wasp	Nasonia	splicing	17.5949344995263	1
Nasvi2EG018102_e3_fac	Nasvi2EG018102	CCRE_120	thistle2	Elongation of very long chain fatty acids protein AAEL008004 (61%A)	1.053	0.0301004368430636	.....	....+	Soma	Metazoa	Hymenoptera	splicing	17.5949344995263	1
Nasvi2EG009500_e4_fac	Nasvi2EG009500	CCRE_120	thistle2	Carboxylesterase (44%U)	3.007	0.0177020331305698	.....	....+	Soma	Metazoa	Hymenoptera	splicing	17.5949344995263	1
Nasvi2EG012629_e0_con	Nasvi2EG012629	CCRE_120	thistle2	Unknown	2.038	0.0118685036349603	.....	....+	Soma	Wasp	NA	transcription	17.5949344995263	1
Nasvi2EG010503_e5_fac	Nasvi2EG010503	CCRE_120	thistle2	Venom serine Protease (56%A)	2.075	0.103171227687768	.....	....+	Soma	Metazoa	Nasonia	splicing	17.5949344995263	1
Nasvi2EG017698_e4_fac	Nasvi2EG017698	CCRE_120	thistle2	laccase-1 (47%A)	2.046	0.00190681399982839	.....	....+	Soma	Metazoa	Hymenoptera	splicing	17.5949344995263	1
Nasvi2EG006918_e3_fac	Nasvi2EG006918	CCRE_120	thistle2	Dehydrogenase/reductase SDR family member 11 (44%U)	2.048	0.0107962775311927	.....	....+	Soma	Metazoa	Chalcid	splicing	17.5949344995263	1
Nasvi2EG009500_e3_fac	Nasvi2EG009500	CCRE_120	thistle2	Carboxylesterase (44%U)	3.007	0.0177020331305698	.....	....+	Soma	Metazoa	Hymenoptera	splicing	17.5949344995263	1
Nasvi2EG022171_e1_fac	Nasvi2EG022171	CCRE_120	thistle2	Zinc carboxypeptidase A 1 (41%U)	1.056	0.00184519020231926	.....	....+	Soma	Metazoa	Chalcid	splicing	17.5949344995263	1
Nasvi2EG001264_e2_fac	Nasvi2EG001264	CCRE_120	thistle2	Unknown	5.09	0.787440165983238	.....	....+	Soma	Wasp	NA	splicing	17.5949344995263	1
Nasvi2EG005398_e2_fac	Nasvi2EG005398	CCRE_120	thistle2	Lipase (45%A)	3.048	0.015486859476783	.....	....+	Soma	Metazoa	NA	splicing	17.5949344995263	1
Nasvi2EG011614_e2_fac	Nasvi2EG011614	CCRE_120	thistle2	Mite allergen Der f 3 (34%U)	1.057	0.0115721757300211	.....	....+	Soma	Metazoa	NA	splicing	17.5949344995263	1
Nasvi2EG005831_e4_fac	Nasvi2EG005831	CCRE_120	thistle2	Unknown (45%A)	4.099	0.239334417094364	.....	....+	Soma	Wasp	Nasonia	splicing	17.5949344995263	1
Nasvi2EG000273_e3_fac	Nasvi2EG000273	CCRE_120	thistle2	NPC2 homolog protein (44%U)	1.072	0.164490649005184	.....	....+	Soma	Metazoa	Hymenoptera	splicing	17.5949344995263	1
Nasvi2EG021643_e5_fac	Nasvi2EG021643	CCRE_120	thistle2	Cytochrome P450 6k1 (44%U)	1.056	0.00184519020231926	.....	....+	Soma	Insect	Hymenoptera	splicing	17.5949344995263	1
Nasvi2EG005839_e1_fac	Nasvi2EG005839	CCRE_120	thistle2	Unknown (44%A)	4.099	0.239334417094364	.....	....+	Soma	Wasp	Nasonia	splicing	17.5949344995263	1
Nasvi2EG005847_e3_fac	Nasvi2EG005847	CCRE_120	thistle2	Unknown (47%A)	4.099	0.239334417094364	.....	....+	Soma	Wasp	Nasonia	splicing	17.5949344995263	1
Nasvi2EG009307_e1_fac	Nasvi2EG009307	CCRE_120	thistle2	Cubilin (40%U)	3.087	0.272738650989798	.....	....+	Soma	Metazoa	Hymenoptera	splicing	17.5949344995263	1
Nasvi2EG013630_e1_fac	Nasvi2EG013630	CCRE_120	thistle2	Unknown	5.017	0.00786239154416882	.....	....+	Soma	Wasp	NA	splicing	17.5949344995263	1
Nasvi2EG005507_e2_con	Nasvi2EG005507	CCRE_120	thistle2	Unknown	3.048	0.015486859476783	.....	....+	Soma	Wasp	NA	transcription	17.5949344995263	1
Nasvi2EG005170_e3_fac	Nasvi2EG005170	CCRE_120	thistle2	Leucine-rich repeat-containing protein 40 (48%A)	5.017	0.00786239154416882	.....	....+	Soma	Metazoa	Hymenoptera	splicing	17.5949344995263	1
Nasvi2EG000674_e8_fac	Nasvi2EG000674	CCRE_120	thistle2	Testicular acid phosphatase protein (59%A)	1.098	0.226734793303624	.....	....+	Soma	Metazoa	Chalcid	splicing	17.5949344995263	1
Nasvi2EG017845_e2_fac	Nasvi2EG017845	CCRE_120	thistle2	Unknown (47%A)	1.06	0.0246832161754167	.....	....+	Soma	Metazoa	Nasonia	splicing	17.5949344995263	1
Nasvi2EG001474_e0_con	Nasvi2EG001474	CCRE_120	thistle2	Unknown	5.076	0.288605099166331	.....	....+	Soma	Metazoa	NA	transcription	17.5949344995263	1
Nasvi2EG010283_e5_fac	Nasvi2EG010283	CCRE_120	thistle2	Trypsin-7 (45%A)	1.05	0.0338993380106802	.....	....+	Soma	Metazoa	Hymenoptera	splicing	17.5949344995263	1
Nasvi2EG016582_e9_fac	Nasvi2EG016582	CCRE_120	thistle2	Unknown (31%A)	1.039	0.0883602196382602	.....	....+	Soma	Insect	NA	splicing	17.5949344995263	1
Nasvi2EG012626_e2_con	Nasvi2EG012626	CCRE_120	thistle2	Unknown (41%A)	2.038	0.0118685036349603	.....	....+	Soma	Insect	Hymenoptera	transcription	17.5949344995263	1
Nasvi2EG002168_e3_fac	Nasvi2EG002168	CCRE_120	thistle2	Fatty acid synthase (35%A)	5.058	0.0603302582214959	.....	....+	Soma	Metazoa	Hymenoptera	splicing	17.5949344995263	1
Nasvi2EG009983_e6_fac	Nasvi2EG009983	CCRE_120	thistle2	ACP receptor (100%U)	2.065	0.139537351443124	.....	....+	Soma	Metazoa	Hymenoptera	splicing	17.5949344995263	1
Nasvi2EG005839_e3_con	Nasvi2EG005839	CCRE_120	thistle2	Unknown (44%A)	4.099	0.239334417094364	.....	....+	Soma	Wasp	Nasonia	transcription	17.5949344995263	1
Nasvi2EG017698_e2_con	Nasvi2EG017698	CCRE_120	thistle2	laccase-1 (47%A)	2.046	0.00190681399982839	.....	....+	Soma	Metazoa	Hymenoptera	transcription	17.5949344995263	1
Nasvi2EG006918_e1_fac	Nasvi2EG006918	CCRE_120	thistle2	Dehydrogenase/reductase SDR family member 11 (44%U)	2.048	0.0107962775311927	.....	....+	Soma	Metazoa	Chalcid	splicing	17.5949344995263	1
Nasvi2EG005835_e4_fac	Nasvi2EG005835	CCRE_120	thistle2	Unknown (41%A)	4.099	0.239334417094364	.....	....+	Soma	Wasp	Nasonia	splicing	17.5949344995263	1
Nasvi2EG034082_e2_con	Nasvi2EG034082	CCRE_120	thistle2	Unknown (90%A)	None	NA	.....	....+	Soma	Insect	Nasonia	transcription	17.5949344995263	1
Nasvi2EG007347_e3_fac	Nasvi2EG007347	CCRE_120	thistle2	Trypsin-1 (47%U)	2.055	0.390193430720937	.....	....+	Soma	Metazoa	Chalcid	splicing	17.5949344995263	1
Nasvi2EG002244_e5_fac	Nasvi2EG002244	CCRE_120	thistle2	Peroxisomal N-acetyl-spermine/spermidine oxidase (50%A)	5.058	0.0603302582214959	.....	....+	Soma	Metazoa	Hymenoptera	splicing	17.5949344995263	1
Nasvi2EG002245_e1_fac	Nasvi2EG002245	CCRE_120	thistle2	Peroxisomal N-acetyl-spermine/spermidine oxidase (50%A)	5.058	0.0603302582214959	.....	....+	Soma	Metazoa	Hymenoptera	splicing	17.5949344995263	1
Nasvi2EG005480_e2_fac	Nasvi2EG005480	CCRE_120	thistle2	Alpha-tocopherol transfer protein (49%A)	3.048	0.015486859476783	.....	....+	Soma	Metazoa	Hymenoptera	splicing	17.5949344995263	1
Nasvi2EG010773_e3_con	Nasvi2EG010773	CCRE_120	thistle2	Glucose dehydrogenase (47%A)	3.054	0.180077736928683	.....	....+	Soma	Arthropod	Apocrita	transcription	17.5949344995263	1
Nasvi2EG016293_e2_con	Nasvi2EG016293	CCRE_120	thistle2	Unknown (60%A)	1.057	0.0115721757300211	.....	....+	Soma	Wasp	Nasonia	transcription	17.5949344995263	1
Nasvi2EG002292_e1_con	Nasvi2EG002292	CCRE_120	thistle2	Unknown (Fragment) (48%U)	5.057	0.132935423257426	.....	....+	Soma	Metazoa	Chalcid	transcription	17.5949344995263	1
Nasvi2EG005830_e4_fac	Nasvi2EG005830	CCRE_120	thistle2	Unknown (34%A)	4.099	0.239334417094364	.....	....+	Soma	Wasp	Nasonia	splicing	17.5949344995263	1
Nasvi2EG010529_e5_fac	Nasvi2EG010529	CCRE_120	thistle2	Ornithine decarboxylase 1 (50%A)	2.074	0.28061469725199	.....	....+	Soma	Metazoa	Hymenoptera	splicing	17.5949344995263	1
Nasvi2EG022172_e2_fac	Nasvi2EG022172	CCRE_120	thistle2	Zinc carboxypeptidase A 1 (31%U)	1.056	0.00184519020231926	.....	....+	Soma	Metazoa	NA	splicing	17.5949344995263	1
Nasvi2EG012361_e6_con	Nasvi2EG012361	CCRE_120	thistle2	Cytochrome P450 4C1 (48%A)	4.053	0.068206354209964	.....	....+	Soma	Metazoa	Hymenoptera	transcription	17.5949344995263	1
Nasvi2EG013418_e3_con	Nasvi2EG013418	CCRE_120	thistle2	Unknown (29%A)	1.054	0.0283486719542411	.....	....+	Soma	Insect	Hymenoptera	transcription	17.5949344995263	1
Nasvi2EG005834_e2_con	Nasvi2EG005834	CCRE_120	thistle2	Unknown	4.099	0.239334417094364	.....	....+	Soma	Wasp	NA	transcription	17.5949344995263	1
Nasvi2EG022170_e2_fac	Nasvi2EG022170	CCRE_120	thistle2	Zinc carboxypeptidase A 1 (41%U)	1.056	0.00184519020231926	.....	....+	Soma	Metazoa	NA	splicing	17.5949344995263	1
Nasvi2EG005835_e2_fac	Nasvi2EG005835	CCRE_120	thistle2	Unknown (41%A)	4.099	0.239334417094364	.....	....+	Soma	Wasp	Nasonia	splicing	17.5949344995263	1
Nasvi2EG004882_e5_fac	Nasvi2EG004882	CCRE_120	thistle2	maltase 1 (60%A)	5.025	0.226958901358239	.....	....+	Soma	Metazoa	Hymenoptera	splicing	17.5949344995263	1
Nasvi2EG012056_e2_fac	Nasvi2EG012056	CCRE_120	thistle2	Cytochrome P450 4C1 (49%A)	3.094	0.356793075704229	.....	....+	Soma	Metazoa	Hymenoptera	splicing	17.5949344995263	1
Nasvi2EG027277_e2_fac	Nasvi2EG027277	CCRE_120	thistle2	Cytochrome P450 6a2 (70%A)	1.056	0.00184519020231926	.....	....+	Soma	Insect	Hymenoptera	splicing	17.5949344995263	1
Nasvi2EG016887_e2_fac	Nasvi2EG016887	CCRE_120	thistle2	Luciferin 4-monooxygenase (35%A)	4.063	0.390594942784803	.....	....+	Soma	Metazoa	Nasonia	splicing	17.5949344995263	1
Nasvi2EG012407_e2_con	Nasvi2EG012407	CCRE_120	thistle2	Unknown	4.054	0.0303510152933697	.....	....+	Soma	Wasp	NA	transcription	17.5949344995263	1
Nasvi2EG011614_e1_fac	Nasvi2EG011614	CCRE_120	thistle2	Mite allergen Der f 3 (34%U)	1.057	0.0115721757300211	.....	....+	Soma	Metazoa	NA	splicing	17.5949344995263	1
Nasvi2EG020502_e5_fac	Nasvi2EG020502	CCRE_120	thistle2	Lipase (52%A)	1.038	0.0976736331396596	.....	....+	Soma	Metazoa	Chalcid	splicing	17.5949344995263	1
Nasvi2EG018102_e1_fac	Nasvi2EG018102	CCRE_120	thistle2	Elongation of very long chain fatty acids protein AAEL008004 (61%A)	1.053	0.0301004368430636	.....	....+	Soma	Metazoa	Hymenoptera	splicing	17.5949344995263	1
Nasvi2EG000273_e1_fac	Nasvi2EG000273	CCRE_120	thistle2	NPC2 homolog protein (44%U)	1.072	0.164490649005184	.....	....+	Soma	Metazoa	Hymenoptera	splicing	17.5949344995263	1
Nasvi2EG013205_e4_fac	Nasvi2EG013205	CCRE_120	thistle2	Alcohol dehydrogenase [NADP+] (47%U)	4.055	0.0136251420637332	.....	....+	Soma	Metazoa	NA	splicing	17.5949344995263	1
Nasvi2EG013071_e2_con	Nasvi2EG013071	CCRE_120	thistle2	Chemosensory protein (46%A)	4.058	0.279140400520042	.....	....+	Soma	Insect	Hymenoptera	transcription	17.5949344995263	1
Nasvi2EG005376_e3_fac	Nasvi2EG005376	CCRE_120	thistle2	singed wings 2 protein (51%U)	3.049	1.14319255387539	.....	....+	Soma	Metazoa	Hymenoptera	splicing	17.5949344995263	1
Nasvi2EG004882_e10_fac	Nasvi2EG004882	CCRE_120	thistle2	maltase 1 (60%A)	5.025	0.226958901358239	.....	....+	Soma	Metazoa	Hymenoptera	splicing	17.5949344995263	1
Nasvi2EG018599_e5_fac	Nasvi2EG018599	CCRE_120	thistle2	Unknown (36%A)	3.045	0.0023988453473558	.....	....+	Soma	Insect	Hymenoptera	splicing	17.5949344995263	1
Nasvi2EG013205_e3_con	Nasvi2EG013205	CCRE_120	thistle2	Alcohol dehydrogenase [NADP+] (47%U)	4.055	0.0136251420637332	.....	....+	Soma	Metazoa	NA	transcription	17.5949344995263	1
Nasvi2EG015445_e3_fac	Nasvi2EG015445	CCRE_120	thistle2	Unknown	4.059	0.0182785352941259	.....	....+	Soma	Wasp	Chalcid	splicing	17.5949344995263	1
Nasvi2EG016290_e2_fac	Nasvi2EG016290	CCRE_120	thistle2	Unknown (46%A)	1.057	0.0115721757300211	.....	....+	Soma	Wasp	Nasonia	splicing	17.5949344995263	1
Nasvi2EG011975_e2_fac	Nasvi2EG011975	CCRE_120	thistle2	bifunctional dihydrofolate reductase-thymidylate synthase (67%A)	3.092	0.348949657023964	.....	....+	Soma	Metazoa	Chalcid	splicing	17.5949344995263	1
Nasvi2EG005402_e4_con	Nasvi2EG005402	CCRE_120	thistle2	Lipase (49%A)	3.048	0.015486859476783	.....	....+	Soma	Metazoa	Hymenoptera	transcription	17.5949344995263	1
Nasvi2EG008614_e3_fac	Nasvi2EG008614	CCRE_120	thistle2	Unknown (30%A)	1.009	0.0361349187528936	.....	....+	Soma	Insect	Chalcid	splicing	17.5949344995263	1
Nasvi2EG016293_e3_fac	Nasvi2EG016293	CCRE_120	thistle2	Unknown (60%A)	1.057	0.0115721757300211	.....	....+	Soma	Wasp	Nasonia	splicing	17.5949344995263	1
Nasvi2EG007852_e1_fac	Nasvi2EG007852	CCRE_120	thistle2	Sodium-coupled monocarboxylate transporter (47%A)	5.003	0.00342376601274703	.....	....+	Soma	Metazoa	Hymenoptera	splicing	17.5949344995263	1
Nasvi2EG020498_e4_fac	Nasvi2EG020498	CCRE_120	thistle2	Lipase (46%A)	1.038	0.0976736331396596	.....	....+	Soma	Metazoa	NA	splicing	17.5949344995263	1
Nasvi2EG000674_e7_fac	Nasvi2EG000674	CCRE_120	thistle2	Testicular acid phosphatase protein (59%A)	1.098	0.226734793303624	.....	....+	Soma	Metazoa	Chalcid	splicing	17.5949344995263	1
Nasvi2EG013418_e5_fac	Nasvi2EG013418	CCRE_120	thistle2	Unknown (29%A)	1.054	0.0283486719542411	.....	....+	Soma	Insect	Hymenoptera	splicing	17.5949344995263	1
Nasvi2EG019684_e2_con	Nasvi2EG019684	CCRE_120	thistle2	Unknown	5.056	0.0340851123933235	.....	....+	Soma	Wasp	NA	transcription	17.5949344995263	1
Nasvi2EG005835_e5_fac	Nasvi2EG005835	CCRE_120	thistle2	Unknown (41%A)	4.099	0.239334417094364	.....	....+	Soma	Wasp	Nasonia	splicing	17.5949344995263	1
Nasvi2EG006289_e2_fac	Nasvi2EG006289	CCRE_120	thistle2	Sodium-independent sulfate anion transporter (54%U)	5.048	0.0764405186104022	.....	....+	Soma	Metazoa	Hymenoptera	splicing	17.5949344995263	1
Nasvi2EG017690_e1_fac	Nasvi2EG017690	CCRE_120	thistle2	Esterase FE4 (55%A)	2.046	0.00190681399982839	.....	....+	Soma	Metazoa	Chalcid	splicing	17.5949344995263	1
Nasvi2EG005835_e7_fac	Nasvi2EG005835	CCRE_120	thistle2	Unknown (41%A)	4.099	0.239334417094364	.....	....+	Soma	Wasp	Nasonia	splicing	17.5949344995263	1
Nasvi2EG013205_e1_fac	Nasvi2EG013205	CCRE_120	thistle2	Alcohol dehydrogenase [NADP+] (47%U)	4.055	0.0136251420637332	.....	....+	Soma	Metazoa	NA	splicing	17.5949344995263	1
Nasvi2EG013866_e0_con	Nasvi2EG013866	CCRE_120	thistle2	astakine (42%A)	1.054	0.0283486719542411	.....	....+	Soma	Metazoa	Hymenoptera	transcription	17.5949344995263	1
Nasvi2EG016061_e2_con	Nasvi2EG016061	CCRE_120	thistle2	Fatty acid synthase (15%U)	1.057	0.0115721757300211	.....	....+	Soma	Metazoa	NA	transcription	17.5949344995263	1
Nasvi2EG005845_e4_fac	Nasvi2EG005845	CCRE_120	thistle2	Unknown (31%A)	4.099	0.239334417094364	.....	....+	Soma	Wasp	Nasonia	splicing	17.5949344995263	1
Nasvi2EG005832_e5_fac	Nasvi2EG005832	CCRE_120	thistle2	Unknown (52%A)	4.099	0.239334417094364	.....	....+	Soma	Wasp	Nasonia	splicing	17.5949344995263	1
Nasvi2EG002671_e1_fac	Nasvi2EG002671	CCRE_120	thistle2	maltase 1 (56%A)	2.025	0.01921457697568	.....	....+	Soma	Metazoa	Hymenoptera	splicing	17.5949344995263	1
Nasvi2EG007852_e8_fac	Nasvi2EG007852	CCRE_120	thistle2	Sodium-coupled monocarboxylate transporter (47%A)	5.003	0.00342376601274703	.....	....+	Soma	Metazoa	Hymenoptera	splicing	17.5949344995263	1
Nasvi2EG003380_e2_fac	Nasvi2EG003380	CCRE_120	thistle2	rhodopsin. long-wavelength (70%a)	4.007	0.0219580235782596	.....	....+	Soma	Metazoa	Hymenoptera	splicing	17.5949344995263	1
Nasvi2EG013527_e1_con	Nasvi2EG013527	CCRE_120	thistle2	Esterase FE4 (49%U)	3.045	0.0023988453473558	.....	....+	Soma	Metazoa	Hymenoptera	transcription	17.5949344995263	1
Nasvi2EG002245_e2_con	Nasvi2EG002245	CCRE_120	thistle2	Peroxisomal N-acetyl-spermine/spermidine oxidase (50%A)	5.058	0.0603302582214959	.....	....+	Soma	Metazoa	Hymenoptera	transcription	17.5949344995263	1
Nasvi2EG006918_e4_fac	Nasvi2EG006918	CCRE_120	thistle2	Dehydrogenase/reductase SDR family member 11 (44%U)	2.048	0.0107962775311927	.....	....+	Soma	Metazoa	Chalcid	splicing	17.5949344995263	1
Nasvi2EG005838_e2_fac	Nasvi2EG005838	CCRE_120	thistle2	Unknown (48%A)	4.099	0.239334417094364	.....	....+	Soma	Wasp	Nasonia	splicing	17.5949344995263	1
Nasvi2EG003220_e1_fac	Nasvi2EG003220	CCRE_120	thistle2	Uncharacterized oxidoreductase yrbE (63%A)	4.02	0.0756278037561809	.....	....+	Soma	Metazoa	Hymenoptera	splicing	17.5949344995263	1
Nasvi2EG013096_e5_con	Nasvi2EG013096	CCRE_1200	black	cyclin-dependent kinase 1-like. putative (87%a)	4.057	0.0498576238390667	...m.	+..++	Soma	Metazoa	Hymenoptera	transcription	28.8527396253486	0.729101696669202
Nasvi2EG011682_e2_con	Nasvi2EG011682	CCRE_1200	black	N-acetylneuraminate lyase (Fragment) (55%U)	4.059	0.0182785352941259	...m.	+..++	Soma	Metazoa	Hymenoptera	transcription	28.8527396253486	0.729101696669202
Nasvi2EG014061_e1_fac	Nasvi2EG014061	CCRE_1201	firebrick	Unknown	4.073	0.305334849692215	.....	.....	Unbiased	Metazoa	NA	splicing	4.0441471488737	0.719674291698741
Nasvi2EG011684_e0_con	Nasvi2EG011684	CCRE_1201	firebrick	HSPB1-associated protein 1 (43%U)	4.059	0.0182785352941259	.....	.....	Unbiased	Metazoa	Hymenoptera	transcription	4.0441471488737	0.719674291698741
Nasvi2EG005315_e2_fac	Nasvi2EG005315	CCRE_1201	firebrick	E3 SUMO-protein ligase NSE2 (33%A)	2.005	0.0349104450112004	.....	.....	Unbiased	Metazoa	Hymenoptera	splicing	4.0441471488737	0.719674291698741
Nasvi2EG026145_e8_fac	Nasvi2EG026145	CCRE_1201	firebrick	Unknown (38%A)	3.045	0.0023988453473558	.....	.....	Unbiased	Wasp	Chalcid	splicing	4.0441471488737	0.719674291698741
Nasvi2EG014463_e2_fac	Nasvi2EG014463	CCRE_1201	firebrick	Integral membrane protein GPR175 (57%A)	4.065	0.00358734277780403	.....	.....	Unbiased	Metazoa	Hymenoptera	splicing	4.0441471488737	0.719674291698741
Nasvi2EG037179_e0_con	Nasvi2EG037179	CCRE_1201	firebrick	odorant receptor 156. sym:Or156 (100%e)	3.099	1.05296145408963	.....	.....	Unbiased	Insect	Nasonia	transcription	4.0441471488737	0.719674291698741
Nasvi2EG011701_e0_con	Nasvi2EG011701	CCRE_1202	sienna4	Unknown	4.059	0.0182785352941259	.....	.....	NA	Wasp	NA	transcription	2.00277956262526	0.134863663149389
Nasvi2EG004164_e2_fac	Nasvi2EG004164	CCRE_1202	sienna4	Ataxin-2 protein. putative (37%U)	3.041	0.0400943017978285	.....	.....	NA	Metazoa	Hymenoptera	splicing	2.00277956262526	0.134863663149389
Nasvi2EG010413_e10_fac	Nasvi2EG010413	CCRE_1202	sienna4	A disintegrin and metalloproteinase with thrombospondin motifs 7 (62%U)	2.08	2.33603487025812	.....	.....	NA	Metazoa	Hymenoptera	splicing	2.00277956262526	0.134863663149389
Nasvi2EG014354_e0_con	Nasvi2EG014354	CCRE_1203	blue1	Unknown (33%A)	3.019	0.0829441213354004	.....	.....	NA	Hymenoptera	Hymenoptera	transcription	4.92942598346589	0.872581362086436
Nasvi2EG011603_e5_fac	Nasvi2EG011603	CCRE_1203	blue1	KH domain-containing. RNA-binding. signal transduction-associated protein 3 (61%U)	1.057	0.0115721757300211	.....	.....	NA	Metazoa	Hymenoptera	splicing	4.92942598346589	0.872581362086436
Nasvi2EG011720_e0_con	Nasvi2EG011720	CCRE_1203	blue1	Papilin (Fragment) (53%U)	4.059	0.0182785352941259	.....	.....	NA	Metazoa	Hymenoptera	transcription	4.92942598346589	0.872581362086436
Nasvi2EG037184_e0_con	Nasvi2EG037184	CCRE_1204	skyblue3	odorant receptor 43. sym:Or43 (100%e)	1.056	0.00184519020231926	...m.	.....	Unbiased	Insect	NA	transcription	24.2593455389724	0.851981817034093
Nasvi2EG011729_e2_con	Nasvi2EG011729	CCRE_1204	skyblue3	TE:120.7 kDa protein in NOF-FB Transposable element (98%A)	4.059	0.0182785352941259	...m.	.....	Unbiased	Insect	Nasonia	transcription	24.2593455389724	0.851981817034093
Nasvi2EG017826_e10_fac	Nasvi2EG017826	CCRE_1204	skyblue3	2-oxoglutarate dehydrogenase E1 component. mitochondrial (70%U)	4.065	0.00358734277780403	...m.	.....	Unbiased	Metazoa	Hymenoptera	splicing	24.2593455389724	0.851981817034093
Nasvi2EG007140_e4_fac	Nasvi2EG007140	CCRE_1204	skyblue3	Unknown	1.052	0.0208650987452138	...m.	.....	Unbiased	Wasp	NA	splicing	24.2593455389724	0.851981817034093
Nasvi2EG005428_e2_fac	Nasvi2EG005428	CCRE_1205	pink4	Esterase FE4 (52%A)	3.048	0.015486859476783	....f	...++	Soma	Metazoa	Hymenoptera	splicing	6.95986432684119	0.45500539877419
Nasvi2EG013378_e3_fac	Nasvi2EG013378	CCRE_1205	pink4	beta-ureidopropionase. putative (70%a)	1.054	0.0283486719542411	....f	...++	Soma	Metazoa	Hymenoptera	splicing	6.95986432684119	0.45500539877419
Nasvi2EG023161_e4_con	Nasvi2EG023161	CCRE_1205	pink4	fibrillin-1 (39%A)	2.046	0.00190681399982839	....f	...++	Soma	Metazoa	Hymenoptera	transcription	6.95986432684119	0.45500539877419
Nasvi2EG011764_e3_con	Nasvi2EG011764	CCRE_1205	pink4	glucose dehydrogenase [acceptor] (58%a)	5.044	0.00475066678536826	....f	...++	Soma	Arthropod	Hymenoptera	transcription	6.95986432684119	0.45500539877419
Nasvi2EG011765_e2_con	Nasvi2EG011765	CCRE_1206	yellow	Glucose dehydrogenase [acceptor] (59%U)	5.044	0.00475066678536826	.....	..+..	Unbiased	Arthropod	Hymenoptera	transcription	25.6363096247309	0.654694087512252
Nasvi2EG016125_e0_con	Nasvi2EG016125	CCRE_1206	yellow	Apyrase (49%U)	1.058	0.129419921423619	.....	..+..	Unbiased	NA	NA	transcription	25.6363096247309	0.654694087512252
Nasvi2EG018149_e0_con	Nasvi2EG018149	CCRE_1206	yellow	Unknown (46%A)	1.053	0.0301004368430636	.....	..+..	Unbiased	Arthropod	Nasonia	transcription	25.6363096247309	0.654694087512252
Nasvi2EG012442_e2_con	Nasvi2EG012442	CCRE_1207	darkorange	Unknown (39%A)	3.045	0.0023988453473558	.....	..++.	Soma	Insect	Apocrita	transcription	1.18110859461175	0.0492802882583059
Nasvi2EG011770_e0_con	Nasvi2EG011770	CCRE_1207	darkorange	glucose dehydrogenase [acceptor] (79%a)	5.044	0.00475066678536826	.....	..++.	Soma	Arthropod	Hymenoptera	transcription	1.18110859461175	0.0492802882583059
Nasvi2EG017855_e1_fac	Nasvi2EG017855	CCRE_1208	yellow	Abaecin protein. putative (92%U)	1.06	0.0246832161754167	.....	..+..	NA	Hymenoptera	Nasonia	splicing	4.74018373928652	0.128657556753542
Nasvi2EG011776_e2_con	Nasvi2EG011776	CCRE_1208	yellow	Unknown (47%A)	5.044	0.00475066678536826	.....	..+..	NA	Wasp	Hymenoptera	transcription	4.74018373928652	0.128657556753542
Nasvi2EG011777_e2_con	Nasvi2EG011777	CCRE_1209	thistle3	Unknown (62%A)	5.044	0.00475066678536826	....f	+++++	Unbiased	Metazoa	Hymenoptera	transcription	9.30808246857534	1
Nasvi2EG006477_e10_fac	Nasvi2EG006477	CCRE_1209	thistle3	RING finger protein 17 (20%U)	5.052	0.137887830238867	....f	+++++	Unbiased	Metazoa	Apocrita	splicing	9.30808246857534	1
Nasvi2EG012641_e0_con	Nasvi2EG012641	CCRE_121	skyblue	lipoyltransferase 1. mitochondrial. putative (62%a)	2.037	0.0434621927368309	....m	+++++	Soma	Metazoa	Hymenoptera	transcription	12.8159760668169	0.551357033430144
Nasvi2EG000738_e2_con	Nasvi2EG000738	CCRE_121	skyblue	non-specific lipid-transfer protein. putative (72%a)	1.103	0.600827881069274	....m	+++++	Soma	Metazoa	Hymenoptera	transcription	12.8159760668169	0.551357033430144
Nasvi2EG001874_e4_fac	Nasvi2EG001874	CCRE_1210	tan	mitochondrial enolase superfamily member 1. putative (78%a)	5.071	0.142358192226092	.....	...++	Soma	Metazoa	Hymenoptera	splicing	15.454312354378	0.791681412250165
Nasvi2EG011780_e0_con	Nasvi2EG011780	CCRE_1210	tan	Proteasome activator complex subunit 4 (49%U)	5.044	0.00475066678536826	.....	...++	Soma	Metazoa	Hymenoptera	transcription	15.454312354378	0.791681412250165
Nasvi2EG009095_e5_fac	Nasvi2EG009095	CCRE_1211	firebrick4	kinase C protein (88%a)	3.071	0.776473799126638	.....	....+	Unbiased	Metazoa	Hymenoptera	splicing	2.26174598959769	0.130100523796224
Nasvi2EG011785_e0_con	Nasvi2EG011785	CCRE_1211	firebrick4	Serine/threonine-protein kinase PLK2 (49%U)	5.044	0.00475066678536826	.....	....+	Unbiased	Metazoa	Hymenoptera	transcription	2.26174598959769	0.130100523796224
Nasvi2EG011810_e0_con	Nasvi2EG011810	CCRE_1212	pink4	Unknown	5.044	0.00475066678536826	.....	.....	Unbiased	Hymenoptera	Hymenoptera	transcription	3.97159697139319	0.281956582651707
Nasvi2EG017868_e2_fac	Nasvi2EG017868	CCRE_1212	pink4	Discoidin domain-containing receptor 2 (Fragment) (73%U)	1.06	0.0246832161754167	.....	.....	Unbiased	Metazoa	Hymenoptera	splicing	3.97159697139319	0.281956582651707
Nasvi2EG019526_e1_con	Nasvi2EG019526	CCRE_1213	moccasin	Spindle and kinetochore-associated protein 1 (37%A)	4.065	0.00358734277780403	.....	+....	Testes	Metazoa	Hymenoptera	transcription	5.76743906451346	0.759787034129288
Nasvi2EG004094_e5_fac	Nasvi2EG004094	CCRE_1213	moccasin	Unknown (37%A)	3.043	0.0405456669179017	.....	+....	Testes	Hymenoptera	Hymenoptera	splicing	5.76743906451346	0.759787034129288
Nasvi2EG011884_e0_con	Nasvi2EG011884	CCRE_1213	moccasin	Unknown (38%A)	5.042	0.051554933623023	.....	+....	Testes	Hymenoptera	Hymenoptera	transcription	5.76743906451346	0.759787034129288
Nasvi2EG016861_e5_fac	Nasvi2EG016861	CCRE_1213	moccasin	Unknown (Fragment) (25%U)	4.064	0.112654265538574	.....	+....	Testes	Metazoa	NA	splicing	5.76743906451346	0.759787034129288
Nasvi2EG011887_e0_con	Nasvi2EG011887	CCRE_1214	coral	Unknown	5.042	0.051554933623023	...f.	...+.	Unbiased	Wasp	NA	transcription	11.745634123276	0.639477914145754
Nasvi2EG009079_e11_fac	Nasvi2EG009079	CCRE_1214	coral	tyrosine-protein phosphatase 10D. putative (81%a)	3.068	0.266375662597309	...f.	...+.	Unbiased	Metazoa	Hymenoptera	splicing	11.745634123276	0.639477914145754
Nasvi2EG012442_e1_fac	Nasvi2EG012442	CCRE_1214	coral	Unknown (39%A)	3.045	0.0023988453473558	...f.	...+.	Unbiased	Insect	Apocrita	splicing	11.745634123276	0.639477914145754
Nasvi2EG014938_e0_con	Nasvi2EG014938	CCRE_1214	coral	Odorant receptor 255 sym:Or255 (50%A)	1.056	0.00184519020231926	...f.	...+.	Unbiased	Wasp	NA	transcription	11.745634123276	0.639477914145754
Nasvi2EG013870_e0_con	Nasvi2EG013870	CCRE_1214	coral	Unknown	1.054	0.0283486719542411	...f.	...+.	Unbiased	Wasp	NA	transcription	11.745634123276	0.639477914145754
Nasvi2EG011889_e4_con	Nasvi2EG011889	CCRE_1215	plum4	DEAD-box helicase Dbp80 (40%a)	5.042	0.051554933623023	...f.	...+.	Unbiased	Metazoa	NA	transcription	10.7035128876246	0.848834340309089
Nasvi2EG003406_e8_fac	Nasvi2EG003406	CCRE_1215	plum4	Cytochrome P450 4C1 (51%U)	4.007	0.0219580235782596	...f.	...+.	Unbiased	Metazoa	Hymenoptera	splicing	10.7035128876246	0.848834340309089
Nasvi2EG013700_e0_con	Nasvi2EG013700	CCRE_1215	plum4	Cuticlin-1 (64%U)	5.016	0.0209007113755195	...f.	...+.	Unbiased	Metazoa	Hymenoptera	transcription	10.7035128876246	0.848834340309089
Nasvi2EG002241_e2_fac	Nasvi2EG002241	CCRE_1215	plum4	Peroxisomal N-acetyl-spermine/spermidine oxidase (47%A)	5.058	0.0603302582214959	...f.	...+.	Unbiased	Metazoa	Hymenoptera	splicing	10.7035128876246	0.848834340309089
Nasvi2EG014458_e1_fac	Nasvi2EG014458	CCRE_1215	plum4	Ankyrin repeat domain protein (32%A)	4.064	0.112654265538574	...f.	...+.	Unbiased	Metazoa	Chalcid	splicing	10.7035128876246	0.848834340309089
Nasvi2EG011890_e2_con	Nasvi2EG011890	CCRE_1215	plum4	DEAD-box helicase Dbp80 (58%a)	5.042	0.051554933623023	...f.	...+.	Unbiased	Metazoa	NA	transcription	10.7035128876246	0.848834340309089
Nasvi2EG011914_e0_con	Nasvi2EG011914	CCRE_1216	lightgreen	15E1.2 protein (45%A)	5.042	0.051554933623023	.....	+++++	Gonads	Metazoa	Hymenoptera	transcription	11.0585843972314	0.563295047994762
Nasvi2EG010906_e3_fac	Nasvi2EG010906	CCRE_1216	lightgreen	CG4942 (23%U)	3.058	0.114675576757796	.....	+++++	Gonads	Metazoa	NA	splicing	11.0585843972314	0.563295047994762
Nasvi2EG015852_e3_fac	Nasvi2EG015852	CCRE_1217	firebrick2	Unknown (66%A)	3.045	0.0023988453473558	.....	.....	NA	Insect	Hymenoptera	splicing	5.06816813221555	0.592931962780707
Nasvi2EG002882_e3_fac	Nasvi2EG002882	CCRE_1217	firebrick2	Unknown	2.034	0.0728271632542243	.....	.....	NA	Wasp	Chalcid	splicing	5.06816813221555	0.592931962780707
Nasvi2EG001267_e5_fac	Nasvi2EG001267	CCRE_1217	firebrick2	Zinc finger with UFM1-specific peptidase domain protein (79%U)	5.09	0.787440165983238	.....	.....	NA	Metazoa	Hymenoptera	splicing	5.06816813221555	0.592931962780707
Nasvi2EG010788_e4_fac	Nasvi2EG010788	CCRE_1217	firebrick2	Proteasome activator complex subunit 3 (82%U)	3.054	0.180077736928683	.....	.....	NA	Metazoa	Hymenoptera	splicing	5.06816813221555	0.592931962780707
Nasvi2EG027618_e3_fac	Nasvi2EG027618	CCRE_1217	firebrick2	DNA-directed RNA polymerases I. II. and III subunit RPABC4. putative (94%a)	None	NA	.....	.....	NA	Metazoa	Hymenoptera	splicing	5.06816813221555	0.592931962780707
Nasvi2EG016328_e0_con	Nasvi2EG016328	CCRE_1217	firebrick2	Unknown	1.057	0.0115721757300211	.....	.....	NA	Wasp	NA	transcription	5.06816813221555	0.592931962780707
Nasvi2EG004557_e1_fac	Nasvi2EG004557	CCRE_1217	firebrick2	Cytochrome P450 6a2 (36%A)	3.027	0.0798555774343154	.....	.....	NA	Insect	NA	splicing	5.06816813221555	0.592931962780707
Nasvi2EG011920_e0_con	Nasvi2EG011920	CCRE_1217	firebrick2	Unknown	5.042	0.051554933623023	.....	.....	NA	Wasp	NA	transcription	5.06816813221555	0.592931962780707
Nasvi2EG020657_e1_fac	Nasvi2EG020657	CCRE_1217	firebrick2	Unknown	1.045	0.0867701048348345	.....	.....	NA	Metazoa	NA	splicing	5.06816813221555	0.592931962780707
Nasvi2EG007511_e1_fac	Nasvi2EG007511	CCRE_1217	firebrick2	ribosomal RNA methyltransferase 1. putative. putative (70%a)	2.051	0.209904357281436	.....	.....	NA	Metazoa	Hymenoptera	splicing	5.06816813221555	0.592931962780707
Nasvi2EG011953_e1_con	Nasvi2EG011953	CCRE_1218	mediumpurple3	Band 4.1 protein 5. putative (67%U)	3.089	1.08244269315197	.....	+++++	Soma	Metazoa	Hymenoptera	transcription	12.393105156081	0.719055293005675
Nasvi2EG014282_e1_con	Nasvi2EG014282	CCRE_1218	mediumpurple3	Transmembrane channel protein 7. putative (65%U)	3.015	0.127872346238968	.....	+++++	Soma	Metazoa	Hymenoptera	transcription	12.393105156081	0.719055293005675
Nasvi2EG008167_e2_fac	Nasvi2EG008167	CCRE_1219	lightsteelblue	arrestin domain-containing protein 2 (97%a)	2.046	0.00190681399982839	....m	.++++	Soma	Metazoa	Hymenoptera	splicing	8.23812161401452	0.899616924563774
Nasvi2EG011955_e1_con	Nasvi2EG011955	CCRE_1219	lightsteelblue	Troponin T (73%A)	3.091	2.40789866105765	....m	.++++	Soma	Metazoa	Hymenoptera	transcription	8.23812161401452	0.899616924563774
Nasvi2EG016121_e1_fac	Nasvi2EG016121	CCRE_122	red	O-sialoglycoprotein endopeptidase 2 (51%A)	1.058	0.129419921423619	....f	+++.+	Unbiased	Metazoa	Hymenoptera	splicing	14.1070181983689	0.490195809649515
Nasvi2EG008683_e6_con	Nasvi2EG008683	CCRE_122	red	origin recognition complex subunit 3. putative (45%a)	1.014	0.191156168054047	....f	+++.+	Unbiased	Metazoa	Hymenoptera	transcription	14.1070181983689	0.490195809649515
Nasvi2EG000744_e2_con	Nasvi2EG000744	CCRE_122	red	replication factor C subunit 2 (78%a)	5.032	0.0241510175840593	....f	+++.+	Unbiased	Metazoa	Hymenoptera	transcription	14.1070181983689	0.490195809649515
Nasvi2EG007791_e0_con	Nasvi2EG007791	CCRE_122	red	set1/Ash2 histone methyltransferase complex subunit ASH2 (77%a)	5.003	0.00342376601274703	....f	+++.+	Unbiased	Metazoa	Hymenoptera	transcription	14.1070181983689	0.490195809649515
Nasvi2EG011968_e0_con	Nasvi2EG011968	CCRE_1220	cornflowerblue	Unknown	3.092	0.348949657023964	.....	.....	NA	Wasp	NA	transcription	5.83058624189861	0.888578606830122
Nasvi2EG029887_e0_con	Nasvi2EG029887	CCRE_1220	cornflowerblue	Unknown (53%A)	None	NA	.....	.....	NA	Insect	Chalcid	transcription	5.83058624189861	0.888578606830122
Nasvi2EG001382_e1_fac	Nasvi2EG001382	CCRE_1220	cornflowerblue	Bromodomain adjacent to Zinc finger domain protein 2B (69%A)	5.083	0.584381009377379	.....	.....	NA	Metazoa	Hymenoptera	splicing	5.83058624189861	0.888578606830122
Nasvi2EG021218_e6_fac	Nasvi2EG021218	CCRE_1220	cornflowerblue	aurora borealis. protein (42%A)	1.056	0.00184519020231926	.....	.....	NA	Metazoa	Hymenoptera	splicing	5.83058624189861	0.888578606830122
Nasvi2EG004373_e1_fac	Nasvi2EG004373	CCRE_1221	turquoise	Uncharacterized protein C20orf103 (64%A)	3.033	0.125658630411657	.m..m	.+.++	Unbiased	Metazoa	Hymenoptera	splicing	20.7476672129934	0.510701983626915
Nasvi2EG011990_e4_con	Nasvi2EG011990	CCRE_1221	turquoise	ankyrin-3 (88%a)	3.092	0.348949657023964	.m..m	.+.++	Unbiased	Metazoa	Hymenoptera	transcription	20.7476672129934	0.510701983626915
Nasvi2EG016016_e1_fac	Nasvi2EG016016	CCRE_1222	pink4	innexin inx3 (89%a)	1.057	0.0115721757300211	.....	...+.	NA	Metazoa	Hymenoptera	splicing	2.11587715729242	0.150694832879684
Nasvi2EG012022_e0_con	Nasvi2EG012022	CCRE_1222	pink4	Unknown	3.093	0.479329307212648	.....	...+.	NA	Hymenoptera	NA	transcription	2.11587715729242	0.150694832879684
Nasvi2EG015627_e3_fac	Nasvi2EG015627	CCRE_1222	pink4	Unknown (42%A)	4.055	0.0136251420637332	.....	...+.	NA	Insect	Hymenoptera	splicing	2.11587715729242	0.150694832879684
Nasvi2EG004438_e4_fac	Nasvi2EG004438	CCRE_1223	black	Trafficking protein particle complex subunit 10 (70%U)	3.031	0.0684449337086094	.....	...++	Soma	Metazoa	Hymenoptera	splicing	29.574370984056	0.742546853108992
Nasvi2EG012030_e0_con	Nasvi2EG012030	CCRE_1223	black	Zinc finger protein 91 (35%A)	3.093	0.479329307212648	.....	...++	Soma	Metazoa	Hymenoptera	transcription	29.574370984056	0.742546853108992
Nasvi2EG015041_e3_fac	Nasvi2EG015041	CCRE_1224	mediumorchid	Uncharacterized protein C1orf112 (28%A)	1.056	0.00184519020231926	....f	+...+	Unbiased	Metazoa	Hymenoptera	splicing	11.9906095908821	0.549724317334459
Nasvi2EG012038_e0_con	Nasvi2EG012038	CCRE_1224	mediumorchid	Unknown	3.094	0.356793075704229	....f	+...+	Unbiased	Hymenoptera	NA	transcription	11.9906095908821	0.549724317334459
Nasvi2EG008156_e3_fac	Nasvi2EG008156	CCRE_1225	lightblue4	Unknown (48%A)	2.046	0.00190681399982839	.....	.....	Unbiased	Metazoa	Hymenoptera	splicing	5.79172809181951	0.755465533181322
Nasvi2EG005242_e1_fac	Nasvi2EG005242	CCRE_1225	lightblue4	nitrogen permease regulator 2 protein-like. putative (86%a)	2.002	0.00416829345897496	.....	.....	Unbiased	Metazoa	Hymenoptera	splicing	5.79172809181951	0.755465533181322
Nasvi2EG012042_e0_con	Nasvi2EG012042	CCRE_1225	lightblue4	Solute carrier family 46 member 3 (60%U)	3.093	0.479329307212648	.....	.....	Unbiased	Metazoa	Hymenoptera	transcription	5.79172809181951	0.755465533181322
Nasvi2EG008156_e4_fac	Nasvi2EG008156	CCRE_1225	lightblue4	Unknown (48%A)	2.046	0.00190681399982839	.....	.....	Unbiased	Metazoa	Hymenoptera	splicing	5.79172809181951	0.755465533181322
Nasvi2EG012044_e0_con	Nasvi2EG012044	CCRE_1226	thistle	Ankyrin (29%A)	3.093	0.479329307212648	....f	....+	Unbiased	Metazoa	Chalcid	transcription	8.72016536764894	0.497493534131729
Nasvi2EG019446_e3_fac	Nasvi2EG019446	CCRE_1226	thistle	Zinc finger protein 585A (82%A)	4.054	0.0303510152933697	....f	....+	Unbiased	Metazoa	Hymenoptera	splicing	8.72016536764894	0.497493534131729
Nasvi2EG019447_e8_fac	Nasvi2EG019447	CCRE_1226	thistle	DNA polymerase alpha catalytic subunit. putative (49%a)	4.054	0.0303510152933697	....f	....+	Unbiased	Metazoa	Hymenoptera	splicing	8.72016536764894	0.497493534131729
Nasvi2EG005860_e3_fac	Nasvi2EG005860	CCRE_1226	thistle	Tudor domain-containing protein 7 (31%A)	4.099	0.239334417094364	....f	....+	Unbiased	Metazoa	Hymenoptera	splicing	8.72016536764894	0.497493534131729
Nasvi2EG012045_e2_con	Nasvi2EG012045	CCRE_1227	blue	DDB1- and CUL4-associated factor 13. putative (74%a)	3.093	0.479329307212648	....f	+++++	Soma	Metazoa	Hymenoptera	transcription	3.95661998938231	0.281264622450002
Nasvi2EG012046_e1_con	Nasvi2EG012046	CCRE_1227	blue	DDB1- and CUL4-associated factor 13. putative (82%a)	3.093	0.479329307212648	....f	+++++	Soma	Metazoa	NA	transcription	3.95661998938231	0.281264622450002
Nasvi2EG013902_e4_fac	Nasvi2EG013902	CCRE_1228	coral	Cadherin-87A (Fragment) (66%U)	4.081	0.0867462244951408	...f.	...+.	Soma	Metazoa	Hymenoptera	splicing	14.3402344787272	0.790842564548507
Nasvi2EG003993_e2_fac	Nasvi2EG003993	CCRE_1228	coral	Cadherin-23 (77%U)	2.038	0.0118685036349603	...f.	...+.	Soma	Metazoa	Hymenoptera	splicing	14.3402344787272	0.790842564548507
Nasvi2EG012047_e1_con	Nasvi2EG012047	CCRE_1228	coral	Tensin-1 (49%U)	3.094	0.356793075704229	...f.	...+.	Soma	Metazoa	Hymenoptera	transcription	14.3402344787272	0.790842564548507
Nasvi2EG014413_e6_fac	Nasvi2EG014413	CCRE_1229	coral4	myosin-XVIIIa (78%a)	3.025	0.290462485244771	....f	...++	Unbiased	Metazoa	Hymenoptera	splicing	5.41827943828122	0.682071373885364
Nasvi2EG012054_e0_con	Nasvi2EG012054	CCRE_1229	coral4	Angiomotin (69%U)	3.094	0.356793075704229	....f	...++	Unbiased	Metazoa	Hymenoptera	transcription	5.41827943828122	0.682071373885364
Nasvi2EG019106_e1_con	Nasvi2EG019106	CCRE_123	skyblue3	Unknown	1.053	0.0301004368430636	...m.	.....	Testes	Hymenoptera	NA	transcription	17.4328405320213	0.640463132216995
Nasvi2EG009806_e1_con	Nasvi2EG009806	CCRE_123	skyblue3	Spindle assembly checkpoint component MAD1 (38%A)	2.06	0.0987299372792331	...m.	.....	Testes	Metazoa	Hymenoptera	transcription	17.4328405320213	0.640463132216995
Nasvi2EG000746_e0_con	Nasvi2EG000746	CCRE_123	skyblue3	Unknown (34%A)	5.032	0.0241510175840593	...m.	.....	Testes	Hymenoptera	NA	transcription	17.4328405320213	0.640463132216995
Nasvi2EG019474_e0_con	Nasvi2EG019474	CCRE_123	skyblue3	Unknown	4.054	0.0303510152933697	...m.	.....	Testes	Wasp	NA	transcription	17.4328405320213	0.640463132216995
Nasvi2EG007659_e0_con	Nasvi2EG007659	CCRE_123	skyblue3	Unknown (47%A)	5	0	...m.	.....	Testes	Arthropod	Hymenoptera	transcription	17.4328405320213	0.640463132216995
Nasvi2EG037297_e0_con	Nasvi2EG037297	CCRE_123	skyblue3	Unknown (46%A)	1.037	0.251485687741274	...m.	.....	Testes	Metazoa	Hymenoptera	transcription	17.4328405320213	0.640463132216995
Nasvi2EG001403_e3_fac	Nasvi2EG001403	CCRE_123	skyblue3	Unknown	5.082	0.938604950176792	...m.	.....	Testes	Wasp	Chalcid	splicing	17.4328405320213	0.640463132216995
Nasvi2EG016483_e4_fac	Nasvi2EG016483	CCRE_123	skyblue3	Unknown	1.044	0.244046248971317	...m.	.....	Testes	Wasp	NA	splicing	17.4328405320213	0.640463132216995
Nasvi2EG012733_e1_fac	Nasvi2EG012733	CCRE_123	skyblue3	E3 ubiquitin-protein ligase MARCH2 (43%A)	2.036	0.0481655892165561	...m.	.....	Testes	Metazoa	NA	splicing	17.4328405320213	0.640463132216995
Nasvi2EG003750_e4_fac	Nasvi2EG003750	CCRE_123	skyblue3	E3 ubiquitin-protein ligase mind-bomb (81%A)	2.044	0.0646715350453277	...m.	.....	Testes	Metazoa	Hymenoptera	splicing	17.4328405320213	0.640463132216995
Nasvi2EG014610_e3_fac	Nasvi2EG014610	CCRE_123	skyblue3	sarah protein (71%a)	3.045	0.0023988453473558	...m.	.....	Testes	Metazoa	Hymenoptera	splicing	17.4328405320213	0.640463132216995
Nasvi2EG011132_e1_con	Nasvi2EG011132	CCRE_123	skyblue3	Odorant-binding protein A10 (59%A)	4.045	1.63255876634003	...m.	.....	Testes	Insect	Hymenoptera	transcription	17.4328405320213	0.640463132216995
Nasvi2EG012068_e3_con	Nasvi2EG012068	CCRE_1230	black	GABA-gated ion channel (73%a)	3.095	0.636813868743383	.....	.+.++	Soma	NA	Hymenoptera	transcription	30.2146096279749	0.757929246566135
Nasvi2EG032182_e0_con	Nasvi2EG032182	CCRE_1230	black	Craniofacial development protein (78%A)	None	NA	.....	.+.++	Soma	Insect	Nasonia	transcription	30.2146096279749	0.757929246566135
Nasvi2EG012545_e1_con	Nasvi2EG012545	CCRE_1230	black	guanylate cyclase. soluble. beta 1 (95%a)	3.045	0.0023988453473558	.....	.+.++	Soma	Metazoa	Hymenoptera	transcription	30.2146096279749	0.757929246566135
Nasvi2EG032537_e0_con	Nasvi2EG032537	CCRE_1230	black	Unknown (81%A)	None	NA	.....	.+.++	Soma	Wasp	Nasonia	transcription	30.2146096279749	0.757929246566135
Nasvi2EG012070_e2_con	Nasvi2EG012070	CCRE_1231	plum2	Dehydrogenase/reductase SDR family member 11 (45%A)	3.095	0.636813868743383	.....	.++++	Gonads	NA	Hymenoptera	transcription	12.537147072312	0.516942019073784
Nasvi2EG004193_e6_fac	Nasvi2EG004193	CCRE_1231	plum2	Troponin I (82%A)	3.04	0.0476943003920527	.....	.++++	Gonads	Metazoa	Apocrita	splicing	12.537147072312	0.516942019073784
Nasvi2EG013266_e1_con	Nasvi2EG013266	CCRE_1232	steelblue	RRP15 protein (48%A)	4.055	0.0136251420637332	....f	+++++	Unbiased	Metazoa	Hymenoptera	transcription	8.9184798352299	0.563724364524236
Nasvi2EG012097_e0_con	Nasvi2EG012097	CCRE_1232	steelblue	RNA-binding protein 19. putative. putative (58%a)	3.096	0.525539754384049	....f	+++++	Unbiased	Metazoa	Hymenoptera	transcription	8.9184798352299	0.563724364524236
Nasvi2EG007633_e3_fac	Nasvi2EG007633	CCRE_1233	orangered4	synaptic vesicle glycoprotein 2B. putative (80%a)	2.048	0.0107962775311927	.....	..+.+	Soma	Metazoa	Hymenoptera	splicing	8.09012429696509	0.512384155000656
Nasvi2EG012100_e1_con	Nasvi2EG012100	CCRE_1233	orangered4	serine hydrolase. putative (36%U)	3.096	0.525539754384049	.....	..+.+	Soma	Metazoa	Hymenoptera	transcription	8.09012429696509	0.512384155000656
Nasvi2EG012114_e0_con	Nasvi2EG012114	CCRE_1234	green	Unknown (46%A)	3.096	0.525539754384049	.....	...+.	Soma	Insect	Hymenoptera	transcription	38.5841568799068	0.735389321944343
Nasvi2EG000839_e1_fac	Nasvi2EG000839	CCRE_1234	green	Unknown (50%A)	5.034	0.246495274133248	.....	...+.	Soma	Arthropod	Apocrita	splicing	38.5841568799068	0.735389321944343
Nasvi2EG005071_e1_fac	Nasvi2EG005071	CCRE_1234	green	Ribonuclease P protein subunit p29 (44%A)	5.017	0.00786239154416882	.....	...+.	Soma	NA	Hymenoptera	splicing	38.5841568799068	0.735389321944343
Nasvi2EG012836_e1_fac	Nasvi2EG012836	CCRE_1234	green	Membrane metallo-endopeptidase 1. putative (40%U)	1.056	0.00184519020231926	.....	...+.	Soma	Metazoa	Hymenoptera	splicing	38.5841568799068	0.735389321944343
Nasvi2EG012125_e0_con	Nasvi2EG012125	CCRE_1235	darkolivegreen1	Unknown	3.097	0.765153517619399	....f	....+	Unbiased	Wasp	NA	transcription	5.56393402036573	0.507568551394898
Nasvi2EG014628_e2_con	Nasvi2EG014628	CCRE_1235	darkolivegreen1	Phosphatidylinositol-binding clathrin assembly protein (76%A)	3.045	0.0023988453473558	....f	....+	Unbiased	Metazoa	Hymenoptera	transcription	5.56393402036573	0.507568551394898
Nasvi2EG012127_e0_con	Nasvi2EG012127	CCRE_1236	tan	Peroxisomal membrane protein PEX14 (46%U)	3.097	0.765153517619399	.....	+++++	Soma	Metazoa	NA	transcription	12.3241584003283	0.635564179654452
Nasvi2EG008242_e3_fac	Nasvi2EG008242	CCRE_1236	tan	Transmembrane protein C20orf108 (36%U)	2.046	0.00190681399982839	.....	+++++	Soma	Metazoa	Hymenoptera	splicing	12.3241584003283	0.635564179654452
Nasvi2EG018106_e0_con	Nasvi2EG018106	CCRE_1237	black	Elongation of very long chain fatty acids protein AAEL008004 (68%A)	1.053	0.0301004368430636	.....	+++++	Soma	Metazoa	Hymenoptera	transcription	21.0286514855204	0.539586126903271
Nasvi2EG012130_e1_con	Nasvi2EG012130	CCRE_1237	black	transmembrane GTPase Marf (86%a)	3.097	0.765153517619399	.....	+++++	Soma	Metazoa	Hymenoptera	transcription	21.0286514855204	0.539586126903271
Nasvi2EG012140_e0_con	Nasvi2EG012140	CCRE_1238	darkseagreen3	Unknown	3.097	0.765153517619399	.....	.+...	Testes	Wasp	NA	transcription	4.36819238046842	0.50068211058816
Nasvi2EG014330_e3_fac	Nasvi2EG014330	CCRE_1238	darkseagreen3	yellow protein (65%a)	3.018	0.0443191769989543	.....	.+...	Testes	Insect	Hymenoptera	splicing	4.36819238046842	0.50068211058816
Nasvi2EG012149_e0_con	Nasvi2EG012149	CCRE_1239	darkorange2	Leucine-rich repeat-containing G-protein-coupled receptor 6 (65%A)	3.098	1.17224374779852	.....	.+.+.	Unbiased	Metazoa	Hymenoptera	transcription	4.25955562880385	0.301100915848807
Nasvi2EG025674_e0_con	Nasvi2EG025674	CCRE_1239	darkorange2	Unknown (64%A)	2.046	0.00190681399982839	.....	.+.+.	Unbiased	Hymenoptera	Nasonia	transcription	4.25955562880385	0.301100915848807
Nasvi2EG000750_e2_con	Nasvi2EG000750	CCRE_124	mediumpurple3	Unknown (63%A)	5.032	0.0241510175840593	.....	...++	Soma	Metazoa	Hymenoptera	transcription	10.555405663195	0.599236123793623
Nasvi2EG004281_e0_con	Nasvi2EG004281	CCRE_124	mediumpurple3	Macrophage MHC class I receptor 2 protein. putative (53%U)	3.038	0.247833341494006	.....	...++	Soma	Arthropod	Hymenoptera	transcription	10.555405663195	0.599236123793623
Nasvi2EG014637_e0_con	Nasvi2EG014637	CCRE_1240	darkgrey	TE:Retrovirus-related Pol Polyprotein from Transposon TNT 1-94 (51%A)	3.045	0.0023988453473558	.....	+...+	Unbiased	Metazoa	Hymenoptera	transcription	12.3116153173125	0.439176133508425
Nasvi2EG012175_e0_con	Nasvi2EG012175	CCRE_1240	darkgrey	Unknown	3.099	1.05296145408963	.....	+...+	Unbiased	Insect	NA	transcription	12.3116153173125	0.439176133508425
Nasvi2EG003091_e5_fac	Nasvi2EG003091	CCRE_1241	darkturquoise	Nicotinic acetylcholine receptor subunit alpha 11 (100%U)	4.03	0.200856242723611	...m.	.++.+	Soma	Metazoa	Hymenoptera	splicing	11.0122905174282	0.41902641182811
Nasvi2EG012210_e2_con	Nasvi2EG012210	CCRE_1241	darkturquoise	Kynurenine/alpha-aminoadipate aminotransferase mitochondrial (53%A)	3.101	0.513533318600026	...m.	.++.+	Soma	Metazoa	Hymenoptera	transcription	11.0122905174282	0.41902641182811
Nasvi2EG012225_e9_con	Nasvi2EG012225	CCRE_1242	pink	claret segregational. protein (52%A)	3.102	1.67007178871999	....f	+++++	Soma	Metazoa	Hymenoptera	transcription	1.36373376512212	0.0668358442655775
Nasvi2EG012224_e2_con	Nasvi2EG012224	CCRE_1242	pink	Zinc finger CCHC domain-containing protein 8 (40%A)	3.102	1.67007178871999	....f	+++++	Soma	Metazoa	Hymenoptera	transcription	1.36373376512212	0.0668358442655775
Nasvi2EG019698_e2_con	Nasvi2EG019698	CCRE_1243	floralwhite	transmembrane protein 50A. putative (81%a)	5.056	0.0340851123933235	.....	+++++	Soma	Metazoa	Hymenoptera	transcription	7.57196291782547	0.473960448563084
Nasvi2EG012227_e0_con	Nasvi2EG012227	CCRE_1243	floralwhite	Uncharacterized protein C4orf34 (47%A)	3.102	1.67007178871999	.....	+++++	Soma	Metazoa	Hymenoptera	transcription	7.57196291782547	0.473960448563084
Nasvi2EG012230_e2_con	Nasvi2EG012230	CCRE_1244	green	Hypothetical protein (30%A)	3.102	1.67007178871999	.....	...+.	Unbiased	Arthropod	Hymenoptera	transcription	27.9538173746556	0.537250861219689
Nasvi2EG026847_e0_con	Nasvi2EG026847	CCRE_1244	green	TE:Endonuclease/Reverse transcriptase (57%A)	1.056	0.00184519020231926	.....	...+.	Unbiased	Hymenoptera	Nasonia	transcription	27.9538173746556	0.537250861219689
Nasvi2EG012232_e1_con	Nasvi2EG012232	CCRE_1245	lightcoral	glutamate [NMDA] receptor subunit epsilon-2 (69%a)	3.103	0.584999136833122	....m	.+.++	Soma	Metazoa	Hymenoptera	transcription	11.8239693155942	0.909347870528952
Nasvi2EG026490_e2_con	Nasvi2EG026490	CCRE_1245	lightcoral	neurotrimin (77%A)	2.101	0.445398911361004	....m	.+.++	Soma	Arthropod	Hymenoptera	transcription	11.8239693155942	0.909347870528952
Nasvi2EG019090_e1_con	Nasvi2EG019090	CCRE_1245	lightcoral	Transmembrane and TPR repeat-containing protein (68%A)	1.052	0.0208650987452138	....m	.+.++	Soma	Metazoa	Hymenoptera	transcription	11.8239693155942	0.909347870528952
Nasvi2EG012238_e2_con	Nasvi2EG012238	CCRE_1246	turquoise	Uncharacterized protein C6orf106 (64%A)	3.103	0.584999136833122	.....	+++++	Soma	Metazoa	Hymenoptera	transcription	5.06433578705239	0.1305273475867
Nasvi2EG012239_e1_con	Nasvi2EG012239	CCRE_1246	turquoise	Unknown	3.103	0.584999136833122	.....	+++++	Soma	Wasp	NA	transcription	5.06433578705239	0.1305273475867
Nasvi2EG014130_e0_con	Nasvi2EG014130	CCRE_1247	navajowhite2	Unknown	1.056	0.00184519020231926	....m	+++++	Soma	Wasp	NA	transcription	19.646781217007	0.892558487995847
Nasvi2EG012249_e1_con	Nasvi2EG012249	CCRE_1247	navajowhite2	Lipase 3 (58%U)	3.103	0.584999136833122	....m	+++++	Soma	Metazoa	Hymenoptera	transcription	19.646781217007	0.892558487995847
Nasvi2EG012259_e0_con	Nasvi2EG012259	CCRE_1248	orange	Unknown (25%A)	3.103	0.584999136833122	.....	.++++	Unbiased	Insect	Hymenoptera	transcription	7.7431303304465	0.488953164067301
Nasvi2EG022753_e2_con	Nasvi2EG022753	CCRE_1248	orange	Unknown	5.056	0.0340851123933235	.....	.++++	Unbiased	Hymenoptera	NA	transcription	7.7431303304465	0.488953164067301
Nasvi2EG009989_e5_fac	Nasvi2EG009989	CCRE_1249	darkturquoise	Venom acid phosphatase (48%U)	2.065	0.139537351443124	....m	.++.+	Soma	Metazoa	Hymenoptera	splicing	22.436429936982	0.840291754900854
Nasvi2EG008723_e4_fac	Nasvi2EG008723	CCRE_1249	darkturquoise	Unknown (32%A)	1.017	0.077940793033551	....m	.++.+	Soma	Wasp	Nasonia	splicing	22.436429936982	0.840291754900854
Nasvi2EG012260_e0_con	Nasvi2EG012260	CCRE_1249	darkturquoise	muscle-specific protein 20 (83%a)	3.103	0.584999136833122	....m	.++.+	Soma	Metazoa	Hymenoptera	transcription	22.436429936982	0.840291754900854
Nasvi2EG009780_e1_fac	Nasvi2EG009780	CCRE_1249	darkturquoise	15-hydroxyprostaglandin dehydrogenase (37%A)	2.059	0.299410496760528	....m	.++.+	Soma	Metazoa	NA	splicing	22.436429936982	0.840291754900854
Nasvi2EG009781_e4_fac	Nasvi2EG009781	CCRE_1249	darkturquoise	15-hydroxyprostaglandin dehydrogenase (42%A)	2.059	0.299410496760528	....m	.++.+	Soma	Metazoa	Chalcid	splicing	22.436429936982	0.840291754900854
Nasvi2EG000757_e1_con	Nasvi2EG000757	CCRE_125	magenta	G-protein-coupled receptor Mth2 (57%U)	5.032	0.0241510175840593	....m	.++++	Unbiased	Metazoa	Hymenoptera	transcription	25.5182343019592	0.942498009265335
Nasvi2EG005769_e3_con	Nasvi2EG005769	CCRE_125	magenta	multidrug resistance-associated protein 4. putative (52%a)	4.1	0.0930668415909182	....m	.++++	Unbiased	Metazoa	Hymenoptera	transcription	25.5182343019592	0.942498009265335
Nasvi2EG015739_e0_con	Nasvi2EG015739	CCRE_125	magenta	Dipeptidyl peptidase 4 (85%U)	3.045	0.0023988453473558	....m	.++++	Unbiased	Metazoa	Chalcid	transcription	25.5182343019592	0.942498009265335
Nasvi2EG012262_e1_con	Nasvi2EG012262	CCRE_1250	coral3	Paired mesoderm homeobox protein 2B (75%A)	3.103	0.584999136833122	.f..m	.+.+.	Unbiased	Metazoa	Hymenoptera	transcription	6.19197928867857	0.757679035984845
Nasvi2EG025774_e1_con	Nasvi2EG025774	CCRE_1250	coral3	Unknown (91%A)	1.056	0.00184519020231926	.f..m	.+.+.	Unbiased	Hymenoptera	Nasonia	transcription	6.19197928867857	0.757679035984845
Nasvi2EG012300_e0_con	Nasvi2EG012300	CCRE_1251	magenta	Sodium/potassium-transporting ATPase subunit alpha (94%A)	4.052	0.327102328059204	.....	+++++	Soma	Metazoa	Hymenoptera	transcription	2.27919019304792	0.0871286017702382
Nasvi2EG012301_e1_con	Nasvi2EG012301	CCRE_1251	magenta	sodium/potassium-transporting ATPase subunit alpha (87%a)	4.053	0.068206354209964	.....	+++++	Soma	Metazoa	Hymenoptera	transcription	2.27919019304792	0.0871286017702382
Nasvi2EG013314_e3_fac	Nasvi2EG013314	CCRE_1252	yellow	Unknown	4.055	0.0136251420637332	.....	..+..	NA	Wasp	NA	splicing	32.6834215498412	0.828619091359508
Nasvi2EG037072_e1_con	Nasvi2EG037072	CCRE_1252	yellow	odorant receptor 198. sym:Or198 (100%e)	4.097	0.199064841788105	.....	..+..	NA	Insect	Nasonia	transcription	32.6834215498412	0.828619091359508
Nasvi2EG011765_e6_fac	Nasvi2EG011765	CCRE_1252	yellow	Glucose dehydrogenase [acceptor] (59%U)	5.044	0.00475066678536826	.....	..+..	NA	Arthropod	Hymenoptera	splicing	32.6834215498412	0.828619091359508
Nasvi2EG003989_e2_fac	Nasvi2EG003989	CCRE_1252	yellow	Nasonin-2 (81%U)	2.038	0.0118685036349603	.....	..+..	NA	Metazoa	Nasonia	splicing	32.6834215498412	0.828619091359508
Nasvi2EG013204_e2_con	Nasvi2EG013204	CCRE_1252	yellow	Alcohol dehydrogenase [NADP+] (26%U)	4.055	0.0136251420637332	.....	..+..	NA	Metazoa	NA	transcription	32.6834215498412	0.828619091359508
Nasvi2EG012306_e0_con	Nasvi2EG012306	CCRE_1252	yellow	Epididymal secretory protein E1 (47%A)	4.053	0.068206354209964	.....	..+..	NA	Metazoa	NA	transcription	32.6834215498412	0.828619091359508
Nasvi2EG017770_e2_fac	Nasvi2EG017770	CCRE_1252	yellow	Unknown	2.048	0.0107962775311927	.....	..+..	NA	Insect	NA	splicing	32.6834215498412	0.828619091359508
Nasvi2EG013204_e1_fac	Nasvi2EG013204	CCRE_1252	yellow	Alcohol dehydrogenase [NADP+] (26%U)	4.055	0.0136251420637332	.....	..+..	NA	Metazoa	NA	splicing	32.6834215498412	0.828619091359508
Nasvi2EG008544_e4_fac	Nasvi2EG008544	CCRE_1252	yellow	Unknown (39%A)	1.008	0.0108396335609904	.....	..+..	NA	Wasp	Chalcid	splicing	32.6834215498412	0.828619091359508
Nasvi2EG012311_e1_con	Nasvi2EG012311	CCRE_1253	lightsteelblue1	28S ribosomal protein S18a. mitochondrial (55%U)	4.053	0.068206354209964	.....	+++++	Unbiased	Metazoa	Hymenoptera	transcription	6.53997627144938	0.462571080358255
Nasvi2EG013328_e2_con	Nasvi2EG013328	CCRE_1253	lightsteelblue1	Mitochondrial inner membrane protein OXA1L (44%A)	4.055	0.0136251420637332	.....	+++++	Unbiased	Metazoa	Hymenoptera	transcription	6.53997627144938	0.462571080358255
Nasvi2EG010707_e1_fac	Nasvi2EG010707	CCRE_1254	coral2	T-cell immunomodulatory protein (37%A)	3.051	0.188433396812669	...mm	.....	Testes	Hymenoptera	Hymenoptera	splicing	12.785306238321	0.506088379659625
Nasvi2EG012313_e0_con	Nasvi2EG012313	CCRE_1254	coral2	UPF0468 protein CG5343 (99%A)	4.053	0.068206354209964	...mm	.....	Testes	Metazoa	Chalcid	transcription	12.785306238321	0.506088379659625
Nasvi2EG018335_e0_con	Nasvi2EG018335	CCRE_1254	coral2	Unknown (58%A)	3.044	0.0483377404705133	...mm	.....	Testes	Hymenoptera	NA	transcription	12.785306238321	0.506088379659625
Nasvi2EG003974_e1_fac	Nasvi2EG003974	CCRE_1254	coral2	Sperm flagellar protein 1 (59%U)	2.038	0.0118685036349603	...mm	.....	Testes	Metazoa	Hymenoptera	splicing	12.785306238321	0.506088379659625
Nasvi2EG014597_e3_con	Nasvi2EG014597	CCRE_1255	red	Ras GTPase-activating protein IQGAP1 (47%A)	3.045	0.0023988453473558	....f	+.+.+	Unbiased	Metazoa	Hymenoptera	transcription	20.8530767771575	0.680130872674235
Nasvi2EG012315_e0_con	Nasvi2EG012315	CCRE_1255	red	Unknown (48%A)	4.053	0.068206354209964	....f	+.+.+	Unbiased	Hymenoptera	Chalcid	transcription	20.8530767771575	0.680130872674235
Nasvi2EG012326_e2_con	Nasvi2EG012326	CCRE_1256	thistle2	Carboxypeptidase N subunit (36%A)	4.053	0.068206354209964	.....	....+	Soma	Metazoa	Apocrita	transcription	12.1126397489764	0.706013642402451
Nasvi2EG019096_e3_con	Nasvi2EG019096	CCRE_1256	thistle2	Trypsin-3 (51%U)	1.052	0.0208650987452138	.....	....+	Soma	Metazoa	Hymenoptera	transcription	12.1126397489764	0.706013642402451
Nasvi2EG013417_e0_con	Nasvi2EG013417	CCRE_1256	thistle2	endocuticle structural glycoprotein SgAbd-2 (50%A)	1.054	0.0283486719542411	.....	....+	Soma	Insect	Hymenoptera	transcription	12.1126397489764	0.706013642402451
Nasvi2EG013403_e5_fac	Nasvi2EG013403	CCRE_1256	thistle2	Monocarboxylate transporter 9 (40%A)	1.054	0.0283486719542411	.....	....+	Soma	Metazoa	Hymenoptera	splicing	12.1126397489764	0.706013642402451
Nasvi2EG037130_e2_con	Nasvi2EG037130	CCRE_1256	thistle2	odorant receptor 236. sym:Or236 (100%e)	1.02	0.248965863841961	.....	....+	Soma	Insect	Chalcid	transcription	12.1126397489764	0.706013642402451
Nasvi2EG026749_e0_con	Nasvi2EG026749	CCRE_1256	thistle2	Unknown (45%U)	2.046	0.00190681399982839	.....	....+	Soma	Insect	Hymenoptera	transcription	12.1126397489764	0.706013642402451
Nasvi2EG019683_e5_fac	Nasvi2EG019683	CCRE_1256	thistle2	EF-hand calcium-binding domain-containing protein (46%A)	5.056	0.0340851123933235	.....	....+	Soma	Insect	Hymenoptera	splicing	12.1126397489764	0.706013642402451
Nasvi2EG000807_e7_fac	Nasvi2EG000807	CCRE_1257	thistle4	Leucine-rich repeat-containing protein (33%A)	5.033	0.281584200426234	.....	.+..+	Soma	Metazoa	Hymenoptera	splicing	5.43516535394771	0.753108308674547
Nasvi2EG012327_e0_con	Nasvi2EG012327	CCRE_1257	thistle4	Carboxypeptidase N subunit (36%A)	4.053	0.068206354209964	.....	.+..+	Soma	Metazoa	Chalcid	transcription	5.43516535394771	0.753108308674547
Nasvi2EG000807_e2_fac	Nasvi2EG000807	CCRE_1257	thistle4	Leucine-rich repeat-containing protein (33%A)	5.033	0.281584200426234	.....	.+..+	Soma	Metazoa	Hymenoptera	splicing	5.43516535394771	0.753108308674547
Nasvi2EG012328_e0_con	Nasvi2EG012328	CCRE_1258	thistle2	Rac GTPase-activating protein (36%A)	4.053	0.068206354209964	.....	.+..+	Soma	Metazoa	Chalcid	transcription	10.701763142384	0.628586881351849
Nasvi2EG007596_e1_fac	Nasvi2EG007596	CCRE_1258	thistle2	Unknown (76%A)	2.05	0.0668581414090558	.....	.+..+	Soma	Hymenoptera	Chalcid	splicing	10.701763142384	0.628586881351849
Nasvi2EG015696_e1_fac	Nasvi2EG015696	CCRE_1258	thistle2	Pacifastin light chain (35%A)	1.06	0.0246832161754167	.....	.+..+	Soma	Insect	Nasonia	splicing	10.701763142384	0.628586881351849
Nasvi2EG013801_e1_fac	Nasvi2EG013801	CCRE_1258	thistle2	period circadian protein (40%A)	1.055	0.069773063833668	.....	.+..+	Soma	Metazoa	Hymenoptera	splicing	10.701763142384	0.628586881351849
Nasvi2EG012365_e2_con	Nasvi2EG012365	CCRE_1259	coral2	autophagy-related protein 101. putative (92%a)	4.053	0.068206354209964	...mm	.....	Unbiased	Metazoa	Hymenoptera	transcription	13.2036499618408	0.597851074243388
Nasvi2EG000251_e2_fac	Nasvi2EG000251	CCRE_1259	coral2	Methyltransferase protein 22 (46%A)	1.072	0.164490649005184	...mm	.....	Unbiased	Metazoa	Hymenoptera	splicing	13.2036499618408	0.597851074243388
Nasvi2EG025949_e0_con	Nasvi2EG025949	CCRE_126	darkviolet	Unknown (68%A)	None	NA	.....	+....	NA	Hymenoptera	NA	transcription	12.4689425150942	0.911201972789856
Nasvi2EG008981_e1_con	Nasvi2EG008981	CCRE_126	darkviolet	Unknown (36%A)	1.031	0.16966373679542	.....	+....	NA	Metazoa	Nasonia	transcription	12.4689425150942	0.911201972789856
Nasvi2EG016443_e3_fac	Nasvi2EG016443	CCRE_126	darkviolet	Tyrosine-protein kinase Abl (66%A)	1.056	0.00184519020231926	.....	+....	NA	Metazoa	Hymenoptera	splicing	12.4689425150942	0.911201972789856
Nasvi2EG009556_e1_con	Nasvi2EG009556	CCRE_126	darkviolet	LIM domain kinase 1 (57%U)	3.008	0.0135599084939968	.....	+....	NA	Metazoa	Hymenoptera	transcription	12.4689425150942	0.911201972789856
Nasvi2EG001962_e0_con	Nasvi2EG001962	CCRE_126	darkviolet	Unknown (41%A)	5.07	0.208841967573754	.....	+....	NA	Metazoa	Nasonia	transcription	12.4689425150942	0.911201972789856
Nasvi2EG013255_e3_con	Nasvi2EG013255	CCRE_126	darkviolet	Phosphatidylinositol N-acetylglucosaminyltransferase subunit H (39%A)	4.055	0.0136251420637332	.....	+....	NA	Metazoa	Hymenoptera	transcription	12.4689425150942	0.911201972789856
Nasvi2EG005169_e0_con	Nasvi2EG005169	CCRE_126	darkviolet	Unknown (78%A)	5.017	0.00786239154416882	.....	+....	NA	Metazoa	Hymenoptera	transcription	12.4689425150942	0.911201972789856
Nasvi2EG000773_e1_con	Nasvi2EG000773	CCRE_126	darkviolet	Ankyrin (33%A)	5.032	0.0241510175840593	.....	+....	NA	Metazoa	Chalcid	transcription	12.4689425150942	0.911201972789856
Nasvi2EG018592_e0_con	Nasvi2EG018592	CCRE_126	darkviolet	Unknown (30%U)	2.035	0.027781186998785	.....	+....	NA	Metazoa	Chalcid	transcription	12.4689425150942	0.911201972789856
Nasvi2EG023204_e0_con	Nasvi2EG023204	CCRE_126	darkviolet	Unknown (33%A)	1.056	0.00184519020231926	.....	+....	NA	Wasp	Nasonia	transcription	12.4689425150942	0.911201972789856
Nasvi2EG028110_e5_con	Nasvi2EG028110	CCRE_126	darkviolet	Unknown (55%A)	4.065	0.00358734277780403	.....	+....	NA	Insect	Chalcid	transcription	12.4689425150942	0.911201972789856
Nasvi2EG023083_e2_fac	Nasvi2EG023083	CCRE_126	darkviolet	Unknown	4.066	0.0851578253115501	.....	+....	NA	Arthropod	NA	splicing	12.4689425150942	0.911201972789856
Nasvi2EG028110_e6_fac	Nasvi2EG028110	CCRE_126	darkviolet	Unknown (55%A)	4.065	0.00358734277780403	.....	+....	NA	Insect	Chalcid	splicing	12.4689425150942	0.911201972789856
Nasvi2EG012366_e0_con	Nasvi2EG012366	CCRE_1260	powderblue	neuropeptide Y receptor type 2. putative (66%a)	4.053	0.068206354209964	.....	.....	NA	Metazoa	Hymenoptera	transcription	3.07027857301825	1
Nasvi2EG006352_e1_fac	Nasvi2EG006352	CCRE_1260	powderblue	Unknown (34%A)	5.049	0.0528606109962146	.....	.....	NA	Insect	Hymenoptera	splicing	3.07027857301825	1
Nasvi2EG022897_e4_con	Nasvi2EG022897	CCRE_1261	royalblue	Unknown (100%A)	1.062	0.0586827969123821	....f	+...+	Unbiased	Wasp	NA	transcription	16.9214276570758	0.81757582697176
Nasvi2EG012367_e1_con	Nasvi2EG012367	CCRE_1261	royalblue	Ankyrin 2.3/unc44 (28%A)	4.053	0.068206354209964	....f	+...+	Unbiased	Metazoa	NA	transcription	16.9214276570758	0.81757582697176
Nasvi2EG004713_e5_fac	Nasvi2EG004713	CCRE_1261	royalblue	Homeobox protein PKNOX2 (63%A)	1.104	0.606204181770389	....f	+...+	Unbiased	Metazoa	Hymenoptera	splicing	16.9214276570758	0.81757582697176
Nasvi2EG019496_e1_con	Nasvi2EG019496	CCRE_1261	royalblue	Unknown (39%A)	4.054	0.0303510152933697	....f	+...+	Unbiased	Metazoa	Nasonia	transcription	16.9214276570758	0.81757582697176
Nasvi2EG019655_e1_con	Nasvi2EG019655	CCRE_1262	magenta3	Unknown (98%A)	5.056	0.0340851123933235	....m	...+.	Unbiased	Wasp	NA	transcription	11.1554816416507	1
Nasvi2EG031857_e0_con	Nasvi2EG031857	CCRE_1262	magenta3	Unknown (100%A)	None	NA	....m	...+.	Unbiased	Wasp	NA	transcription	11.1554816416507	1
Nasvi2EG012405_e6_fac	Nasvi2EG012405	CCRE_1262	magenta3	Unknown	4.054	0.0303510152933697	....m	...+.	Unbiased	Wasp	NA	splicing	11.1554816416507	1
Nasvi2EG012408_e0_con	Nasvi2EG012408	CCRE_1262	magenta3	Unknown	4.054	0.0303510152933697	....m	...+.	Unbiased	Wasp	NA	transcription	11.1554816416507	1
Nasvi2EG012422_e1_fac	Nasvi2EG012422	CCRE_1263	thistle2	Cytochrome b561 domain-containing protein 1 (38%U)	4.054	0.0303510152933697	.....	....+	Soma	Metazoa	Apocrita	splicing	5.85750525424883	0.342053154558813
Nasvi2EG012422_e2_con	Nasvi2EG012422	CCRE_1263	thistle2	Cytochrome b561 domain-containing protein 1 (38%U)	4.054	0.0303510152933697	.....	....+	Soma	Metazoa	Apocrita	transcription	5.85750525424883	0.342053154558813
Nasvi2EG012449_e2_con	Nasvi2EG012449	CCRE_1264	blue4	Unknown (21%A)	3.045	0.0023988453473558	....m	.++.+	Unbiased	NA	Hymenoptera	transcription	9.7542007187627	0.858801232993292
Nasvi2EG013403_e6_fac	Nasvi2EG013403	CCRE_1264	blue4	Monocarboxylate transporter 9 (40%A)	1.054	0.0283486719542411	....m	.++.+	Unbiased	Metazoa	Hymenoptera	splicing	9.7542007187627	0.858801232993292
Nasvi2EG010428_e3_fac	Nasvi2EG010428	CCRE_1265	purple	Unknown (38%A)	2.078	0.665723040549999	.....	+++..	Gonads	Metazoa	Hymenoptera	splicing	14.0863810925322	0.786375098368695
Nasvi2EG012451_e0_con	Nasvi2EG012451	CCRE_1265	purple	Coiled-coil domain-containing protein 55 (48%A)	3.045	0.0023988453473558	.....	+++..	Gonads	NA	Hymenoptera	transcription	14.0863810925322	0.786375098368695
Nasvi2EG005837_e5_fac	Nasvi2EG005837	CCRE_1266	paleturquoise	Unknown (45%A)	4.099	0.239334417094364	....m	....+	Unbiased	Wasp	Nasonia	splicing	21.0326403021965	0.686207496192282
Nasvi2EG012455_e0_con	Nasvi2EG012455	CCRE_1266	paleturquoise	Unknown (77%A)	3.045	0.0023988453473558	....m	....+	Unbiased	NA	Chalcid	transcription	21.0326403021965	0.686207496192282
Nasvi2EG018102_e4_con	Nasvi2EG018102	CCRE_1266	paleturquoise	Elongation of very long chain fatty acids protein AAEL008004 (61%A)	1.053	0.0301004368430636	....m	....+	Unbiased	Metazoa	Hymenoptera	transcription	21.0326403021965	0.686207496192282
Nasvi2EG032202_e2_con	Nasvi2EG032202	CCRE_1266	paleturquoise	Major royal jelly protein (36%A)	3.013	0.00860844125181927	....m	....+	Unbiased	Insect	NA	transcription	21.0326403021965	0.686207496192282
Nasvi2EG019472_e5_fac	Nasvi2EG019472	CCRE_1267	orange4	Unknown (100%A)	4.054	0.0303510152933697	.....	+....	Unbiased	Metazoa	NA	splicing	6.74810398670108	0.868038396891202
Nasvi2EG012457_e2_con	Nasvi2EG012457	CCRE_1267	orange4	Unknown (41%A)	3.045	0.0023988453473558	.....	+....	Unbiased	NA	Nasonia	transcription	6.74810398670108	0.868038396891202
Nasvi2EG014980_e1_fac	Nasvi2EG014980	CCRE_1267	orange4	Prefoldin subunit 1 (66%U)	1.056	0.00184519020231926	.....	+....	Unbiased	Metazoa	Hymenoptera	splicing	6.74810398670108	0.868038396891202
Nasvi2EG012170_e4_fac	Nasvi2EG012170	CCRE_1267	orange4	Paired amphipathic helix protein Sin3a (67%U)	3.099	1.05296145408963	.....	+....	Unbiased	Metazoa	Hymenoptera	splicing	6.74810398670108	0.868038396891202
Nasvi2EG019476_e3_fac	Nasvi2EG019476	CCRE_1267	orange4	Unknown (99%A)	4.054	0.0303510152933697	.....	+....	Unbiased	Wasp	NA	splicing	6.74810398670108	0.868038396891202
Nasvi2EG027275_e3_con	Nasvi2EG027275	CCRE_1268	paleturquoise	Cytochrome P450 6a2 (70%A)	1.056	0.00184519020231926	....m	....+	Soma	Metazoa	NA	transcription	23.7456416037627	0.73939396567145
Nasvi2EG012469_e0_con	Nasvi2EG012469	CCRE_1268	paleturquoise	Unknown	3.045	0.0023988453473558	....m	....+	Soma	Hymenoptera	NA	transcription	23.7456416037627	0.73939396567145
Nasvi2EG012478_e1_fac	Nasvi2EG012478	CCRE_1269	thistle2	Aminopeptidase N (46%A)	3.045	0.0023988453473558	..f..	..+.+	Unbiased	Metazoa	Hymenoptera	splicing	2.45392941654459	0.159841942553658
Nasvi2EG012478_e2_con	Nasvi2EG012478	CCRE_1269	thistle2	Aminopeptidase N (46%A)	3.045	0.0023988453473558	..f..	..+.+	Unbiased	Metazoa	Hymenoptera	transcription	2.45392941654459	0.159841942553658
Nasvi2EG004539_e3_fac	Nasvi2EG004539	CCRE_127	green	Unknown (63%A)	3.029	0.702639146633424	.....	...+.	Unbiased	Insect	Hymenoptera	splicing	42.0242620536326	0.822891209427595
Nasvi2EG001620_e1_fac	Nasvi2EG001620	CCRE_127	green	Unknown (41%A)	5.074	0.0428673856443581	.....	...+.	Unbiased	Hymenoptera	Hymenoptera	splicing	42.0242620536326	0.822891209427595
Nasvi2EG009160_e1_fac	Nasvi2EG009160	CCRE_127	green	63 kDa sperm flagellar membrane protein (40%U)	3.077	1.02598902918818	.....	...+.	Unbiased	Metazoa	Hymenoptera	splicing	42.0242620536326	0.822891209427595
Nasvi2EG013371_e0_con	Nasvi2EG013371	CCRE_127	green	Unknown	1.054	0.0283486719542411	.....	...+.	Unbiased	Wasp	NA	transcription	42.0242620536326	0.822891209427595
Nasvi2EG000783_e0_con	Nasvi2EG000783	CCRE_127	green	Nucleoside diphosphate-linked moiety X motif 18 (62%U)	5.032	0.0241510175840593	.....	...+.	Unbiased	Metazoa	Hymenoptera	transcription	42.0242620536326	0.822891209427595
Nasvi2EG022824_e2_fac	Nasvi2EG022824	CCRE_127	green	Unknown (33%A)	2.048	0.0107962775311927	.....	...+.	Unbiased	Wasp	NA	splicing	42.0242620536326	0.822891209427595
Nasvi2EG012481_e1_con	Nasvi2EG012481	CCRE_1270	darkturquoise	Unknown (37%A)	3.045	0.0023988453473558	.....	.++.+	Unbiased	Insect	NA	transcription	16.2344110590131	0.616954730633396
Nasvi2EG013008_e4_fac	Nasvi2EG013008	CCRE_1270	darkturquoise	Pacifastin light chain (26%A)	1.06	0.0246832161754167	.....	.++.+	Unbiased	Insect	Chalcid	splicing	16.2344110590131	0.616954730633396
Nasvi2EG019480_e2_fac	Nasvi2EG019480	CCRE_1271	mediumorchid	Unknown (73%A)	4.054	0.0303510152933697	....f	+...+	Unbiased	Wasp	NA	splicing	20.4460809095386	0.946543498845098
Nasvi2EG022188_e2_con	Nasvi2EG022188	CCRE_1271	mediumorchid	Nanos protein. putative (100%U)	1.056	0.00184519020231926	....f	+...+	Unbiased	Metazoa	Hymenoptera	transcription	20.4460809095386	0.946543498845098
Nasvi2EG018565_e3_con	Nasvi2EG018565	CCRE_1271	mediumorchid	Inorganic phosphate cotransporter (58%A)	2.035	0.027781186998785	....f	+...+	Unbiased	Metazoa	Hymenoptera	transcription	20.4460809095386	0.946543498845098
Nasvi2EG012487_e0_con	Nasvi2EG012487	CCRE_1271	mediumorchid	Unknown (51%A)	3.045	0.0023988453473558	....f	+...+	Unbiased	NA	Hymenoptera	transcription	20.4460809095386	0.946543498845098
Nasvi2EG001333_e9_fac	Nasvi2EG001333	CCRE_1271	mediumorchid	OTU domain-containing protein 4 (20%U)	5.087	0.437508471210493	....f	+...+	Unbiased	Metazoa	Chalcid	splicing	20.4460809095386	0.946543498845098
Nasvi2EG012512_e1_con	Nasvi2EG012512	CCRE_1272	lightyellow	Unknown (32%A)	3.045	0.0023988453473558	.....	+..++	Soma	Metazoa	Hymenoptera	transcription	11.4530465091389	0.701014526454506
Nasvi2EG000988_e1_fac	Nasvi2EG000988	CCRE_1272	lightyellow	Chromosome-associated kinesin KIF4 (59%U)	5.037	0.0329816658926421	.....	+..++	Soma	Metazoa	Hymenoptera	splicing	11.4530465091389	0.701014526454506
Nasvi2EG013101_e0_con	Nasvi2EG013101	CCRE_1273	midnightblue	Alcohol dehydrogenase [NADP+] (43%U)	4.057	0.0498576238390667	.....	+++++	Soma	Metazoa	Chalcid	transcription	22.1059500406435	0.791161816101169
Nasvi2EG012514_e3_con	Nasvi2EG012514	CCRE_1273	midnightblue	Dihydrolipoyllysine-residue acetyltransferase component of pyruvate dehydrogenase complex. mitochondrial (66%U)	3.045	0.0023988453473558	.....	+++++	Soma	Metazoa	Hymenoptera	transcription	22.1059500406435	0.791161816101169
Nasvi2EG012544_e10_fac	Nasvi2EG012544	CCRE_1274	plum2	Lipase (52%A)	3.045	0.0023988453473558	...f.	.+.++	Unbiased	Metazoa	Hymenoptera	splicing	4.14314596296932	0.17205092243887
Nasvi2EG012544_e8_con	Nasvi2EG012544	CCRE_1274	plum2	Lipase (52%A)	3.045	0.0023988453473558	...f.	.+.++	Unbiased	Metazoa	Hymenoptera	transcription	4.14314596296932	0.17205092243887
Nasvi2EG012544_e4_fac	Nasvi2EG012544	CCRE_1274	plum2	Lipase (52%A)	3.045	0.0023988453473558	...f.	.+.++	Unbiased	Metazoa	Hymenoptera	splicing	4.14314596296932	0.17205092243887
Nasvi2EG012544_e3_fac	Nasvi2EG012544	CCRE_1274	plum2	Lipase (52%A)	3.045	0.0023988453473558	...f.	.+.++	Unbiased	Metazoa	Hymenoptera	splicing	4.14314596296932	0.17205092243887
Nasvi2EG012544_e9_fac	Nasvi2EG012544	CCRE_1274	plum2	Lipase (52%A)	3.045	0.0023988453473558	...f.	.+.++	Unbiased	Metazoa	Hymenoptera	splicing	4.14314596296932	0.17205092243887
Nasvi2EG006868_e2_fac	Nasvi2EG006868	CCRE_1275	darkmagenta	actin-binding protein anillin (55%a)	2.048	0.0107962775311927	....f	+..++	Unbiased	Metazoa	Hymenoptera	splicing	18.7131086083813	0.917894631683043
Nasvi2EG017594_e0_con	Nasvi2EG017594	CCRE_1275	darkmagenta	Ank2. (9%U)	4.066	0.0851578253115501	....f	+..++	Unbiased	Metazoa	Nasonia	transcription	18.7131086083813	0.917894631683043
Nasvi2EG012549_e0_con	Nasvi2EG012549	CCRE_1275	darkmagenta	Glutaredoxin domain-containing cysteine-rich protein CG12206 (53%A)	3.045	0.0023988453473558	....f	+..++	Unbiased	Metazoa	Hymenoptera	transcription	18.7131086083813	0.917894631683043
Nasvi2EG008859_e3_fac	Nasvi2EG008859	CCRE_1275	darkmagenta	DNA-dependent protein kinase catalytic subunit (29%A)	1.024	0.044040011580064	....f	+..++	Unbiased	Metazoa	Hymenoptera	splicing	18.7131086083813	0.917894631683043
Nasvi2EG012581_e1_con	Nasvi2EG012581	CCRE_1276	mediumpurple	Fer3 protein (82%U)	2.038	0.0118685036349603	..f.m	.+++.	Soma	Metazoa	Hymenoptera	transcription	5.59864318716962	0.720930053841812
Nasvi2EG023395_e0_con	Nasvi2EG023395	CCRE_1276	mediumpurple	Phorbol ester/diacylglycerol-binding protein unc-13 (67%A)	3.045	0.0023988453473558	..f.m	.+++.	Soma	Hymenoptera	NA	transcription	5.59864318716962	0.720930053841812
Nasvi2EG017611_e3_fac	Nasvi2EG017611	CCRE_1277	thistle	Unknown (100%A)	4.066	0.0851578253115501	.....	....+	Unbiased	Wasp	NA	splicing	8.01523864215085	0.440998839410269
Nasvi2EG010814_e2_fac	Nasvi2EG010814	CCRE_1277	thistle	FAM48A protein (48%U)	3.055	0.18769655309575	.....	....+	Unbiased	Metazoa	Hymenoptera	splicing	8.01523864215085	0.440998839410269
Nasvi2EG037272_e0_con	Nasvi2EG037272	CCRE_1277	thistle	odorant receptor 38. sym:Or38 (100%e)	4.065	0.00358734277780403	.....	....+	Unbiased	Insect	NA	transcription	8.01523864215085	0.440998839410269
Nasvi2EG001323_e8_fac	Nasvi2EG001323	CCRE_1277	thistle	DNA helicase Ino80 (64%U)	5.087	0.437508471210493	.....	....+	Unbiased	Metazoa	Hymenoptera	splicing	8.01523864215085	0.440998839410269
Nasvi2EG033572_e0_con	Nasvi2EG033572	CCRE_1277	thistle	Unknown (46%A)	None	NA	.....	....+	Unbiased	Insect	NA	transcription	8.01523864215085	0.440998839410269
Nasvi2EG003674_e7_fac	Nasvi2EG003674	CCRE_1277	thistle	rab GTPase-activating protein 1 (77%a)	2.045	0.519038383725635	.....	....+	Unbiased	Metazoa	Hymenoptera	splicing	8.01523864215085	0.440998839410269
Nasvi2EG015987_e0_con	Nasvi2EG015987	CCRE_1277	thistle	Anion exchange protein 2 (70%U)	1.057	0.0115721757300211	.....	....+	Unbiased	Metazoa	Hymenoptera	transcription	8.01523864215085	0.440998839410269
Nasvi2EG018565_e2_fac	Nasvi2EG018565	CCRE_1277	thistle	Inorganic phosphate cotransporter (58%A)	2.035	0.027781186998785	.....	....+	Unbiased	Metazoa	Hymenoptera	splicing	8.01523864215085	0.440998839410269
Nasvi2EG004066_e3_fac	Nasvi2EG004066	CCRE_1277	thistle	Beta-glucuronidase (67%U)	2.038	0.0118685036349603	.....	....+	Unbiased	Metazoa	Hymenoptera	splicing	8.01523864215085	0.440998839410269
Nasvi2EG008744_e1_fac	Nasvi2EG008744	CCRE_1277	thistle	cystathionine gamma-lyase. putative (65%a)	1.018	0.117558014074754	.....	....+	Unbiased	Metazoa	Hymenoptera	splicing	8.01523864215085	0.440998839410269
Nasvi2EG030297_e3_fac	Nasvi2EG030297	CCRE_1277	thistle	Pancreatic triacylglycerol lipase (54%A)	None	NA	.....	....+	Unbiased	Metazoa	Chalcid	splicing	8.01523864215085	0.440998839410269
Nasvi2EG014440_e2_fac	Nasvi2EG014440	CCRE_1277	thistle	Unknown	3.026	0.0501570737564208	.....	....+	Unbiased	NA	NA	splicing	8.01523864215085	0.440998839410269
Nasvi2EG016153_e1_fac	Nasvi2EG016153	CCRE_1277	thistle	Mitogen-activated protein kinase kinase kinase 13 (55%A)	1.059	0.090207300259677	.....	....+	Unbiased	Metazoa	Hymenoptera	splicing	8.01523864215085	0.440998839410269
Nasvi2EG014052_e0_con	Nasvi2EG014052	CCRE_1277	thistle	Unknown (Fragment) (27%U)	4.075	0.575681722105323	.....	....+	Unbiased	Insect	NA	transcription	8.01523864215085	0.440998839410269
Nasvi2EG002791_e4_fac	Nasvi2EG002791	CCRE_1277	thistle	F-box/LRR-repeat protein (50%A)	2.028	0.172600247799526	.....	....+	Unbiased	Metazoa	Chalcid	splicing	8.01523864215085	0.440998839410269
Nasvi2EG003674_e9_fac	Nasvi2EG003674	CCRE_1277	thistle	rab GTPase-activating protein 1 (77%a)	2.045	0.519038383725635	.....	....+	Unbiased	Metazoa	Hymenoptera	splicing	8.01523864215085	0.440998839410269
Nasvi2EG000667_e1_fac	Nasvi2EG000667	CCRE_1277	thistle	Unknown (79%A)	1.098	0.226734793303624	.....	....+	Unbiased	Wasp	NA	splicing	8.01523864215085	0.440998839410269
Nasvi2EG023740_e1_fac	Nasvi2EG023740	CCRE_1277	thistle	filamin-A. putative (77%a)	4.062	0.0592817015294234	.....	....+	Unbiased	Metazoa	Hymenoptera	splicing	8.01523864215085	0.440998839410269
Nasvi2EG012604_e2_con	Nasvi2EG012604	CCRE_1277	thistle	Guanylate cyclase (54%U)	2.038	0.0118685036349603	.....	....+	Unbiased	Metazoa	Hymenoptera	transcription	8.01523864215085	0.440998839410269
Nasvi2EG004145_e4_fac	Nasvi2EG004145	CCRE_1277	thistle	Unknown (33%A)	3.041	0.0400943017978285	.....	....+	Unbiased	Wasp	Nasonia	splicing	8.01523864215085	0.440998839410269
Nasvi2EG022638_e4_fac	Nasvi2EG022638	CCRE_1277	thistle	Formin 1.2/cappuccino (50%A)	3.045	0.0023988453473558	.....	....+	Unbiased	Metazoa	NA	splicing	8.01523864215085	0.440998839410269
Nasvi2EG016298_e1_fac	Nasvi2EG016298	CCRE_1277	thistle	Unknown (75%A)	1.057	0.0115721757300211	.....	....+	Unbiased	Wasp	NA	splicing	8.01523864215085	0.440998839410269
Nasvi2EG037076_e1_fac	Nasvi2EG037076	CCRE_1277	thistle	odorant receptor 226. sym:Or226 (100%e)	4.088	0.550532596361507	.....	....+	Unbiased	Insect	Chalcid	splicing	8.01523864215085	0.440998839410269
Nasvi2EG007358_e7_fac	Nasvi2EG007358	CCRE_1277	thistle	vitellogenin receptor (40%U)	2.055	0.390193430720937	.....	....+	Unbiased	Metazoa	Hymenoptera	splicing	8.01523864215085	0.440998839410269
Nasvi2EG006738_e3_fac	Nasvi2EG006738	CCRE_1277	thistle	Kelch repeat domain-containing protein KIAA0265 protein. putative (73%U)	2.046	0.00190681399982839	.....	....+	Unbiased	Metazoa	Hymenoptera	splicing	8.01523864215085	0.440998839410269
Nasvi2EG017827_e3_fac	Nasvi2EG017827	CCRE_1277	thistle	phospholipid-transporting ATPase IF. putative (53%U)	4.065	0.00358734277780403	.....	....+	Unbiased	Metazoa	Hymenoptera	splicing	8.01523864215085	0.440998839410269
Nasvi2EG002792_e8_fac	Nasvi2EG002792	CCRE_1277	thistle	F-box/LRR-repeat protein (51%A)	2.028	0.172600247799526	.....	....+	Unbiased	Metazoa	Chalcid	splicing	8.01523864215085	0.440998839410269
Nasvi2EG032189_e0_con	Nasvi2EG032189	CCRE_1277	thistle	Uncharacterized protein GLEAN_15470 (51%A)	None	NA	.....	....+	Unbiased	Insect	Nasonia	transcription	8.01523864215085	0.440998839410269
Nasvi2EG012667_e0_con	Nasvi2EG012667	CCRE_1278	whitesmoke	Monocarboxylate transporter 10 (56%A)	2.037	0.0434621927368309	.....	.....	NA	Metazoa	Hymenoptera	transcription	1.09826139793452	0.273988628873803
Nasvi2EG025374_e1_fac	Nasvi2EG025374	CCRE_1278	whitesmoke	Unknown (87%A)	4.065	0.00358734277780403	.....	.....	NA	Wasp	Nasonia	splicing	1.09826139793452	0.273988628873803
Nasvi2EG012607_e0_con	Nasvi2EG012607	CCRE_1278	whitesmoke	Guanylate cyclase (66%U)	2.038	0.0118685036349603	.....	.....	NA	Metazoa	Hymenoptera	transcription	1.09826139793452	0.273988628873803
Nasvi2EG013181_e6_fac	Nasvi2EG013181	CCRE_1279	saddlebrown	no-mechanoreceptor potential A (64%A)	4.055	0.0136251420637332	.....	.+.+.	Unbiased	Metazoa	Hymenoptera	splicing	11.5876220969746	0.463437869261773
Nasvi2EG012608_e0_con	Nasvi2EG012608	CCRE_1279	saddlebrown	somatostatin receptor type 4. putative (74%a)	2.038	0.0118685036349603	.....	.+.+.	Unbiased	Metazoa	Hymenoptera	transcription	11.5876220969746	0.463437869261773
Nasvi2EG010836_e2_con	Nasvi2EG010836	CCRE_128	salmon	Breast carcinoma-amplified sequence (58%A)	3.055	0.18769655309575	.....	+..++	Soma	Metazoa	Hymenoptera	transcription	11.7015666210843	0.620828674059289
Nasvi2EG000789_e2_con	Nasvi2EG000789	CCRE_128	salmon	serine/threonine-protein kinase/endoribonuclease IRE1 (63%a)	5.032	0.0241510175840593	.....	+..++	Soma	Metazoa	Hymenoptera	transcription	11.7015666210843	0.620828674059289
Nasvi2EG015134_e8_fac	Nasvi2EG015134	CCRE_1280	green	slit homolog 1 protein. putative (69%a)	2.046	0.00190681399982839	.....	...+.	Soma	Metazoa	Hymenoptera	splicing	35.5317835900721	0.689507501677395
Nasvi2EG000034_e4_fac	Nasvi2EG000034	CCRE_1280	green	peptide XP_001945345 similar hypothetical protein (62%A)	1.063	0.0623854822051188	.....	...+.	Soma	Metazoa	Hymenoptera	splicing	35.5317835900721	0.689507501677395
Nasvi2EG012653_e0_con	Nasvi2EG012653	CCRE_1280	green	Down syndrome cell adhesion molecule (57%U)	2.037	0.0434621927368309	.....	...+.	Soma	Metazoa	Hymenoptera	transcription	35.5317835900721	0.689507501677395
Nasvi2EG013952_e2_con	Nasvi2EG013952	CCRE_1280	green	Ras-related protein Rab-8A (90%U)	4.077	0.652477700951184	.....	...+.	Soma	NA	Hymenoptera	transcription	35.5317835900721	0.689507501677395
Nasvi2EG022127_e0_con	Nasvi2EG022127	CCRE_1280	green	Potassium voltage-gated channel protein Shaker (87%U)	1.056	0.00184519020231926	.....	...+.	Soma	Metazoa	Hymenoptera	transcription	35.5317835900721	0.689507501677395
Nasvi2EG009902_e1_fac	Nasvi2EG009902	CCRE_1280	green	Neither inactivation nor afterpotential protein G (58%U)	2.062	0.109455048505526	.....	...+.	Soma	Metazoa	Hymenoptera	splicing	35.5317835900721	0.689507501677395
Nasvi2EG005944_e2_fac	Nasvi2EG005944	CCRE_1280	green	multidrug resistance-associated protein 4. putative (38%a)	4.097	0.199064841788105	.....	...+.	Soma	Metazoa	Hymenoptera	splicing	35.5317835900721	0.689507501677395
Nasvi2EG013952_e1_fac	Nasvi2EG013952	CCRE_1280	green	Ras-related protein Rab-8A (90%U)	4.077	0.652477700951184	.....	...+.	Soma	NA	Hymenoptera	splicing	35.5317835900721	0.689507501677395
Nasvi2EG034925_e0_con	Nasvi2EG034925	CCRE_1281	lavenderblush3	Unknown (58%A)	None	NA	.....	.++++	Soma	Hymenoptera	Nasonia	transcription	9.07873731455035	0.684816488049435
Nasvi2EG012677_e1_con	Nasvi2EG012677	CCRE_1281	lavenderblush3	Carnitine O-acetyltransferase (60%U)	2.037	0.0434621927368309	.....	.++++	Soma	Metazoa	Hymenoptera	transcription	9.07873731455035	0.684816488049435
Nasvi2EG012694_e12_con	Nasvi2EG012694	CCRE_1282	plum2	Serine/threonine-protein kinase D3 (62%U)	2.037	0.0434621927368309	.....	+++++	Unbiased	Metazoa	Hymenoptera	transcription	13.7875891043332	0.573414254454941
Nasvi2EG037131_e4_con	Nasvi2EG037131	CCRE_1282	plum2	twitchin (73%a)	1.024	0.044040011580064	.....	+++++	Unbiased	Metazoa	Hymenoptera	transcription	13.7875891043332	0.573414254454941
Nasvi2EG012700_e0_con	Nasvi2EG012700	CCRE_1283	coral4	Unknown (27%A)	2.037	0.0434621927368309	....f	...++	Soma	Wasp	Nasonia	transcription	4.42016695903174	0.560042252741729
Nasvi2EG002766_e4_fac	Nasvi2EG002766	CCRE_1283	coral4	Proteasome activator complex subunit 4 (48%U)	2.027	0.191036002939015	....f	...++	Soma	Metazoa	Hymenoptera	splicing	4.42016695903174	0.560042252741729
Nasvi2EG001730_e2_fac	Nasvi2EG001730	CCRE_1284	mediumorchid	Unknown (67%A)	5.072	0.0856920936048748	....f	....+	Unbiased	Insect	Chalcid	splicing	13.6223510612948	0.647105640709278
Nasvi2EG012740_e0_con	Nasvi2EG012740	CCRE_1284	mediumorchid	Ankyrin 2.3/unc44 (37%A)	2.036	0.0481655892165561	....f	....+	Unbiased	Metazoa	Nasonia	transcription	13.6223510612948	0.647105640709278
Nasvi2EG012776_e5_con	Nasvi2EG012776	CCRE_1285	darkturquoise	isocitrate dehydrogenase [NAD] subunit gamma 1. mitochondrial. putative (62%a)	1.056	0.00184519020231926	.....	.++.+	Unbiased	Metazoa	NA	transcription	18.7904610957144	0.69875704354701
Nasvi2EG004652_e6_fac	Nasvi2EG004652	CCRE_1285	darkturquoise	Unknown (33%A)	1.106	0.603135547774518	.....	.++.+	Unbiased	Insect	Apocrita	splicing	18.7904610957144	0.69875704354701
Nasvi2EG004652_e4_fac	Nasvi2EG004652	CCRE_1285	darkturquoise	Unknown (33%A)	1.106	0.603135547774518	.....	.++.+	Unbiased	Insect	Apocrita	splicing	18.7904610957144	0.69875704354701
Nasvi2EG007447_e6_fac	Nasvi2EG007447	CCRE_1286	blue2	orexin receptor type 2 (58%A)	2.054	0.0302523376492414	....f	....+	Unbiased	Metazoa	Hymenoptera	splicing	9.39815750438081	0.467932828196348
Nasvi2EG012780_e0_con	Nasvi2EG012780	CCRE_1286	blue2	Unknown (28%A)	1.056	0.00184519020231926	....f	....+	Unbiased	Insect	Hymenoptera	transcription	9.39815750438081	0.467932828196348
Nasvi2EG027268_e12_fac	Nasvi2EG027268	CCRE_1286	blue2	Unknown (93%A)	1.056	0.00184519020231926	....f	....+	Unbiased	Wasp	NA	splicing	9.39815750438081	0.467932828196348
Nasvi2EG000365_e1_fac	Nasvi2EG000365	CCRE_1286	blue2	Zinc finger and BTB domain-containing protein (40%A)	1.08	0.333117244158915	....f	....+	Unbiased	Metazoa	Hymenoptera	splicing	9.39815750438081	0.467932828196348
Nasvi2EG021260_e1_fac	Nasvi2EG021260	CCRE_1286	blue2	Unknown (93%A)	3.045	0.0023988453473558	....f	....+	Unbiased	Wasp	Nasonia	splicing	9.39815750438081	0.467932828196348
Nasvi2EG027268_e2_fac	Nasvi2EG027268	CCRE_1286	blue2	Unknown (93%A)	1.056	0.00184519020231926	....f	....+	Unbiased	Wasp	NA	splicing	9.39815750438081	0.467932828196348
Nasvi2EG001573_e2_fac	Nasvi2EG001573	CCRE_1286	blue2	Unknown (76%A)	5.074	0.0428673856443581	....f	....+	Unbiased	Wasp	NA	splicing	9.39815750438081	0.467932828196348
Nasvi2EG008576_e5_fac	Nasvi2EG008576	CCRE_1286	blue2	brefeldin A-inhibited guanine nucleotide-exchange protein 2 (79%a)	1.008	0.0108396335609904	....f	....+	Unbiased	Metazoa	Hymenoptera	splicing	9.39815750438081	0.467932828196348
Nasvi2EG008577_e3_fac	Nasvi2EG008577	CCRE_1286	blue2	Bloom Syndrome protein (47%A)	1.008	0.0108396335609904	....f	....+	Unbiased	Metazoa	Hymenoptera	splicing	9.39815750438081	0.467932828196348
Nasvi2EG003947_e2_fac	Nasvi2EG003947	CCRE_1287	thistle1	inorganic phosphate cotransporter (53%U)	2.038	0.0118685036349603	.....	.++..	NA	Metazoa	Chalcid	splicing	10.468705383574	0.512999104150321
Nasvi2EG012793_e1_con	Nasvi2EG012793	CCRE_1287	thistle1	H2.0 homeobox protein (57%A)	1.056	0.00184519020231926	.....	.++..	NA	Metazoa	Hymenoptera	transcription	10.468705383574	0.512999104150321
Nasvi2EG012802_e2_con	Nasvi2EG012802	CCRE_1288	darkorange	Cuticle protein 8 (63%A)	1.056	0.00184519020231926	.....	.+++.	Soma	Insect	Hymenoptera	transcription	17.0403321801991	0.659506570435063
Nasvi2EG030600_e0_con	Nasvi2EG030600	CCRE_1288	darkorange	UDP-glucose 4-epimerase. putative. putative (84%a)	None	NA	.....	.+++.	Soma	Metazoa	Hymenoptera	transcription	17.0403321801991	0.659506570435063
Nasvi2EG012804_e0_con	Nasvi2EG012804	CCRE_1289	coral2	Cuticle protein 19 (38%U)	1.056	0.00184519020231926	...mm	.....	Unbiased	Insect	Hymenoptera	transcription	12.4015591566201	0.52968245069934
Nasvi2EG005492_e1_fac	Nasvi2EG005492	CCRE_1289	coral2	Unknown	3.048	0.015486859476783	...mm	.....	Unbiased	Wasp	NA	splicing	12.4015591566201	0.52968245069934
Nasvi2EG013297_e1_con	Nasvi2EG013297	CCRE_1289	coral2	NFX1-type Zinc finger-containing protein (37%A)	4.055	0.0136251420637332	...mm	.....	Unbiased	Metazoa	Hymenoptera	transcription	12.4015591566201	0.52968245069934
Nasvi2EG000791_e0_con	Nasvi2EG000791	CCRE_129	red	inorganic phosphate cotransporter. putative. putative (66%a)	5.032	0.0241510175840593	....f	+.+.+	Unbiased	Metazoa	Hymenoptera	transcription	24.8863020110594	0.845136987018468
Nasvi2EG008232_e2_fac	Nasvi2EG008232	CCRE_129	red	DNA replication licensing factor mcm7-B (72%a)	2.046	0.00190681399982839	....f	+.+.+	Unbiased	Metazoa	Hymenoptera	splicing	24.8863020110594	0.845136987018468
Nasvi2EG012812_e2_con	Nasvi2EG012812	CCRE_1290	lightsteelblue	Unknown	1.056	0.00184519020231926	.....	.+++.	Unbiased	Wasp	NA	transcription	4.76543464089587	0.560705942904104
Nasvi2EG012811_e3_con	Nasvi2EG012811	CCRE_1290	lightsteelblue	Unknown	1.056	0.00184519020231926	.....	.+++.	Unbiased	Wasp	NA	transcription	4.76543464089587	0.560705942904104
Nasvi2EG005509_e3_fac	Nasvi2EG005509	CCRE_1291	lightcyan	phenoloxidase subunit A3 (66%a)	3.048	0.015486859476783	.f...	.++..	NA	Insect	Hymenoptera	splicing	17.9436116727334	0.755299058100197
Nasvi2EG012814_e0_con	Nasvi2EG012814	CCRE_1291	lightcyan	Unknown (36%A)	1.056	0.00184519020231926	.f...	.++..	NA	Insect	NA	transcription	17.9436116727334	0.755299058100197
Nasvi2EG014991_e1_fac	Nasvi2EG014991	CCRE_1291	lightcyan	Unknown (62%A)	1.056	0.00184519020231926	.f...	.++..	NA	Metazoa	Hymenoptera	splicing	17.9436116727334	0.755299058100197
Nasvi2EG012815_e0_con	Nasvi2EG012815	CCRE_1291	lightcyan	Unknown	1.056	0.00184519020231926	.f...	.++..	NA	Wasp	NA	transcription	17.9436116727334	0.755299058100197
Nasvi2EG005509_e5_fac	Nasvi2EG005509	CCRE_1291	lightcyan	phenoloxidase subunit A3 (66%a)	3.048	0.015486859476783	.f...	.++..	NA	Insect	Hymenoptera	splicing	17.9436116727334	0.755299058100197
Nasvi2EG016529_e0_con	Nasvi2EG016529	CCRE_1291	lightcyan	Unknown (31%A)	1.042	0.212575819203672	.f...	.++..	NA	Insect	Hymenoptera	transcription	17.9436116727334	0.755299058100197
Nasvi2EG012818_e5_con	Nasvi2EG012818	CCRE_1292	darkorange	Unknown (32%A)	1.056	0.00184519020231926	...m.	.+++.	Soma	Hymenoptera	Hymenoptera	transcription	26.4076947911914	1
Nasvi2EG006330_e5_fac	Nasvi2EG006330	CCRE_1292	darkorange	Carboxypeptidase B (51%U)	5.049	0.0528606109962146	...m.	.+++.	Soma	Metazoa	Hymenoptera	splicing	26.4076947911914	1
Nasvi2EG015575_e1_con	Nasvi2EG015575	CCRE_1292	darkorange	low affinity immunoglobulin epsilon Fc receptor (84%a)	4.062	0.0592817015294234	...m.	.+++.	Soma	Metazoa	Hymenoptera	transcription	26.4076947911914	1
Nasvi2EG012818_e3_fac	Nasvi2EG012818	CCRE_1292	darkorange	Unknown (32%A)	1.056	0.00184519020231926	...m.	.+++.	Soma	Hymenoptera	Hymenoptera	splicing	26.4076947911914	1
Nasvi2EG014029_e3_con	Nasvi2EG014029	CCRE_1292	darkorange	Unknown (69%A)	4.076	0.129653620227635	...m.	.+++.	Soma	Metazoa	Hymenoptera	transcription	26.4076947911914	1
Nasvi2EG013436_e1_con	Nasvi2EG013436	CCRE_1293	skyblue3	Dynein beta chain. ciliary (65%U)	1.053	0.0301004368430636	...m.	.....	Soma	Metazoa	Hymenoptera	transcription	20.4579304738353	0.716340570770605
Nasvi2EG000105_e2_fac	Nasvi2EG000105	CCRE_1293	skyblue3	Unknown (52%A)	1.065	0.378773660557377	...m.	.....	Soma	Insect	Hymenoptera	splicing	20.4579304738353	0.716340570770605
Nasvi2EG006623_e1_fac	Nasvi2EG006623	CCRE_1293	skyblue3	Sulfotransferase family cytosolic 1B member 1 (65%U)	5.055	0.123123456564546	...m.	.....	Soma	Metazoa	Hymenoptera	splicing	20.4579304738353	0.716340570770605
Nasvi2EG012817_e1_fac	Nasvi2EG012817	CCRE_1293	skyblue3	Unknown (41%A)	1.056	0.00184519020231926	...m.	.....	Soma	Hymenoptera	Chalcid	splicing	20.4579304738353	0.716340570770605
Nasvi2EG016396_e3_fac	Nasvi2EG016396	CCRE_1293	skyblue3	Unknown (67%A)	1.056	0.00184519020231926	...m.	.....	Soma	Insect	NA	splicing	20.4579304738353	0.716340570770605
Nasvi2EG012826_e3_con	Nasvi2EG012826	CCRE_1293	skyblue3	Unknown (47%A)	1.056	0.00184519020231926	...m.	.....	Soma	Insect	Chalcid	transcription	20.4579304738353	0.716340570770605
Nasvi2EG000282_e1_fac	Nasvi2EG000282	CCRE_1293	skyblue3	Unknown	1.072	0.164490649005184	...m.	.....	Soma	Hymenoptera	Chalcid	splicing	20.4579304738353	0.716340570770605
Nasvi2EG012829_e0_con	Nasvi2EG012829	CCRE_1293	skyblue3	Unknown	1.056	0.00184519020231926	...m.	.....	Soma	Insect	Chalcid	transcription	20.4579304738353	0.716340570770605
Nasvi2EG019690_e0_con	Nasvi2EG019690	CCRE_1293	skyblue3	Unknown (61%A)	5.056	0.0340851123933235	...m.	.....	Soma	Metazoa	Hymenoptera	transcription	20.4579304738353	0.716340570770605
Nasvi2EG013844_e5_fac	Nasvi2EG013844	CCRE_1294	thistle	Unknown (20%U)	1.054	0.0283486719542411	....f	....+	Soma	Insect	NA	splicing	15.6677420370064	0.871691697106525
Nasvi2EG011458_e2_fac	Nasvi2EG011458	CCRE_1294	thistle	Hexamerin 70a (27%U)	1.049	0.0717305486158706	....f	....+	Soma	Insect	Chalcid	splicing	15.6677420370064	0.871691697106525
Nasvi2EG006390_e3_fac	Nasvi2EG006390	CCRE_1294	thistle	Esterase FE4 (50%A)	5.05	0.257115446114487	....f	....+	Soma	Metazoa	Hymenoptera	splicing	15.6677420370064	0.871691697106525
Nasvi2EG007447_e1_fac	Nasvi2EG007447	CCRE_1294	thistle	orexin receptor type 2 (58%A)	2.054	0.0302523376492414	....f	....+	Soma	Metazoa	Hymenoptera	splicing	15.6677420370064	0.871691697106525
Nasvi2EG015849_e2_fac	Nasvi2EG015849	CCRE_1294	thistle	Serine Protease gd (42%A)	3.045	0.0023988453473558	....f	....+	Soma	Metazoa	Hymenoptera	splicing	15.6677420370064	0.871691697106525
Nasvi2EG022914_e3_con	Nasvi2EG022914	CCRE_1294	thistle	IP08038p (Fragment) (26%U)	1.062	0.0586827969123821	....f	....+	Soma	Metazoa	Nasonia	transcription	15.6677420370064	0.871691697106525
Nasvi2EG007558_e3_fac	Nasvi2EG007558	CCRE_1294	thistle	5'-nucleotidase domain-containing protein 3. putative (81%a)	2.05	0.0668581414090558	....f	....+	Soma	Metazoa	Hymenoptera	splicing	15.6677420370064	0.871691697106525
Nasvi2EG005462_e1_fac	Nasvi2EG005462	CCRE_1294	thistle	Serine Protease nudel (38%A)	3.048	0.015486859476783	....f	....+	Soma	Metazoa	Hymenoptera	splicing	15.6677420370064	0.871691697106525
Nasvi2EG003713_e2_fac	Nasvi2EG003713	CCRE_1294	thistle	glutamate synthase [NADPH]. putative. putative (74%a)	2.044	0.0646715350453277	....f	....+	Soma	Metazoa	Hymenoptera	splicing	15.6677420370064	0.871691697106525
Nasvi2EG013841_e0_con	Nasvi2EG013841	CCRE_1294	thistle	Unknown	1.054	0.0283486719542411	....f	....+	Soma	Insect	Nasonia	transcription	15.6677420370064	0.871691697106525
Nasvi2EG010221_e2_fac	Nasvi2EG010221	CCRE_1294	thistle	Solute carrier family 2. facilitated glucose transporter member 8 (45%U)	3.046	0.0355169366229175	....f	....+	Soma	Metazoa	Hymenoptera	splicing	15.6677420370064	0.871691697106525
Nasvi2EG020585_e0_con	Nasvi2EG020585	CCRE_1294	thistle	Serine-type enodpeptidase (34%A)	1.046	0.329136057408924	....f	....+	Soma	Metazoa	Nasonia	transcription	15.6677420370064	0.871691697106525
Nasvi2EG010968_e1_fac	Nasvi2EG010968	CCRE_1294	thistle	timeless homolog protein (57%a)	3.065	0.122798355062339	....f	....+	Soma	Metazoa	Hymenoptera	splicing	15.6677420370064	0.871691697106525
Nasvi2EG015059_e6_fac	Nasvi2EG015059	CCRE_1294	thistle	GD19662 (32%U)	1.056	0.00184519020231926	....f	....+	Soma	Metazoa	NA	splicing	15.6677420370064	0.871691697106525
Nasvi2EG014575_e3_fac	Nasvi2EG014575	CCRE_1294	thistle	Unknown (39%A)	3.044	0.0483377404705133	....f	....+	Soma	Wasp	NA	splicing	15.6677420370064	0.871691697106525
Nasvi2EG000119_e3_fac	Nasvi2EG000119	CCRE_1294	thistle	5'-3' exoribonuclease 1 (48%A)	1.066	0.417694800368642	....f	....+	Soma	Metazoa	Hymenoptera	splicing	15.6677420370064	0.871691697106525
Nasvi2EG009659_e1_fac	Nasvi2EG009659	CCRE_1294	thistle	Unknown (76%A)	3.013	0.00860844125181927	....f	....+	Soma	Wasp	Nasonia	splicing	15.6677420370064	0.871691697106525
Nasvi2EG007358_e9_fac	Nasvi2EG007358	CCRE_1294	thistle	vitellogenin receptor (40%U)	2.055	0.390193430720937	....f	....+	Soma	Metazoa	Hymenoptera	splicing	15.6677420370064	0.871691697106525
Nasvi2EG002258_e1_fac	Nasvi2EG002258	CCRE_1294	thistle	Cytochrome P450 4C1 (43%U)	5.058	0.0603302582214959	....f	....+	Soma	Metazoa	NA	splicing	15.6677420370064	0.871691697106525
Nasvi2EG012833_e2_con	Nasvi2EG012833	CCRE_1294	thistle	Unknown	1.056	0.00184519020231926	....f	....+	Soma	Metazoa	NA	transcription	15.6677420370064	0.871691697106525
Nasvi2EG006655_e1_fac	Nasvi2EG006655	CCRE_1295	darkturquoise	corticotropin-releasing factor-binding protein (32%A)	5.056	0.0340851123933235	.....	.++.+	Unbiased	Metazoa	Hymenoptera	splicing	17.2630413739547	0.650355636306596
Nasvi2EG012837_e6_con	Nasvi2EG012837	CCRE_1295	darkturquoise	Membrane metallo-endopeptidase 1 (39%A)	1.056	0.00184519020231926	.....	.++.+	Unbiased	Metazoa	Hymenoptera	transcription	17.2630413739547	0.650355636306596
Nasvi2EG012959_e1_con	Nasvi2EG012959	CCRE_1295	darkturquoise	inorganic phosphate cotransporter. putative. putative (57%a)	1.06	0.0246832161754167	.....	.++.+	Unbiased	Metazoa	Hymenoptera	transcription	17.2630413739547	0.650355636306596
Nasvi2EG013652_e0_con	Nasvi2EG013652	CCRE_1296	black	A disintegrin and metalloproteinase with thrombospondin motifs 9 (53%U)	5.017	0.00786239154416882	.....	..+++	Soma	Metazoa	Hymenoptera	transcription	22.8683430695867	0.577172133415365
Nasvi2EG012841_e5_con	Nasvi2EG012841	CCRE_1296	black	neprilysin 2 (69%a)	1.056	0.00184519020231926	.....	..+++	Soma	Metazoa	Hymenoptera	transcription	22.8683430695867	0.577172133415365
Nasvi2EG012893_e0_con	Nasvi2EG012893	CCRE_1297	brown3	Major allergen Bla G 1.02 (29%A)	1.062	0.0586827969123821	.....	.....	NA	Insect	Hymenoptera	transcription	2.13074884116927	0.618890762463082
Nasvi2EG000757_e3_fac	Nasvi2EG000757	CCRE_1297	brown3	G-protein-coupled receptor Mth2 (57%U)	5.032	0.0241510175840593	.....	.....	NA	Metazoa	Hymenoptera	splicing	2.13074884116927	0.618890762463082
Nasvi2EG011919_e2_fac	Nasvi2EG011919	CCRE_1298	pink2	v-type proton ATPase 116 kDa subunit a isoform 1 (76%a)	5.042	0.051554933623023	.....	.....	NA	Metazoa	Hymenoptera	splicing	0.378236007323869	0.051230536442962
Nasvi2EG012915_e0_con	Nasvi2EG012915	CCRE_1298	pink2	Unknown	1.061	0.117216835546562	.....	.....	NA	Wasp	NA	transcription	0.378236007323869	0.051230536442962
Nasvi2EG005148_e3_fac	Nasvi2EG005148	CCRE_1299	firebrick2	DNA2 Helicase (40%A)	5.017	0.00786239154416882	.....	.....	NA	Metazoa	Hymenoptera	splicing	7.84884590565642	0.952053466481004
Nasvi2EG018775_e0_con	Nasvi2EG018775	CCRE_1299	firebrick2	Unknown	1.056	0.00184519020231926	.....	.....	NA	Insect	NA	transcription	7.84884590565642	0.952053466481004
Nasvi2EG012091_e1_fac	Nasvi2EG012091	CCRE_1299	firebrick2	DNA polymerase theta (46%A)	3.096	0.525539754384049	.....	.....	NA	Metazoa	Hymenoptera	splicing	7.84884590565642	0.952053466481004
Nasvi2EG010676_e6_fac	Nasvi2EG010676	CCRE_1299	firebrick2	guanine nucleotide-binding protein G(s) subunit alpha. putative (97%a)	2.069	2.26901104225125	.....	.....	NA	Metazoa	Hymenoptera	splicing	7.84884590565642	0.952053466481004
Nasvi2EG012450_e3_fac	Nasvi2EG012450	CCRE_1299	firebrick2	Centromere protein J (50%A)	3.045	0.0023988453473558	.....	.....	NA	NA	Hymenoptera	splicing	7.84884590565642	0.952053466481004
Nasvi2EG003722_e2_fac	Nasvi2EG003722	CCRE_1299	firebrick2	Unknown	2.044	0.0646715350453277	.....	.....	NA	Wasp	NA	splicing	7.84884590565642	0.952053466481004
Nasvi2EG012934_e0_con	Nasvi2EG012934	CCRE_1299	firebrick2	Unknown	1.061	0.117216835546562	.....	.....	NA	Wasp	NA	transcription	7.84884590565642	0.952053466481004
Nasvi2EG003533_e2_fac	Nasvi2EG003533	CCRE_13	skyblue3	Unknown	4.001	0.0190547570200901	...mm	.....	Unbiased	Wasp	NA	splicing	14.8930049903092	0.519335639526314
Nasvi2EG002012_e4_fac	Nasvi2EG002012	CCRE_13	skyblue3	Unknown	5.067	0.128593013827321	...mm	.....	Unbiased	Wasp	NA	splicing	14.8930049903092	0.519335639526314
Nasvi2EG000046_e1_con	Nasvi2EG000046	CCRE_13	skyblue3	Unknown (50%A)	1.063	0.0623854822051188	...mm	.....	Unbiased	Metazoa	Hymenoptera	transcription	14.8930049903092	0.519335639526314
Nasvi2EG003378_e1_fac	Nasvi2EG003378	CCRE_130	red	UPF0544 protein C5orf45 (50%A)	4.007	0.0219580235782596	....f	+.+.+	Unbiased	Metazoa	Chalcid	splicing	25.3346508801453	0.830744869787945
Nasvi2EG003825_e0_con	Nasvi2EG003825	CCRE_130	red	Histone-lysine N-methyltransferase PR-set7 (56%A)	2.039	0.0434587340166966	....f	+.+.+	Unbiased	Metazoa	Chalcid	transcription	25.3346508801453	0.830744869787945
Nasvi2EG002347_e1_fac	Nasvi2EG002347	CCRE_130	red	lymphokine-activated killer T-cell-originated protein kinase. putative (63%a)	2.009	0.111503438022672	....f	+.+.+	Unbiased	Metazoa	Hymenoptera	splicing	25.3346508801453	0.830744869787945
Nasvi2EG005327_e4_con	Nasvi2EG005327	CCRE_130	red	E3 ubiquitin-protein ligase RNF14 (41%A)	2.006	0.0385692559201616	....f	+.+.+	Unbiased	Metazoa	Hymenoptera	transcription	25.3346508801453	0.830744869787945
Nasvi2EG000792_e1_con	Nasvi2EG000792	CCRE_130	red	Baculoviral IAP repeat-containing protein 5 (44%A)	5.032	0.0241510175840593	....f	+.+.+	Unbiased	Metazoa	Hymenoptera	transcription	25.3346508801453	0.830744869787945
Nasvi2EG003378_e2_con	Nasvi2EG003378	CCRE_130	red	UPF0544 protein C5orf45 (50%A)	4.007	0.0219580235782596	....f	+.+.+	Unbiased	Metazoa	Chalcid	transcription	25.3346508801453	0.830744869787945
Nasvi2EG012946_e4_con	Nasvi2EG012946	CCRE_1300	bisque4	replication factor C subunit 3 (86%a)	1.061	0.117216835546562	.....	+++++	Soma	Metazoa	Hymenoptera	transcription	6.51677382785424	0.535919114275624
Nasvi2EG012947_e1_con	Nasvi2EG012947	CCRE_1300	bisque4	ENSANGP00000017418 protein (Fragment). putative (58%U)	1.061	0.117216835546562	.....	+++++	Soma	Metazoa	Hymenoptera	transcription	6.51677382785424	0.535919114275624
Nasvi2EG012952_e0_con	Nasvi2EG012952	CCRE_1301	darkseagreen3	Unknown	1.06	0.0246832161754167	.....	.....	NA	Wasp	NA	transcription	4.32294674740589	0.503430903846091
Nasvi2EG028639_e0_con	Nasvi2EG028639	CCRE_1301	darkseagreen3	Unknown (91%A)	None	NA	.....	.....	NA	Arthropod	Hymenoptera	transcription	4.32294674740589	0.503430903846091
Nasvi2EG028126_e0_con	Nasvi2EG028126	CCRE_1302	lightcyan1	Unknown	1.056	0.00184519020231926	.....	.....	NA	Insect	NA	transcription	4.8920772318025	0.134966571009759
Nasvi2EG027336_e0_con	Nasvi2EG027336	CCRE_1302	lightcyan1	TE:Endonuclease/Reverse transcriptase (76%A)	1.056	0.00184519020231926	.....	.....	NA	Wasp	Nasonia	transcription	4.8920772318025	0.134966571009759
Nasvi2EG012963_e1_con	Nasvi2EG012963	CCRE_1302	lightcyan1	Odorant receptor 170 sym:Or170 (31%A)	1.06	0.0246832161754167	.....	.....	NA	Hymenoptera	Chalcid	transcription	4.8920772318025	0.134966571009759
Nasvi2EG011540_e3_fac	Nasvi2EG011540	CCRE_1302	lightcyan1	Unknown	1.057	0.0115721757300211	.....	.....	NA	Wasp	NA	splicing	4.8920772318025	0.134966571009759
Nasvi2EG036955_e2_fac	Nasvi2EG036955	CCRE_1302	lightcyan1	odorant receptor 115. sym:Or115 (100%e)	5.09	0.787440165983238	.....	.....	NA	Insect	Chalcid	splicing	4.8920772318025	0.134966571009759
Nasvi2EG005621_e1_fac	Nasvi2EG005621	CCRE_1302	lightcyan1	Unknown (38%A)	4.103	0.171121297802055	.....	.....	NA	Insect	Apocrita	splicing	4.8920772318025	0.134966571009759
Nasvi2EG006493_e4_fac	Nasvi2EG006493	CCRE_1302	lightcyan1	cytochrome P450 6a13. putative. putative (34%a)	5.052	0.137887830238867	.....	.....	NA	Insect	NA	splicing	4.8920772318025	0.134966571009759
Nasvi2EG001390_e1_fac	Nasvi2EG001390	CCRE_1302	lightcyan1	JmjC domain-containing protein 4 (78%U)	5.083	0.584381009377379	.....	.....	NA	Metazoa	Hymenoptera	splicing	4.8920772318025	0.134966571009759
Nasvi2EG020550_e0_con	Nasvi2EG020550	CCRE_1302	lightcyan1	Kv channel-interacting protein 1. putative (97%a)	1.048	0.246810362599354	.....	.....	NA	Metazoa	NA	transcription	4.8920772318025	0.134966571009759
Nasvi2EG011442_e4_fac	Nasvi2EG011442	CCRE_1303	darkturquoise	Trypsin-1 (46%A)	1.049	0.0717305486158706	....f	.++.+	Unbiased	Metazoa	Hymenoptera	splicing	16.0173499746922	0.605341876465882
Nasvi2EG013008_e3_con	Nasvi2EG013008	CCRE_1303	darkturquoise	Pacifastin light chain (26%A)	1.06	0.0246832161754167	....f	.++.+	Unbiased	Insect	Chalcid	transcription	16.0173499746922	0.605341876465882
Nasvi2EG013069_e1_con	Nasvi2EG013069	CCRE_1303	darkturquoise	Chemosensory protein (52%U)	4.058	0.279140400520042	....f	.++.+	Unbiased	Insect	NA	transcription	16.0173499746922	0.605341876465882
Nasvi2EG011028_e1_fac	Nasvi2EG011028	CCRE_1304	firebrick3	pre-mRNA-processing factor 17 (82%a)	4.051	0.0318348181762737	....m	.++++	Unbiased	Metazoa	Hymenoptera	splicing	1.68074804563779	0.199256681379802
Nasvi2EG013038_e0_con	Nasvi2EG013038	CCRE_1304	firebrick3	C-Maf-inducing protein (65%U)	4.059	0.0182785352941259	....m	.++++	Unbiased	Arthropod	Hymenoptera	transcription	1.68074804563779	0.199256681379802
Nasvi2EG037279_e2_con	Nasvi2EG037279	CCRE_1305	skyblue	Unknown (51%A)	3.043	0.0405456669179017	....m	.++++	Soma	Insect	NA	transcription	17.1630903557922	0.738357940097826
Nasvi2EG013042_e2_con	Nasvi2EG013042	CCRE_1305	skyblue	adipokinetic hormone receptor (71%a)	4.059	0.0182785352941259	....m	.++++	Soma	Metazoa	Hymenoptera	transcription	17.1630903557922	0.738357940097826
Nasvi2EG017419_e1_con	Nasvi2EG017419	CCRE_1306	brown	something about silencing protein 10. putative (51%a)	1.056	0.00184519020231926	.....	+++..	Gonads	Metazoa	Hymenoptera	transcription	30.2643924397931	1
Nasvi2EG028057_e1_con	Nasvi2EG028057	CCRE_1306	brown	Ankyrin repeat family A protein 2 (51%A)	None	NA	.....	+++..	Gonads	Metazoa	NA	transcription	30.2643924397931	1
Nasvi2EG013044_e0_con	Nasvi2EG013044	CCRE_1306	brown	AATF protein (45%U)	4.059	0.0182785352941259	.....	+++..	Gonads	Metazoa	Hymenoptera	transcription	30.2643924397931	1
Nasvi2EG009734_e1_fac	Nasvi2EG009734	CCRE_1306	brown	Unknown (37%A)	2.056	0.112719128436096	.....	+++..	Gonads	Insect	Apocrita	splicing	30.2643924397931	1
Nasvi2EG026034_e1_fac	Nasvi2EG026034	CCRE_1307	lightyellow	GTP-binding protein 2 (71%U)	1.056	0.00184519020231926	.....	+..++	Soma	Metazoa	Hymenoptera	splicing	10.62596363601	0.656888073122769
Nasvi2EG013054_e4_con	Nasvi2EG013054	CCRE_1307	lightyellow	Unknown (61%A)	4.059	0.0182785352941259	.....	+..++	Soma	Metazoa	Hymenoptera	transcription	10.62596363601	0.656888073122769
Nasvi2EG002691_e2_fac	Nasvi2EG002691	CCRE_1307	lightyellow	Nucleolar protein 10 (55%A)	2.025	0.01921457697568	.....	+..++	Soma	Arthropod	Hymenoptera	splicing	10.62596363601	0.656888073122769
Nasvi2EG013075_e1_con	Nasvi2EG013075	CCRE_1308	deeppink	Unknown (59%A)	4.058	0.279140400520042	.....	.....	Unbiased	Insect	Apocrita	transcription	1.89883149795296	0.287484507818356
Nasvi2EG006655_e3_fac	Nasvi2EG006655	CCRE_1308	deeppink	corticotropin-releasing factor-binding protein (32%A)	5.056	0.0340851123933235	.....	.....	Unbiased	Metazoa	Hymenoptera	splicing	1.89883149795296	0.287484507818356
Nasvi2EG018256_e2_fac	Nasvi2EG018256	CCRE_1309	honeydew	Unknown (35%A)	3.043	0.0405456669179017	....m	..+++	Soma	Insect	Hymenoptera	splicing	8.03657604900595	0.82732309582669
Nasvi2EG013078_e3_con	Nasvi2EG013078	CCRE_1309	honeydew	Ejaculatory bulb-specific protein 3. putative (30%U)	4.058	0.279140400520042	....m	..+++	Soma	Insect	Hymenoptera	transcription	8.03657604900595	0.82732309582669
Nasvi2EG000793_e3_con	Nasvi2EG000793	CCRE_131	coral3	WD repeat-containing protein 16 (53%U)	5.032	0.0241510175840593	...mm	.+.+.	Unbiased	Metazoa	Hymenoptera	transcription	4.07448171836333	0.487585473405581
Nasvi2EG037151_e13_con	Nasvi2EG037151	CCRE_131	coral3	Uncharacterized protein KIAA0423 (33%A)	2.062	0.109455048505526	...mm	.+.+.	Unbiased	Metazoa	Chalcid	transcription	4.07448171836333	0.487585473405581
Nasvi2EG037035_e2_fac	Nasvi2EG037035	CCRE_1310	blue2	FK506-binding protein 6 (57%U)	5.032	0.0241510175840593	....f	....+	Unbiased	Metazoa	Hymenoptera	splicing	5.98544347247744	0.30160383605461
Nasvi2EG008403_e1_fac	Nasvi2EG008403	CCRE_1310	blue2	Single-stranded DNA-binding protein 3 (75%A)	1.004	0.0190395327595744	....f	....+	Unbiased	Metazoa	Hymenoptera	splicing	5.98544347247744	0.30160383605461
Nasvi2EG013092_e0_con	Nasvi2EG013092	CCRE_1310	blue2	Phosphofurin acidic cluster sorting protein 2 (69%U)	4.057	0.0498576238390667	....f	....+	Unbiased	Metazoa	Hymenoptera	transcription	5.98544347247744	0.30160383605461
Nasvi2EG037034_e2_fac	Nasvi2EG037034	CCRE_1310	blue2	FK506-binding protein 6 (57%U)	5.032	0.0241510175840593	....f	....+	Unbiased	Metazoa	Hymenoptera	splicing	5.98544347247744	0.30160383605461
Nasvi2EG009528_e2_fac	Nasvi2EG009528	CCRE_1311	lightgreen	cell cycle checkpoint protein RAD1 (67%a)	3.007	0.0177020331305698	....f	+++.+	Unbiased	Metazoa	Hymenoptera	splicing	8.020029696619	0.411100427728231
Nasvi2EG013100_e2_con	Nasvi2EG013100	CCRE_1311	lightgreen	DNA replication licensing factor mcm5 (78%a)	4.057	0.0498576238390667	....f	+++.+	Unbiased	Metazoa	Hymenoptera	transcription	8.020029696619	0.411100427728231
Nasvi2EG015692_e9_fac	Nasvi2EG015692	CCRE_1312	royalblue	Fatty acyl-CoA reductase 1 (47%U)	1.06	0.0246832161754167	.....	+++.+	Unbiased	Metazoa	Hymenoptera	splicing	1.02397264423513	0.0554327997886079
Nasvi2EG013120_e1_con	Nasvi2EG013120	CCRE_1312	royalblue	Chemosensory protein (32%A)	4.057	0.0498576238390667	.....	+++.+	Unbiased	Insect	Hymenoptera	transcription	1.02397264423513	0.0554327997886079
Nasvi2EG015692_e5_fac	Nasvi2EG015692	CCRE_1312	royalblue	Fatty acyl-CoA reductase 1 (47%U)	1.06	0.0246832161754167	.....	+++.+	Unbiased	Metazoa	Hymenoptera	splicing	1.02397264423513	0.0554327997886079
Nasvi2EG007345_e5_fac	Nasvi2EG007345	CCRE_1313	antiquewhite2	Arginine kinase (48%U)	2.056	0.112719128436096	.....	.....	Testes	Metazoa	Chalcid	splicing	8.07839778974163	0.424914276889501
Nasvi2EG019815_e0_con	Nasvi2EG019815	CCRE_1313	antiquewhite2	Unknown (74%A)	2.046	0.00190681399982839	.....	.....	Testes	Wasp	NA	transcription	8.07839778974163	0.424914276889501
Nasvi2EG010594_e5_fac	Nasvi2EG010594	CCRE_1313	antiquewhite2	Sorbin and SH3 domain-containing protein 1 (85%U)	2.071	0.243395678594153	.....	.....	Testes	Metazoa	Hymenoptera	splicing	8.07839778974163	0.424914276889501
Nasvi2EG001703_e2_fac	Nasvi2EG001703	CCRE_1313	antiquewhite2	Octopamine receptor beta-2R (62%A)	5.072	0.0856920936048748	.....	.....	Testes	Metazoa	Hymenoptera	splicing	8.07839778974163	0.424914276889501
Nasvi2EG015537_e0_con	Nasvi2EG015537	CCRE_1313	antiquewhite2	Unknown	4.062	0.0592817015294234	.....	.....	Testes	Wasp	NA	transcription	8.07839778974163	0.424914276889501
Nasvi2EG005976_e1_fac	Nasvi2EG005976	CCRE_1313	antiquewhite2	cyclin-dependent kinase 20. putative (71%a)	4.096	0.708077989732869	.....	.....	Testes	Metazoa	Hymenoptera	splicing	8.07839778974163	0.424914276889501
Nasvi2EG015536_e0_con	Nasvi2EG015536	CCRE_1313	antiquewhite2	Hydrocephalus-inducing protein protein (35%A)	4.062	0.0592817015294234	.....	.....	Testes	Metazoa	Hymenoptera	transcription	8.07839778974163	0.424914276889501
Nasvi2EG015024_e0_con	Nasvi2EG015024	CCRE_1313	antiquewhite2	Sugar transporter ERD6 4. putative (32%U)	1.056	0.00184519020231926	.....	.....	Testes	NA	Hymenoptera	transcription	8.07839778974163	0.424914276889501
Nasvi2EG036955_e1_fac	Nasvi2EG036955	CCRE_1313	antiquewhite2	odorant receptor 115. sym:Or115 (100%e)	5.09	0.787440165983238	.....	.....	Testes	Insect	Chalcid	splicing	8.07839778974163	0.424914276889501
Nasvi2EG013146_e0_con	Nasvi2EG013146	CCRE_1313	antiquewhite2	G-protein-coupled receptor B0563.6. putative (57%U)	4.057	0.0498576238390667	.....	.....	Testes	Metazoa	Hymenoptera	transcription	8.07839778974163	0.424914276889501
Nasvi2EG014877_e2_fac	Nasvi2EG014877	CCRE_1313	antiquewhite2	Broad-complex core protein (53%A)	1.055	0.069773063833668	.....	.....	Testes	Insect	Hymenoptera	splicing	8.07839778974163	0.424914276889501
Nasvi2EG016007_e4_fac	Nasvi2EG016007	CCRE_1314	greenyellow	Plexin domain-containing protein 2 (54%A)	1.057	0.0115721757300211	.....	...++	Unbiased	Metazoa	Hymenoptera	splicing	16.2039993851618	0.611206538503225
Nasvi2EG013147_e1_con	Nasvi2EG013147	CCRE_1314	greenyellow	Bardet-Biedl syndrome 4 protein protein. putative (55%U)	4.057	0.0498576238390667	.....	...++	Unbiased	Metazoa	Hymenoptera	transcription	16.2039993851618	0.611206538503225
Nasvi2EG004767_e2_fac	Nasvi2EG004767	CCRE_1315	coral2	Unknown	5.032	0.0241510175840593	...mm	.....	Unbiased	Hymenoptera	NA	splicing	20.7602603832462	0.897170669594898
Nasvi2EG016863_e2_fac	Nasvi2EG016863	CCRE_1315	coral2	Coiled-coil domain-containing protein 147 (42%U)	4.064	0.112654265538574	...mm	.....	Unbiased	Metazoa	Hymenoptera	splicing	20.7602603832462	0.897170669594898
Nasvi2EG011138_e2_fac	Nasvi2EG011138	CCRE_1315	coral2	UPF0418 protein FAM164C (57%U)	4.044	0.754476183326452	...mm	.....	Unbiased	Metazoa	Hymenoptera	splicing	20.7602603832462	0.897170669594898
Nasvi2EG004766_e3_fac	Nasvi2EG004766	CCRE_1315	coral2	Unknown (58%A)	5.032	0.0241510175840593	...mm	.....	Unbiased	Metazoa	Hymenoptera	splicing	20.7602603832462	0.897170669594898
Nasvi2EG013149_e2_con	Nasvi2EG013149	CCRE_1315	coral2	Unknown	4.057	0.0498576238390667	...mm	.....	Unbiased	Wasp	NA	transcription	20.7602603832462	0.897170669594898
Nasvi2EG024983_e3_fac	Nasvi2EG024983	CCRE_1316	skyblue3	Tubulin--tyrosine ligase protein 8. putative (48%U)	4.062	0.0592817015294234	...mm	.....	Testes	Metazoa	Hymenoptera	splicing	18.1870662956383	0.600349640932035
Nasvi2EG016863_e3_fac	Nasvi2EG016863	CCRE_1316	skyblue3	Coiled-coil domain-containing protein 147 (42%U)	4.064	0.112654265538574	...mm	.....	Testes	Metazoa	Hymenoptera	splicing	18.1870662956383	0.600349640932035
Nasvi2EG013297_e4_fac	Nasvi2EG013297	CCRE_1316	skyblue3	NFX1-type Zinc finger-containing protein (37%A)	4.055	0.0136251420637332	...mm	.....	Testes	Metazoa	Hymenoptera	splicing	18.1870662956383	0.600349640932035
Nasvi2EG007175_e8_fac	Nasvi2EG007175	CCRE_1316	skyblue3	Unknown (41%A)	1.051	0.0757770281855416	...mm	.....	Testes	Insect	Hymenoptera	splicing	18.1870662956383	0.600349640932035
Nasvi2EG007476_e1_fac	Nasvi2EG007476	CCRE_1316	skyblue3	Kelch protein 10. putative (63%U)	2.054	0.0302523376492414	...mm	.....	Testes	Metazoa	Hymenoptera	splicing	18.1870662956383	0.600349640932035
Nasvi2EG014321_e2_fac	Nasvi2EG014321	CCRE_1316	skyblue3	Unknown	3.018	0.0443191769989543	...mm	.....	Testes	Insect	Chalcid	splicing	18.1870662956383	0.600349640932035
Nasvi2EG006916_e12_fac	Nasvi2EG006916	CCRE_1316	skyblue3	EF-hand domain-containing family member C2 (58%U)	2.048	0.0107962775311927	...mm	.....	Testes	Metazoa	Hymenoptera	splicing	18.1870662956383	0.600349640932035
Nasvi2EG012755_e1_fac	Nasvi2EG012755	CCRE_1316	skyblue3	Unknown	2.036	0.0481655892165561	...mm	.....	Testes	NA	Chalcid	splicing	18.1870662956383	0.600349640932035
Nasvi2EG006916_e13_fac	Nasvi2EG006916	CCRE_1316	skyblue3	EF-hand domain-containing family member C2 (58%U)	2.048	0.0107962775311927	...mm	.....	Testes	Metazoa	Hymenoptera	splicing	18.1870662956383	0.600349640932035
Nasvi2EG013150_e0_con	Nasvi2EG013150	CCRE_1316	skyblue3	Unknown	4.057	0.0498576238390667	...mm	.....	Testes	Wasp	NA	transcription	18.1870662956383	0.600349640932035
Nasvi2EG037151_e9_fac	Nasvi2EG037151	CCRE_1316	skyblue3	Uncharacterized protein KIAA0423 (33%A)	2.062	0.109455048505526	...mm	.....	Testes	Metazoa	Chalcid	splicing	18.1870662956383	0.600349640932035
Nasvi2EG002706_e7_fac	Nasvi2EG002706	CCRE_1316	skyblue3	Mitochondrial sodium/hydrogen exchanger NHA2 (51%A)	2.026	0.0672278194242352	...mm	.....	Testes	Metazoa	Hymenoptera	splicing	18.1870662956383	0.600349640932035
Nasvi2EG013181_e5_con	Nasvi2EG013181	CCRE_1317	darkorange	no-mechanoreceptor potential A (64%A)	4.055	0.0136251420637332	.....	.+++.	Soma	Metazoa	Hymenoptera	transcription	16.209096228093	0.6275371811532
Nasvi2EG016321_e2_con	Nasvi2EG016321	CCRE_1317	darkorange	Unknown (43%A)	1.057	0.0115721757300211	.....	.+++.	Soma	Hymenoptera	Chalcid	transcription	16.209096228093	0.6275371811532
Nasvi2EG013196_e1_con	Nasvi2EG013196	CCRE_1318	lightpink3	Venom serine carboxypeptidase (58%U)	4.055	0.0136251420637332	.....	..++.	Soma	Metazoa	Hymenoptera	transcription	6.59568023435141	1
Nasvi2EG010344_e2_fac	Nasvi2EG010344	CCRE_1318	lightpink3	Glucose dehydrogenase (48%A)	1.05	0.0338993380106802	.....	..++.	Soma	Arthropod	Apocrita	splicing	6.59568023435141	1
Nasvi2EG002164_e2_fac	Nasvi2EG002164	CCRE_1318	lightpink3	Fatty acid synthase (35%A)	5.058	0.0603302582214959	.....	..++.	Soma	Metazoa	Hymenoptera	splicing	6.59568023435141	1
Nasvi2EG031936_e2_fac	Nasvi2EG031936	CCRE_1319	yellow3	cytochrome P450 18a1 (79%a)	3.045	0.0023988453473558	.....	...+.	Unbiased	Metazoa	Hymenoptera	splicing	7.68016452640388	0.565278800774257
Nasvi2EG013223_e0_con	Nasvi2EG013223	CCRE_1319	yellow3	Unknown (Fragment) (42%U)	4.055	0.0136251420637332	.....	...+.	Unbiased	Metazoa	NA	transcription	7.68016452640388	0.565278800774257
Nasvi2EG016372_e2_fac	Nasvi2EG016372	CCRE_132	tan4	Pancreatic triacylglycerol lipase (44%U)	1.056	0.00184519020231926	....m	.+..+	Unbiased	Metazoa	NA	splicing	6.12544912963468	0.788316415074167
Nasvi2EG000807_e4_con	Nasvi2EG000807	CCRE_132	tan4	Leucine-rich repeat-containing protein (33%A)	5.033	0.281584200426234	....m	.+..+	Unbiased	Metazoa	Hymenoptera	transcription	6.12544912963468	0.788316415074167
Nasvi2EG013235_e0_con	Nasvi2EG013235	CCRE_1320	lightyellow	Polyubiquitin-C (94%U)	4.055	0.0136251420637332	.....	+++++	Soma	Metazoa	Hymenoptera	transcription	12.9785474193633	0.804508226690329
Nasvi2EG037328_e0_con	Nasvi2EG037328	CCRE_1320	lightyellow	5'-AMP-activated protein kinase subunit gamma-1 (73%A)	1.056	0.00184519020231926	.....	+++++	Soma	Metazoa	Hymenoptera	transcription	12.9785474193633	0.804508226690329
Nasvi2EG013241_e1_con	Nasvi2EG013241	CCRE_1321	mediumorchid	Unknown	4.055	0.0136251420637332	....f	+...+	Unbiased	Hymenoptera	NA	transcription	15.4530273187326	0.706315011992445
Nasvi2EG015009_e1_con	Nasvi2EG015009	CCRE_1321	mediumorchid	Unknown (27%A)	1.056	0.00184519020231926	....f	+...+	Unbiased	Metazoa	Hymenoptera	transcription	15.4530273187326	0.706315011992445
Nasvi2EG022638_e3_fac	Nasvi2EG022638	CCRE_1321	mediumorchid	Formin 1.2/cappuccino (50%A)	3.045	0.0023988453473558	....f	+...+	Unbiased	Metazoa	NA	splicing	15.4530273187326	0.706315011992445
Nasvi2EG002966_e1_fac	Nasvi2EG002966	CCRE_1321	mediumorchid	ATP-dependent RNA helicase spindle-E. putative (45%a)	4.038	0.353032549601073	....f	+...+	Unbiased	Metazoa	Hymenoptera	splicing	15.4530273187326	0.706315011992445
Nasvi2EG026657_e2_con	Nasvi2EG026657	CCRE_1322	lightcyan1	ORF B (40%U)	None	NA	...mm	.....	Testes	Metazoa	Chalcid	transcription	9.81815021143096	0.287129646478787
Nasvi2EG013284_e0_con	Nasvi2EG013284	CCRE_1322	lightcyan1	Unknown (15%U)	4.055	0.0136251420637332	...mm	.....	Testes	Hymenoptera	Hymenoptera	transcription	9.81815021143096	0.287129646478787
Nasvi2EG005758_e2_fac	Nasvi2EG005758	CCRE_1322	lightcyan1	Serine protease H4 (22%U)	4.1	0.0930668415909182	...mm	.....	Testes	Metazoa	NA	splicing	9.81815021143096	0.287129646478787
Nasvi2EG013296_e0_con	Nasvi2EG013296	CCRE_1323	green	Unknown	4.055	0.0136251420637332	.....	...+.	Soma	Wasp	NA	transcription	41.7819557083055	0.812612856336714
Nasvi2EG016025_e2_fac	Nasvi2EG016025	CCRE_1323	green	Unknown (37%A)	1.057	0.0115721757300211	.....	...+.	Soma	Hymenoptera	Nasonia	splicing	41.7819557083055	0.812612856336714
Nasvi2EG030867_e2_fac	Nasvi2EG030867	CCRE_1323	green	GTPase-activating Rap/Ran-GAP domain protein 3. putative (89%U)	None	NA	.....	...+.	Soma	Metazoa	Hymenoptera	splicing	41.7819557083055	0.812612856336714
Nasvi2EG026746_e0_con	Nasvi2EG026746	CCRE_1323	green	Unknown (50%A)	2.046	0.00190681399982839	.....	...+.	Soma	Wasp	Nasonia	transcription	41.7819557083055	0.812612856336714
Nasvi2EG016025_e3_fac	Nasvi2EG016025	CCRE_1323	green	Unknown (37%A)	1.057	0.0115721757300211	.....	...+.	Soma	Hymenoptera	Nasonia	splicing	41.7819557083055	0.812612856336714
Nasvi2EG006650_e8_fac	Nasvi2EG006650	CCRE_1323	green	Unknown (75%A)	5.056	0.0340851123933235	.....	...+.	Soma	Metazoa	Hymenoptera	splicing	41.7819557083055	0.812612856336714
Nasvi2EG007962_e3_fac	Nasvi2EG007962	CCRE_1324	darkseagreen1	tripartite motif-containing protein 71. putative (44%a)	5.01	0.133632995201361	....f	+...+	Unbiased	Metazoa	Hymenoptera	splicing	7.4802119841995	0.800059879973512
Nasvi2EG013330_e0_con	Nasvi2EG013330	CCRE_1324	darkseagreen1	Ankyrin (27%A)	4.055	0.0136251420637332	....f	+...+	Unbiased	Metazoa	NA	transcription	7.4802119841995	0.800059879973512
Nasvi2EG007962_e4_fac	Nasvi2EG007962	CCRE_1324	darkseagreen1	tripartite motif-containing protein 71. putative (44%a)	5.01	0.133632995201361	....f	+...+	Unbiased	Metazoa	Hymenoptera	splicing	7.4802119841995	0.800059879973512
Nasvi2EG006624_e3_fac	Nasvi2EG006624	CCRE_1324	darkseagreen1	RING finger protein (44%A)	5.055	0.123123456564546	....f	+...+	Unbiased	Metazoa	Hymenoptera	splicing	7.4802119841995	0.800059879973512
Nasvi2EG000388_e2_fac	Nasvi2EG000388	CCRE_1324	darkseagreen1	Giant (100%U)	1.082	1.34219192770162	....f	+...+	Unbiased	Metazoa	Hymenoptera	splicing	7.4802119841995	0.800059879973512
Nasvi2EG013353_e2_con	Nasvi2EG013353	CCRE_1325	yellowgreen	hexamerin (51%A)	1.054	0.0283486719542411	....m	...+.	Soma	NA	Hymenoptera	transcription	14.2611481681676	0.599834943617838
Nasvi2EG014669_e0_con	Nasvi2EG014669	CCRE_1325	yellowgreen	Unknown	4.065	0.00358734277780403	....m	...+.	Soma	Arthropod	NA	transcription	14.2611481681676	0.599834943617838
Nasvi2EG018330_e1_con	Nasvi2EG018330	CCRE_1325	yellowgreen	Cytochrome P450 6a2 (48%A)	3.044	0.0483377404705133	....m	...+.	Soma	Insect	Hymenoptera	transcription	14.2611481681676	0.599834943617838
Nasvi2EG013353_e3_fac	Nasvi2EG013353	CCRE_1325	yellowgreen	hexamerin (51%A)	1.054	0.0283486719542411	....m	...+.	Soma	NA	Hymenoptera	splicing	14.2611481681676	0.599834943617838
Nasvi2EG000723_e1_fac	Nasvi2EG000723	CCRE_1325	yellowgreen	Testicular acid phosphatase protein (45%A)	1.102	1.45628333963585	....m	...+.	Soma	Metazoa	Chalcid	splicing	14.2611481681676	0.599834943617838
Nasvi2EG013440_e1_fac	Nasvi2EG013440	CCRE_1325	yellowgreen	Transmembrane protein 59 (48%A)	1.053	0.0301004368430636	....m	...+.	Soma	Metazoa	Hymenoptera	splicing	14.2611481681676	0.599834943617838
Nasvi2EG004011_e3_fac	Nasvi2EG004011	CCRE_1326	saddlebrown	F-box/LRR-repeat protein (46%A)	2.038	0.0118685036349603	.....	.+...	NA	Hymenoptera	Nasonia	splicing	15.9167246247266	0.642769417782543
Nasvi2EG013390_e2_con	Nasvi2EG013390	CCRE_1326	saddlebrown	Unknown (36%A)	1.054	0.0283486719542411	.....	.+...	NA	Wasp	NA	transcription	15.9167246247266	0.642769417782543
Nasvi2EG036967_e1_fac	Nasvi2EG036967	CCRE_1326	saddlebrown	gustatory receptor 49. sym:Gr49 (100%e)	5.074	0.0428673856443581	.....	.+...	NA	Insect	Chalcid	splicing	15.9167246247266	0.642769417782543
Nasvi2EG037228_e3_fac	Nasvi2EG037228	CCRE_1327	deeppink	odorant receptor 161. sym:Or161 (100%e)	1.056	0.00184519020231926	.....	.....	NA	Insect	Chalcid	splicing	4.73212211621089	0.739766535631177
Nasvi2EG018273_e1_fac	Nasvi2EG018273	CCRE_1327	deeppink	Unknown (55%A)	3.043	0.0405456669179017	.....	.....	NA	Hymenoptera	NA	splicing	4.73212211621089	0.739766535631177
Nasvi2EG013400_e0_con	Nasvi2EG013400	CCRE_1327	deeppink	Achaete-scute protein 1A (47%A)	1.054	0.0283486719542411	.....	.....	NA	Metazoa	Chalcid	transcription	4.73212211621089	0.739766535631177
Nasvi2EG013403_e3_con	Nasvi2EG013403	CCRE_1328	plum2	Monocarboxylate transporter 9 (40%A)	1.054	0.0283486719542411	.....	.++++	Soma	Metazoa	Hymenoptera	transcription	23.9735869463169	1
Nasvi2EG017534_e9_fac	Nasvi2EG017534	CCRE_1328	plum2	paramyosin (85%A)	2.046	0.00190681399982839	.....	.++++	Soma	Metazoa	Hymenoptera	splicing	23.9735869463169	1
Nasvi2EG013407_e6_con	Nasvi2EG013407	CCRE_1329	coral4	cytochrome P450 305a1. putative (43%U)	1.054	0.0283486719542411	....f	...++	Unbiased	Metazoa	Hymenoptera	transcription	5.91128300667203	0.761409182341266
Nasvi2EG006046_e2_fac	Nasvi2EG006046	CCRE_1329	coral4	phospholipid-transporting ATPase ID. putative (85%U)	4.091	0.610915979320415	....f	...++	Unbiased	Metazoa	Hymenoptera	splicing	5.91128300667203	0.761409182341266
Nasvi2EG008723_e2_con	Nasvi2EG008723	CCRE_133	darkturquoise	Unknown (32%A)	1.017	0.077940793033551	....m	.++.+	Soma	Wasp	Nasonia	transcription	24.7196062084866	0.92205577565308094
Nasvi2EG001444_e1_con	Nasvi2EG001444	CCRE_133	darkturquoise	Unknown (64%A)	5.078	1.4689371257485	....m	.++.+	Soma	Insect	Hymenoptera	transcription	24.7196062084866	0.92205577565308094
Nasvi2EG001196_e3_fac	Nasvi2EG001196	CCRE_133	darkturquoise	5' nucleotidase. putative (52%U)	5.091	0.102894942149785	....m	.++.+	Soma	Metazoa	Hymenoptera	splicing	24.7196062084866	0.92205577565308094
Nasvi2EG014408_e5_con	Nasvi2EG014408	CCRE_133	darkturquoise	phenoloxidase subunit A3 (67%a)	3.024	0.188735516552194	....m	.++.+	Soma	Insect	Hymenoptera	transcription	24.7196062084866	0.92205577565308094
Nasvi2EG009781_e3_con	Nasvi2EG009781	CCRE_133	darkturquoise	15-hydroxyprostaglandin dehydrogenase (42%A)	2.059	0.299410496760528	....m	.++.+	Soma	Metazoa	Chalcid	transcription	24.7196062084866	0.92205577565308094
Nasvi2EG002670_e3_fac	Nasvi2EG002670	CCRE_133	darkturquoise	Alpha-glucosidase (53%U)	2.025	0.01921457697568	....m	.++.+	Soma	Metazoa	Hymenoptera	splicing	24.7196062084866	0.92205577565308094
Nasvi2EG013771_e9_fac	Nasvi2EG013771	CCRE_133	darkturquoise	sodium-dependent multivitamin transporter (61%U)	1.06	0.0246832161754167	....m	.++.+	Soma	Metazoa	Hymenoptera	splicing	24.7196062084866	0.92205577565308094
Nasvi2EG001196_e5_fac	Nasvi2EG001196	CCRE_133	darkturquoise	5' nucleotidase. putative (52%U)	5.091	0.102894942149785	....m	.++.+	Soma	Metazoa	Hymenoptera	splicing	24.7196062084866	0.92205577565308094
Nasvi2EG000809_e2_con	Nasvi2EG000809	CCRE_133	darkturquoise	Serine protease (49%U)	5.033	0.281584200426234	....m	.++.+	Soma	Metazoa	Nasonia	transcription	24.7196062084866	0.92205577565308094
Nasvi2EG020635_e3_con	Nasvi2EG020635	CCRE_133	darkturquoise	Unknown	1.045	0.0867701048348345	....m	.++.+	Soma	Wasp	Chalcid	transcription	24.7196062084866	0.92205577565308094
Nasvi2EG001196_e4_con	Nasvi2EG001196	CCRE_133	darkturquoise	5' nucleotidase. putative (52%U)	5.091	0.102894942149785	....m	.++.+	Soma	Metazoa	Hymenoptera	transcription	24.7196062084866	0.92205577565308094
Nasvi2EG009781_e2_fac	Nasvi2EG009781	CCRE_133	darkturquoise	15-hydroxyprostaglandin dehydrogenase (42%A)	2.059	0.299410496760528	....m	.++.+	Soma	Metazoa	Chalcid	splicing	24.7196062084866	0.92205577565308094
Nasvi2EG015703_e2_con	Nasvi2EG015703	CCRE_133	darkturquoise	Sodium/potassium/calcium exchanger 4 (56%U)	1.06	0.0246832161754167	....m	.++.+	Soma	Metazoa	Hymenoptera	transcription	24.7196062084866	0.92205577565308094
Nasvi2EG009989_e2_fac	Nasvi2EG009989	CCRE_133	darkturquoise	Venom acid phosphatase (48%U)	2.065	0.139537351443124	....m	.++.+	Soma	Metazoa	Hymenoptera	splicing	24.7196062084866	0.92205577565308094
Nasvi2EG008769_e3_con	Nasvi2EG008769	CCRE_133	darkturquoise	alpha-aminoadipic semialdehyde synthase. mitochondrial (78%a)	1.018	0.117558014074754	....m	.++.+	Soma	Metazoa	Hymenoptera	transcription	24.7196062084866	0.92205577565308094
Nasvi2EG022098_e2_con	Nasvi2EG022098	CCRE_1330	skyblue	Aquaporin AQPcic (54%U)	1.057	0.0115721757300211	.m..m	.++++	Unbiased	Metazoa	Hymenoptera	transcription	20.5058873821216	0.887657835880276
Nasvi2EG013408_e7_con	Nasvi2EG013408	CCRE_1330	skyblue	Sodium- and chloride-dependent GABA transporter ine (62%A)	1.054	0.0283486719542411	.m..m	.++++	Unbiased	Metazoa	Hymenoptera	transcription	20.5058873821216	0.887657835880276
Nasvi2EG015097_e2_con	Nasvi2EG015097	CCRE_1331	turquoise	carbonic anhydrase-related protein 10. putative (83%a)	2.046	0.00190681399982839	.....	.++++	Soma	Metazoa	Hymenoptera	transcription	27.2987398736577	0.664182091204684
Nasvi2EG013416_e0_con	Nasvi2EG013416	CCRE_1331	turquoise	endocuticle structural glycoprotein SgAbd-1 (71%A)	1.054	0.0283486719542411	.....	.++++	Soma	Insect	Hymenoptera	transcription	27.2987398736577	0.664182091204684
Nasvi2EG020512_e1_fac	Nasvi2EG020512	CCRE_1332	floralwhite	tropomodulin (75%a)	1.038	0.0976736331396596	.....	+..++	Soma	Metazoa	Hymenoptera	splicing	16.1273561170139	1
Nasvi2EG013440_e3_con	Nasvi2EG013440	CCRE_1332	floralwhite	Transmembrane protein 59 (48%A)	1.053	0.0301004368430636	.....	+..++	Soma	Metazoa	Hymenoptera	transcription	16.1273561170139	1
Nasvi2EG022290_e1_con	Nasvi2EG022290	CCRE_1332	floralwhite	Membrane metallo-endopeptidase 1. putative (49%U)	1.056	0.00184519020231926	.....	+..++	Soma	Metazoa	Hymenoptera	transcription	16.1273561170139	1
Nasvi2EG003090_e2_fac	Nasvi2EG003090	CCRE_1332	floralwhite	Galectin-4 (63%U)	4.03	0.200856242723611	.....	+..++	Soma	Metazoa	Hymenoptera	splicing	16.1273561170139	1
Nasvi2EG007786_e10_fac	Nasvi2EG007786	CCRE_1333	darkslateblue	Lipid storage droplets surface-binding protein 2 (56%A)	5.003	0.00342376601274703	.....	...++	Soma	Metazoa	Hymenoptera	splicing	25.0302266922576	0.843481203878523
Nasvi2EG013914_e1_con	Nasvi2EG013914	CCRE_1333	darkslateblue	high-affinity choline transporter 1. putative (86%a)	4.08	0.923939943903646	.....	...++	Soma	Metazoa	Hymenoptera	transcription	25.0302266922576	0.843481203878523
Nasvi2EG030017_e0_con	Nasvi2EG030017	CCRE_1333	darkslateblue	Unknown (88%A)	None	NA	.....	...++	Soma	Metazoa	Nasonia	transcription	25.0302266922576	0.843481203878523
Nasvi2EG007786_e6_fac	Nasvi2EG007786	CCRE_1333	darkslateblue	Lipid storage droplets surface-binding protein 2 (56%A)	5.003	0.00342376601274703	.....	...++	Soma	Metazoa	Hymenoptera	splicing	25.0302266922576	0.843481203878523
Nasvi2EG013477_e2_con	Nasvi2EG013477	CCRE_1333	darkslateblue	neurobeachin. putative (97%a)	3.045	0.0023988453473558	.....	...++	Soma	Metazoa	Hymenoptera	transcription	25.0302266922576	0.843481203878523
Nasvi2EG037134_e3_fac	Nasvi2EG037134	CCRE_1334	skyblue3	odorant receptor 35. sym:Or35 (100%e)	3.068	0.266375662597309	...m.	.....	Unbiased	Insect	Apocrita	splicing	11.3298800726734	0.404156759447228
Nasvi2EG007483_e5_fac	Nasvi2EG007483	CCRE_1334	skyblue3	numb. protein (54%A)	2.054	0.0302523376492414	...m.	.....	Unbiased	Metazoa	Hymenoptera	splicing	11.3298800726734	0.404156759447228
Nasvi2EG003277_e2_fac	Nasvi2EG003277	CCRE_1334	skyblue3	dynein heavy chain 7. axonemal (65%a)	4.016	0.0680566877936169	...m.	.....	Unbiased	Metazoa	Hymenoptera	splicing	11.3298800726734	0.404156759447228
Nasvi2EG013530_e0_con	Nasvi2EG013530	CCRE_1334	skyblue3	Mannosyl-oligosaccharide alpha-1.2-mannosidase (67%A)	3.045	0.0023988453473558	...m.	.....	Unbiased	Metazoa	Hymenoptera	transcription	11.3298800726734	0.404156759447228
Nasvi2EG010291_e1_fac	Nasvi2EG010291	CCRE_1335	lightskyblue4	trypsin-1 (39%a)	1.05	0.0338993380106802	.....	..+..	NA	Metazoa	NA	splicing	8.24546385994329	0.962936999880883
Nasvi2EG014051_e1_fac	Nasvi2EG014051	CCRE_1335	lightskyblue4	LD24308p (47%A)	4.075	0.575681722105323	.....	..+..	NA	Insect	Chalcid	splicing	8.24546385994329	0.962936999880883
Nasvi2EG017767_e0_con	Nasvi2EG017767	CCRE_1335	lightskyblue4	Unknown (57%A)	2.048	0.0107962775311927	.....	..+..	NA	Wasp	Chalcid	transcription	8.24546385994329	0.962936999880883
Nasvi2EG014007_e1_fac	Nasvi2EG014007	CCRE_1335	lightskyblue4	chitotriosidase-1 (49%A)	4.076	0.129653620227635	.....	..+..	NA	Metazoa	Hymenoptera	splicing	8.24546385994329	0.962936999880883
Nasvi2EG006660_e1_fac	Nasvi2EG006660	CCRE_1335	lightskyblue4	Synaptic vesicle glycoprotein 2B (38%U)	5.056	0.0340851123933235	.....	..+..	NA	Metazoa	NA	splicing	8.24546385994329	0.962936999880883
Nasvi2EG021237_e1_fac	Nasvi2EG021237	CCRE_1335	lightskyblue4	Dehydrogenase/reductase SDR family member on chromosome X (45%A)	1.056	0.00184519020231926	.....	..+..	NA	NA	NA	splicing	8.24546385994329	0.962936999880883
Nasvi2EG020587_e2_con	Nasvi2EG020587	CCRE_1335	lightskyblue4	Serine-type enodpeptidase (35%A)	1.046	0.329136057408924	.....	..+..	NA	Metazoa	Chalcid	transcription	8.24546385994329	0.962936999880883
Nasvi2EG020604_e2_con	Nasvi2EG020604	CCRE_1335	lightskyblue4	Serine Protease P25 (38%A)	1.046	0.329136057408924	.....	..+..	NA	Metazoa	Chalcid	transcription	8.24546385994329	0.962936999880883
Nasvi2EG009869_e4_fac	Nasvi2EG009869	CCRE_1335	lightskyblue4	Chymotrypsin-1 (42%A)	2.061	0.0832653444935755	.....	..+..	NA	Metazoa	Nasonia	splicing	8.24546385994329	0.962936999880883
Nasvi2EG013547_e1_con	Nasvi2EG013547	CCRE_1335	lightskyblue4	Trypsin-2 (28%U)	3.045	0.0023988453473558	.....	..+..	NA	Metazoa	Chalcid	transcription	8.24546385994329	0.962936999880883
Nasvi2EG013572_e0_con	Nasvi2EG013572	CCRE_1336	skyblue3	Intraflagellar transport protein 88 protein. putative (72%U)	3.045	0.0023988453473558	...mf	....+	Unbiased	Metazoa	Hymenoptera	transcription	4.30768672167628	0.168531236627703
Nasvi2EG015572_e2_fac	Nasvi2EG015572	CCRE_1336	skyblue3	Sodium/potassium/calcium exchanger CG1090 (64%A)	4.062	0.0592817015294234	...mf	....+	Unbiased	Metazoa	Hymenoptera	splicing	4.30768672167628	0.168531236627703
Nasvi2EG013583_e0_con	Nasvi2EG013583	CCRE_1337	magenta3	Unknown	3.045	0.0023988453473558	.....	.....	NA	Wasp	NA	transcription	0.398137597998499	0.0408571901333946
Nasvi2EG031707_e2_fac	Nasvi2EG031707	CCRE_1337	magenta3	Unknown	5.044	0.00475066678536826	.....	.....	NA	Hymenoptera	NA	splicing	0.398137597998499	0.0408571901333946
Nasvi2EG013592_e0_con	Nasvi2EG013592	CCRE_1338	lightblue4	Unknown	5.017	0.00786239154416882	.....	.....	NA	Wasp	NA	transcription	0.926184084327042	0.130545214680993
Nasvi2EG011176_e3_fac	Nasvi2EG011176	CCRE_1338	lightblue4	Unknown (26%A)	4.041	0.128290681854628	.....	.....	NA	Metazoa	Apocrita	splicing	0.926184084327042	0.130545214680993
Nasvi2EG013601_e1_con	Nasvi2EG013601	CCRE_1339	black	Ornithine aminotransferase (70%A)	5.017	0.00786239154416882	.....	...++	Soma	Metazoa	Hymenoptera	transcription	16.0717757491687	0.412422115325049
Nasvi2EG013602_e2_con	Nasvi2EG013602	CCRE_1339	black	Zinc finger protein with KRAB and SCAN domains 5 (54%A)	5.017	0.00786239154416882	.....	...++	Soma	Metazoa	Hymenoptera	transcription	16.0717757491687	0.412422115325049
Nasvi2EG000809_e4_fac	Nasvi2EG000809	CCRE_134	darkturquoise	Serine protease (49%U)	5.033	0.281584200426234	.....	.++..	NA	Metazoa	Nasonia	splicing	3.58742747979781	0.139035519008167
Nasvi2EG000810_e4_con	Nasvi2EG000810	CCRE_134	darkturquoise	Serine protease (29%U)	5.033	0.281584200426234	.....	.++..	NA	Metazoa	NA	transcription	3.58742747979781	0.139035519008167
Nasvi2EG013621_e0_con	Nasvi2EG013621	CCRE_1340	mistyrose	Unknown (37%A)	5.017	0.00786239154416882	.f...	.++..	NA	Insect	Hymenoptera	transcription	6.00545686583875	1
Nasvi2EG005709_e2_fac	Nasvi2EG005709	CCRE_1340	mistyrose	Unknown (65%A)	4.101	0.501744076155128	.f...	.++..	NA	Insect	Hymenoptera	splicing	6.00545686583875	1
Nasvi2EG005787_e3_fac	Nasvi2EG005787	CCRE_1341	firebrick3	clavesin-1. putative (75%a)	4.1	0.0930668415909182	.....	.++.+	Unbiased	Metazoa	Hymenoptera	splicing	3.3369795910729	0.383851692513862
Nasvi2EG013634_e3_con	Nasvi2EG013634	CCRE_1341	firebrick3	Unknown (44%A)	5.017	0.00786239154416882	.....	.++.+	Unbiased	Metazoa	Hymenoptera	transcription	3.3369795910729	0.383851692513862
Nasvi2EG020596_e3_con	Nasvi2EG020596	CCRE_1342	blue2	Serine-type enodpeptidase (34%A)	1.046	0.329136057408924	....f	....+	Unbiased	Metazoa	Nasonia	transcription	15.2446116059503	0.783115079501648
Nasvi2EG004214_e1_fac	Nasvi2EG004214	CCRE_1342	blue2	Metalloprotease (31%A)	3.04	0.0476943003920527	....f	....+	Unbiased	Metazoa	NA	splicing	15.2446116059503	0.783115079501648
Nasvi2EG013635_e3_con	Nasvi2EG013635	CCRE_1342	blue2	Unknown	5.017	0.00786239154416882	....f	....+	Unbiased	Insect	NA	transcription	15.2446116059503	0.783115079501648
Nasvi2EG013661_e2_con	Nasvi2EG013661	CCRE_1343	plum4	Gliomedin (38%U)	5.017	0.00786239154416882	...f.	...+.	Unbiased	Metazoa	Hymenoptera	transcription	9.65195751181682	0.749799221432077
Nasvi2EG008327_e2_fac	Nasvi2EG008327	CCRE_1343	plum4	Unknown	1	0	...f.	...+.	Unbiased	Metazoa	NA	splicing	9.65195751181682	0.749799221432077
Nasvi2EG002241_e4_fac	Nasvi2EG002241	CCRE_1343	plum4	Peroxisomal N-acetyl-spermine/spermidine oxidase (47%A)	5.058	0.0603302582214959	...f.	...+.	Unbiased	Metazoa	Hymenoptera	splicing	9.65195751181682	0.749799221432077
Nasvi2EG025539_e0_con	Nasvi2EG025539	CCRE_1343	plum4	Unknown (66%A)	2.046	0.00190681399982839	...f.	...+.	Unbiased	Wasp	NA	transcription	9.65195751181682	0.749799221432077
Nasvi2EG019686_e1_con	Nasvi2EG019686	CCRE_1344	saddlebrown	Unknown	5.056	0.0340851123933235	.....	.+...	NA	Wasp	NA	transcription	14.1505446610704	0.589658664711849
Nasvi2EG013681_e0_con	Nasvi2EG013681	CCRE_1344	saddlebrown	Cuticular protein (51%A)	5.016	0.0209007113755195	.....	.+...	NA	Insect	NA	transcription	14.1505446610704	0.589658664711849
Nasvi2EG019099_e4_fac	Nasvi2EG019099	CCRE_1344	saddlebrown	Trypsin-7 (53%U)	1.053	0.0301004368430636	.....	.+...	NA	Metazoa	Hymenoptera	splicing	14.1505446610704	0.589658664711849
Nasvi2EG002962_e1_fac	Nasvi2EG002962	CCRE_1344	saddlebrown	Unknown (47%A)	4.039	0.511896591169069	.....	.+...	NA	NA	Hymenoptera	splicing	14.1505446610704	0.589658664711849
Nasvi2EG010537_e1_fac	Nasvi2EG010537	CCRE_1344	saddlebrown	Mite allergen Der P (54%A)	2.074	0.28061469725199	.....	.+...	NA	Metazoa	Nasonia	splicing	14.1505446610704	0.589658664711849
Nasvi2EG012120_e3_fac	Nasvi2EG012120	CCRE_1345	turquoise	regulator of G-protein signaling 7. putative (67%a)	3.096	0.525539754384049	.....	...++	Soma	Metazoa	Hymenoptera	splicing	4.19954118227299	0.108331604285948
Nasvi2EG013738_e0_con	Nasvi2EG013738	CCRE_1345	turquoise	Unknown	5.015	0.020341826278017	.....	...++	Soma	Wasp	NA	transcription	4.19954118227299	0.108331604285948
Nasvi2EG018538_e2_con	Nasvi2EG018538	CCRE_1346	darkorange	Unknown (45%A)	2.035	0.027781186998785	.....	..++.	Soma	Insect	Apocrita	transcription	1.66148446546513	0.0688538533394133
Nasvi2EG013746_e0_con	Nasvi2EG013746	CCRE_1346	darkorange	Unknown	5.015	0.020341826278017	.....	..++.	Soma	Hymenoptera	NA	transcription	1.66148446546513	0.0688538533394133
Nasvi2EG009305_e5_fac	Nasvi2EG009305	CCRE_1347	yellow3	Low-density lipoprotein receptor-related protein 2 (60%U)	3.087	0.272738650989798	.....	...+.	Unbiased	Metazoa	Hymenoptera	splicing	7.36088576257048	0.523483493810951
Nasvi2EG006954_e2_fac	Nasvi2EG006954	CCRE_1347	yellow3	Unknown (48%A)	2.048	0.0107962775311927	.....	...+.	Unbiased	Arthropod	Hymenoptera	splicing	7.36088576257048	0.523483493810951
Nasvi2EG013760_e0_con	Nasvi2EG013760	CCRE_1347	yellow3	slit homolog 3 protein. putative (72%a)	5.015	0.020341826278017	.....	...+.	Unbiased	Metazoa	Hymenoptera	transcription	7.36088576257048	0.523483493810951
Nasvi2EG000750_e3_fac	Nasvi2EG000750	CCRE_1347	yellow3	Unknown (63%A)	5.032	0.0241510175840593	.....	...+.	Unbiased	Metazoa	Hymenoptera	splicing	7.36088576257048	0.523483493810951
Nasvi2EG000807_e5_fac	Nasvi2EG000807	CCRE_1348	thistle4	Leucine-rich repeat-containing protein (33%A)	5.033	0.281584200426234	.....	....+	Soma	Metazoa	Hymenoptera	splicing	3.17320118113048	0.421786693286904
Nasvi2EG013770_e5_con	Nasvi2EG013770	CCRE_1348	thistle4	Cytochrome P450 4C1 (52%A)	1.06	0.0246832161754167	.....	....+	Soma	Metazoa	Hymenoptera	transcription	3.17320118113048	0.421786693286904
Nasvi2EG027262_e1_fac	Nasvi2EG027262	CCRE_1349	lightblue2	BMP-binding endothelial regulator protein (36%U)	1.056	0.00184519020231926	.....	.....	Unbiased	Metazoa	NA	splicing	0.648757862341418	0.105851389112029
Nasvi2EG013773_e0_con	Nasvi2EG013773	CCRE_1349	lightblue2	PDF receptor (66%a)	1.06	0.0246832161754167	.....	.....	Unbiased	Metazoa	Hymenoptera	transcription	0.648757862341418	0.105851389112029
Nasvi2EG000811_e0_con	Nasvi2EG000811	CCRE_135	deeppink	Chymotrypsin-2 (50%U)	5.033	0.281584200426234	.....	.+...	NA	Metazoa	Hymenoptera	transcription	3.69310157667167	0.548949891294765
Nasvi2EG011805_e5_con	Nasvi2EG011805	CCRE_135	deeppink	Plasma kallikrein (51%A)	5.044	0.00475066678536826	.....	.+...	NA	Metazoa	Hymenoptera	transcription	3.69310157667167	0.548949891294765
Nasvi2EG004044_e3_fac	Nasvi2EG004044	CCRE_1350	mediumpurple2	Smoothelin protein 2. putative (87%U)	2.038	0.0118685036349603	.....	.++++	Soma	Metazoa	Hymenoptera	splicing	4.85966688721197	0.472266846017761
Nasvi2EG013777_e0_con	Nasvi2EG013777	CCRE_1350	mediumpurple2	Unknown	1.055	0.069773063833668	.....	.++++	Soma	Hymenoptera	Chalcid	transcription	4.85966688721197	0.472266846017761
Nasvi2EG014438_e4_fac	Nasvi2EG014438	CCRE_1351	honeydew1	Unknown (41%A)	3.026	0.0501570737564208	.....	+....	Unbiased	NA	Hymenoptera	splicing	12.8559069490979	0.661515005293872
Nasvi2EG013783_e1_con	Nasvi2EG013783	CCRE_1351	honeydew1	Helicase ARIP4 (62%U)	1.055	0.069773063833668	.....	+....	Unbiased	Metazoa	Chalcid	transcription	12.8559069490979	0.661515005293872
Nasvi2EG003925_e5_fac	Nasvi2EG003925	CCRE_1351	honeydew1	transformation/transcription domain-associated protein (86%a)	2.038	0.0118685036349603	.....	+....	Unbiased	NA	Hymenoptera	splicing	12.8559069490979	0.661515005293872
Nasvi2EG000363_e3_fac	Nasvi2EG000363	CCRE_1351	honeydew1	G-protein-coupled receptor kinase 2 (95%a)	1.079	1.03989585726319	.....	+....	Unbiased	Metazoa	Hymenoptera	splicing	12.8559069490979	0.661515005293872
Nasvi2EG013792_e5_con	Nasvi2EG013792	CCRE_1352	blue2	Transcription factor RFX3 (68%U)	1.055	0.069773063833668	...mf	....+	Unbiased	Metazoa	Hymenoptera	transcription	8.88354661121604	0.48512191681368
Nasvi2EG010341_e2_fac	Nasvi2EG010341	CCRE_1352	blue2	Glucose dehydrogenase (49%A)	1.05	0.0338993380106802	...mf	....+	Unbiased	Arthropod	Apocrita	splicing	8.88354661121604	0.48512191681368
Nasvi2EG013811_e0_con	Nasvi2EG013811	CCRE_1353	thistle1	Unknown	1.055	0.069773063833668	.....	.+...	NA	Wasp	NA	transcription	2.24516086597342	0.118031603120252
Nasvi2EG014493_e4_fac	Nasvi2EG014493	CCRE_1353	thistle1	Unknown (38%A)	4.065	0.00358734277780403	.....	.+...	NA	Arthropod	Hymenoptera	splicing	2.24516086597342	0.118031603120252
Nasvi2EG000793_e2_fac	Nasvi2EG000793	CCRE_1354	coral2	WD repeat-containing protein 16 (53%U)	5.032	0.0241510175840593	...mm	.....	Unbiased	Metazoa	Hymenoptera	splicing	5.5438574686146	0.238906875564423
Nasvi2EG013796_e4_fac	Nasvi2EG013796	CCRE_1354	coral2	Ropporin-1 protein (45%A)	1.055	0.069773063833668	...mm	.....	Unbiased	Metazoa	Hymenoptera	splicing	5.5438574686146	0.238906875564423
Nasvi2EG013812_e0_con	Nasvi2EG013812	CCRE_1354	coral2	Fatty acyl-CoA reductase 1 (54%U)	1.055	0.069773063833668	...mm	.....	Unbiased	Metazoa	Hymenoptera	transcription	5.5438574686146	0.238906875564423
Nasvi2EG016579_e1_fac	Nasvi2EG016579	CCRE_1355	green	Unknown (75%A)	1.039	0.0883602196382602	.....	...+.	Unbiased	Arthropod	Hymenoptera	splicing	26.3425380640004	0.513700572423974
Nasvi2EG013822_e0_con	Nasvi2EG013822	CCRE_1355	green	cytochrome P450 303a1. putative (55%U)	1.055	0.069773063833668	.....	...+.	Unbiased	Metazoa	Hymenoptera	transcription	26.3425380640004	0.513700572423974
Nasvi2EG027361_e2_con	Nasvi2EG027361	CCRE_1356	lightcoral	Unknown (59%A)	None	NA	....m	.++++	Soma	Insect	Hymenoptera	transcription	8.60092540115657	0.647984423315795
Nasvi2EG013827_e1_con	Nasvi2EG013827	CCRE_1356	lightcoral	alpha-1.3-mannosyl-glycoprotein 4-beta-N-acetylglucosaminyltransferase B. putative (82%a)	1.055	0.069773063833668	....m	.++++	Soma	Metazoa	Hymenoptera	transcription	8.60092540115657	0.647984423315795
Nasvi2EG015445_e1_con	Nasvi2EG015445	CCRE_1356	lightcoral	Unknown	4.059	0.0182785352941259	....m	.++++	Soma	Wasp	Chalcid	transcription	8.60092540115657	0.647984423315795
Nasvi2EG037007_e1_con	Nasvi2EG037007	CCRE_1357	darkmagenta	Regulatory factor X domain-containing protein 2 (57%U)	2.034	0.0728271632542243	....f	+..++	Soma	Metazoa	Hymenoptera	transcription	17.3149106019918	0.840961073448953
Nasvi2EG013833_e3_con	Nasvi2EG013833	CCRE_1357	darkmagenta	Blastoderm-specific gene 25D (31%A)	1.054	0.0283486719542411	....f	+..++	Soma	Metazoa	Hymenoptera	transcription	17.3149106019918	0.840961073448953
Nasvi2EG000034_e2_fac	Nasvi2EG000034	CCRE_1358	magenta	peptide XP_001945345 similar hypothetical protein (62%A)	1.063	0.0623854822051188	.....	.+.++	Soma	Metazoa	Hymenoptera	splicing	12.7281354594036	0.483579563951254
Nasvi2EG013852_e1_con	Nasvi2EG013852	CCRE_1358	magenta	kinase C and casein kinase substrate in neurons protein 2 protein (90%a)	1.054	0.0283486719542411	.....	.+.++	Soma	Metazoa	Hymenoptera	transcription	12.7281354594036	0.483579563951254
Nasvi2EG013902_e1_con	Nasvi2EG013902	CCRE_1359	green	Cadherin-87A (Fragment) (66%U)	4.081	0.0867462244951408	.....	..++.	Soma	Metazoa	Hymenoptera	transcription	5.82434773634281	0.124236340378937
Nasvi2EG004844_e1_fac	Nasvi2EG004844	CCRE_1359	green	drumstick protein. putative (99%a)	5.028	0.0888270492244115	.....	..++.	Soma	Metazoa	Hymenoptera	splicing	5.82434773634281	0.124236340378937
Nasvi2EG016635_e2_fac	Nasvi2EG016635	CCRE_136	honeydew1	S-phase kinase-associated protein 1A (39%A)	1.056	0.00184519020231926	.....	+....	NA	Metazoa	Chalcid	splicing	12.239025226636	0.62891479928147
Nasvi2EG000817_e0_con	Nasvi2EG000817	CCRE_136	honeydew1	puff-specific protein Bx42 (58%a)	5.033	0.281584200426234	.....	+....	NA	Metazoa	NA	transcription	12.239025226636	0.62891479928147
Nasvi2EG002701_e2_con	Nasvi2EG002701	CCRE_136	honeydew1	Ankyrin 2.3/unc44 (36%A)	2.025	0.01921457697568	.....	+....	NA	Metazoa	Nasonia	transcription	12.239025226636	0.62891479928147
Nasvi2EG002828_e1_fac	Nasvi2EG002828	CCRE_136	honeydew1	beta-1.3-glucosyltransferase. putative (57%a)	2.031	0.0744533131016599	.....	+....	NA	Metazoa	Hymenoptera	splicing	12.239025226636	0.62891479928147
Nasvi2EG011591_e3_fac	Nasvi2EG011591	CCRE_136	honeydew1	S-phase kinase-associated protein 1A (50%A)	1.057	0.0115721757300211	.....	+....	NA	Metazoa	Nasonia	splicing	12.239025226636	0.62891479928147
Nasvi2EG001697_e0_con	Nasvi2EG001697	CCRE_136	honeydew1	crossover junction Endonuclease EME1 (39%A)	5.072	0.0856920936048748	.....	+....	NA	Metazoa	Apocrita	transcription	12.239025226636	0.62891479928147
Nasvi2EG001719_e1_fac	Nasvi2EG001719	CCRE_136	honeydew1	Unknown	5.072	0.0856920936048748	.....	+....	NA	Wasp	NA	splicing	12.239025226636	0.62891479928147
Nasvi2EG001761_e0_con	Nasvi2EG001761	CCRE_136	honeydew1	Unknown	5.072	0.0856920936048748	.....	+....	NA	NA	NA	transcription	12.239025226636	0.62891479928147
Nasvi2EG001940_e0_con	Nasvi2EG001940	CCRE_136	honeydew1	F-box/LRR-repeat protein (48%A)	5.071	0.142358192226092	.....	+....	NA	Insect	Nasonia	transcription	12.239025226636	0.62891479928147
Nasvi2EG009879_e3_fac	Nasvi2EG009879	CCRE_136	honeydew1	Ankyrin (62%A)	2.061	0.0832653444935755	.....	+....	NA	Metazoa	Chalcid	splicing	12.239025226636	0.62891479928147
Nasvi2EG032924_e0_con	Nasvi2EG032924	CCRE_136	honeydew1	Unknown (74%A)	None	NA	.....	+....	NA	Wasp	NA	transcription	12.239025226636	0.62891479928147
Nasvi2EG012635_e7_fac	Nasvi2EG012635	CCRE_136	honeydew1	Golgin subfamily A member 2 (46%A)	2.038	0.0118685036349603	.....	+....	NA	Metazoa	Hymenoptera	splicing	12.239025226636	0.62891479928147
Nasvi2EG012492_e2_fac	Nasvi2EG012492	CCRE_136	honeydew1	Unknown	3.045	0.0023988453473558	.....	+....	NA	NA	NA	splicing	12.239025226636	0.62891479928147
Nasvi2EG020628_e0_con	Nasvi2EG020628	CCRE_136	honeydew1	Ankyrin (60%A)	1.045	0.0867701048348345	.....	+....	NA	Metazoa	Chalcid	transcription	12.239025226636	0.62891479928147
Nasvi2EG004101_e1_fac	Nasvi2EG004101	CCRE_136	honeydew1	Unknown	3.043	0.0405456669179017	.....	+....	NA	Metazoa	NA	splicing	12.239025226636	0.62891479928147
Nasvi2EG013948_e1_con	Nasvi2EG013948	CCRE_1360	lightcyan	phospholipase B1. membrane-associated. putative (53%a)	4.078	0.791102252734409	.....	.+++.	Unbiased	NA	Hymenoptera	transcription	13.1690200636912	0.566369645265969
Nasvi2EG015623_e1_con	Nasvi2EG015623	CCRE_1360	lightcyan	3-chlorobenzoate-3.4-dioxygenase oxygenase subunit (47%U)	4.055	0.0136251420637332	.....	.+++.	Unbiased	Metazoa	Hymenoptera	transcription	13.1690200636912	0.566369645265969
Nasvi2EG013949_e3_con	Nasvi2EG013949	CCRE_1361	lightblue3	Phospholipase B1. membrane-associated (68%U)	4.077	0.652477700951184	...mm	.++.+	Unbiased	NA	Hymenoptera	transcription	1.89481482126507	0.312836024969734
Nasvi2EG013949_e2_fac	Nasvi2EG013949	CCRE_1361	lightblue3	Phospholipase B1. membrane-associated (68%U)	4.077	0.652477700951184	...mm	.++.+	Unbiased	NA	Hymenoptera	splicing	1.89481482126507	0.312836024969734
Nasvi2EG005816_e2_fac	Nasvi2EG005816	CCRE_1362	mediumorchid	Tudor domain-containing protein (63%A)	4.099	0.239334417094364	f...f	+...+	Unbiased	Metazoa	Chalcid	splicing	14.08203964875	0.660362535299751
Nasvi2EG013956_e1_con	Nasvi2EG013956	CCRE_1362	mediumorchid	Unknown	4.077	0.652477700951184	f...f	+...+	Unbiased	Wasp	NA	transcription	14.08203964875	0.660362535299751
Nasvi2EG016407_e2_con	Nasvi2EG016407	CCRE_1362	mediumorchid	Unknown	1.056	0.00184519020231926	f...f	+...+	Unbiased	Hymenoptera	NA	transcription	14.08203964875	0.660362535299751
Nasvi2EG018337_e2_con	Nasvi2EG018337	CCRE_1362	mediumorchid	Uncharacterized protein yxbB (36%U)	3.044	0.0483377404705133	f...f	+...+	Unbiased	Metazoa	NA	transcription	14.08203964875	0.660362535299751
Nasvi2EG013957_e0_con	Nasvi2EG013957	CCRE_1363	brown2	Tyrosine kinase receptor Cad96Ca (Fragment) (69%U)	4.077	0.652477700951184	.....	.+.+.	Soma	Metazoa	Hymenoptera	transcription	5.63605152390345	0.470701128112149
Nasvi2EG024184_e1_con	Nasvi2EG024184	CCRE_1363	brown2	Unknown	2.046	0.00190681399982839	.....	.+.+.	Soma	Wasp	NA	transcription	5.63605152390345	0.470701128112149
Nasvi2EG001985_e4_fac	Nasvi2EG001985	CCRE_1364	tomato	methenyltetrahydrofolate synthase domain-containing protein (42%A)	5.069	0.227520558839686	.....	.....	Testes	Metazoa	Hymenoptera	splicing	6.01718689389053	0.826109881808656
[truncated: 34,506 more rows]
