# Supplementary material for: Sex biased expression and co-expression networks in development, using the hymenopteran Nasonia vitripennis
Source: PLoS Genet. 2020 Jan 27;16(1):e1008518. doi: 10.1371/journal.pgen.1008518 (PMC7004391; doi:10.1371/journal.pgen.1008518)
Supplement: S2 File — (ZIP) [file pgen.1008518.s002.zip]

Archive with 2 entries (2 files):
- S2.csv
- S2_Readme.txt
