# Supplementary material for: Sex biased expression and co-expression networks in development, using the hymenopteran Nasonia vitripennis
Source: PLoS Genet. 2020 Jan 27;16(1):e1008518. doi: 10.1371/journal.pgen.1008518 (PMC7004391; doi:10.1371/journal.pgen.1008518)
Supplement: S2 File — (ZIP) [file pgen.1008518.s002.zip › S2.csv]

clusterID	nGenes	nTranscripts	nNodes	Density	Centralization	Heterogeneity	excessSpl	excessDup	medianClusterCoef	diameter	stageSexBias	stagebias	differentiallyCorrelated	testesEnriched	ovaryEnriched
aliceblue	49	52	41	0.0363040397330514	0.0842715123492656	0.840259906352374	0.314018263897491	4.35714610496641	0.124041047297502	375	.....	..+..	NA	NA	NA
antiquewhite1	59	72	66	0.0188962608920791	0.0483958385526497	0.949058356786455	1.11127574501501	0.749244700589462	0.0635412828561079	569	....m	--++-	NA	NA	NA
antiquewhite2	338	412	98	0.0711348740100793	0.14282071063726	0.797519872015591	1.15729449490765	1.15223651042108	0.210318981313294	798	....m	.....	Female_adult	3.86584879541997e-4	NA
antiquewhite4	128	153	142	0.021983516740769	0.0560090270166054	0.837661624673196	0.768421163419743	0.423102889744637	0.0780881801466214	2411	...mf	+-.-+	Male_adult	NA	NA
bisque4	196	199	195	0.0142303534536422	0.0480733033031931	0.895879206260496	0.303603587808428	0.216866807808809	0.0489370939390761	3008	.....	.....	NA	NA	NA
black	428	488	402	0.0259310744899415	0.0736834346234367	0.951357058294734	0.769602138568441	0.69642909054791	0.0871877178121968	6480	.....	---++	NA	NA	NA
blue	439	463	453	0.00655706714929286	0.0252378769008404	0.867422355517368	0.239820427892339	0.209723786601284	0.0311693572840218	16954	....f	-..++	NA	NA	NA
blue1	79	86	30	0.0855214117970418	0.106381478837508	0.620350190953609	1.10125474873818	2.00727882576526	0.219086488217283	112	.....	...+.	NA	NA	NA
blue2	363	750	116	0.0403913051794651	0.13283172825017	1.11512783981027	1.12125454762331	2.63973892911679	0.183153803734235	1519	....f	--.-+	NA	0.999999996141505	0.0402259478573909
blue3	75	86	57	0.0572952906731329	0.0999415498266613	0.79295787670471	1.12024189957849	0.8781844862723	0.165323910065324	351	.....	...+.	NA	NA	NA
blue4	92	100	82	0.0561825791647382	0.0871024770115439	0.665136381892785	0.800118536410807	0.539456184424413	0.129064963464409	371	....m	-+.-+	Male_adult	NA	NA
blueviolet	97	114	85	0.0462894385583829	0.0664455892625767	0.610802079860003	1.51830585140611	0.283924307591796	0.108973906489765	702	....f	...++	NA	NA	NA
brown	407	457	421	0.0153391891579258	0.0569896226289832	0.984231187658303	1.20769912609678	0.318715907646808	0.0541350552583906	11062	.....	+++--	NA	0.999999996141505	7.13941171991982e-11
brown1	54	57	54	0.018680244285854	0.0483221313195405	0.866067886017964	1.08859664817797	1.23033866623112	0.0655029742814725	629	...m.	+....	NA	0.00659660007977303	NA
brown2	141	164	117	0.0226488066146015	0.0757421289919257	1.11931730940868	0.75670742617249	0.460511376947669	0.0866199726683603	1153	.....	-.++-	NA	NA	NA
brown3	46	48	28	0.0525033576559927	0.0983052054604512	0.908062013477836	1.42878310073358	1.34864046106103	0.20517610954842	144	.....	.....	NA	NA	NA
brown4	182	200	195	0.021382836727508	0.0498073966434551	0.841267137302685	0.449046117373412	0.296700901433427	0.0656891353308511	2693	.....	.....	NA	NA	NA
chocolate3	62	68	41	0.0325491750393784	0.0860158823311875	1.04596847701362	1.22467122920021	1.82463121202375	0.153364941778064	312	.f...	.+...	NA	1.66940479686772e-9	NA
chocolate4	70	78	67	0.0155414150536877	0.0475988054393793	0.896847135578346	1.25607305558996	0.62244944356663	0.0695392682081142	1293	.....	.....	NA	0.00183467834473215	NA
coral	169	195	100	0.0501575345022096	0.130017957457488	0.89832439988197	1.30631597781356	0.442630715425159	0.162618549757586	744	...f.	...+.	NA	2.10511955779629e-4	NA
coral1	152	166	153	0.0267150276662718	0.0634320092555906	0.703757547066344	0.875467786335896	0.6174498496424	0.0681943483400296	1986	.....	.-.++	NA	NA	NA
coral2	343	663	141	0.0531019622319311	0.120612264956126	0.83588477248537	1.0344131046035001	0.406829701677536	0.161278780760193	1291	...mm	----.	NA	8.53359081928823e-7	NA
coral3	102	106	96	0.026500246655522	0.0596582807671419	0.884873844803443	0.677805460186282	0.661597207312959	0.0872837845684155	761	....m	-+-+-	NA	NA	NA
coral4	70	89	66	0.0430628395457006	0.0783213160142894	0.759983053020863	1.11917520571106	1.75777857846157	0.125078116245458	375	....f	---++	Female_adult	NA	NA
cornflowerblue	94	103	41	0.0720893317378095	0.0917163919651259	0.548734857990636	1.33168133660606	0.628492642047859	0.172305380347168	187	.....	.....	NA	0.0645116367390383	NA
cyan	386	484	314	0.0137393456558417	0.0724096058057909	1.3411281737239	1.22804497914292	1.27061993852031	0.0458603546188404	9810	.....	+..--	NA	0.999999996141505	5.76026679915276e-7
darkgoldenrod4	34	39	31	0.0491900249923436	0.085084003889909	0.696981015902629	1.38168036114896	0.691610492851811	0.1244578823957	192	.....	.+...	NA	NA	NA
darkgreen	221	281	258	0.0104517648830131	0.0384189078933827	0.914096578978131	1.31910020891316	0.307163663729203	0.0441512930994422	6318	....f	+-..+	NA	NA	NA
darkgrey	335	438	250	0.0221024159623413	0.0946319307008975	1.23102314124456	1.21162298170493	1.05920620686072	0.0924003549793839	5363	....f	+---+	NA	0.999999996141505	6.18219001884279e-13
darkmagenta	215	245	214	0.0279648704678403	0.0686672767990706	0.807072539112555	0.933082841295402	0.418353775676075	0.0818120973562697	4094	....f	+--.+	NA	NA	NA
darkolivegreen	200	236	215	0.0207471166107983	0.0417613526193848	0.708813010458155	1.05861411337646	0.297158067691414	0.0569772091888839	5146	....f	...++	NA	NA	NA
darkolivegreen1	100	126	57	0.0700392022655617	0.148189636332752	0.915531811023964	1.16635355161925	1.88381524719636	0.226552707786411	266	....f	.-.-+	Female_adult	NA	NA
darkolivegreen2	87	91	86	0.0346852004578205	0.0770564906552948	0.725548622448644	0.574204825412555	0.711370792647577	0.0863247495709404	1183	....m	-+-.-	Male_emb18	0.357048223104385	NA
darkolivegreen4	117	134	118	0.0205583556557408	0.0482091772431568	0.775855063374594	0.926119536509615	0.845416408426318	0.0655648951070305	1029	...m.	+---+	NA	NA	NA
darkorange	241	327	233	0.0259684177123872	0.0886185269907226	1.06971776591065	0.858892768287205	0.478416799642445	0.108736043025604	4414	.....	-+++-	NA	0.999999996141505	NA
darkorange2	200	214	196	0.0197853319018853	0.054532015438657	0.864885804282497	0.495972771950243	0.756246987510859	0.0711118880975216	3798	.....	-+-+-	NA	NA	NA
darkred	238	293	264	0.0203204312373244	0.0586602166409692	0.894490814523378	1.08116595433375	0.220937686453684	0.0743293921044695	4028	....f	+.+-+	NA	0.999999996141505	NA
darkseagreen1	53	66	42	0.0891032429961574	0.136741567345593	0.594073484873255	1.3854866431356	0.0817357855188504	0.16904471804236	225	....f	+...+	NA	NA	NA
darkseagreen2	75	86	67	0.0146252424069474	0.0404773060860856	0.863521987557752	1.17720335209943	0.8781844862723	0.0897118622235133	1062	.....	.....	Male_emb10	NA	NA
darkseagreen3	151	163	101	0.0300375018007536	0.0597795467101046	0.781178954724329	0.73129652132201	1.75405998616527	0.121380913952537	847	.....	.....	NA	0.00183467834473215	NA
darkseagreen4	141	158	153	0.00955054239025478	0.0274594248599746	0.882680286743998	0.547743250190813	0.648713133168597	0.0333254996505287	2121	.....	...+-	NA	NA	NA
darkslateblue	288	393	192	0.0439374298295285	0.116537294011839	0.985532866682596	1.1176812914499	1.52365487203842	0.16037975435771	2166	....m	---++	Male_pupyel	NA	NA
darkturquoise	273	357	251	0.0244126177233943	0.0833781771179935	1.13394108531012	1.03370942221942	1.43552766163359	0.116407459221083	3986	....m	-++-+	NA	0.999999996141505	NA
darkviolet	184	219	116	0.0283160490700184	0.0930197073510701	1.17513798605105	0.976754526789821	1.99524890129577	0.156714721329283	1256	.....	.....	NA	2.97334260717267e-4	NA
deeppink	120	149	81	0.0260435605457665	0.0589335362776144	0.831394204935018	1.1287797459295	1.84646076547953	0.138116286237717	1062	.....	.....	Male_emb18	NA	NA
deeppink1	84	89	53	0.0500412153332159	0.125863687087129	1.00543796368257	1.24760514735003	1.09103497973477	0.197585289662271	506	.....	+....	NA	NA	1.89161341247236e-5
deeppink2	85	89	28	0.0764636430462712	0.126043210509684	0.761830502424668	1.22925801283018	1.21226108859419	0.25171056741566	166	...f.	...+.	NA	NA	NA
firebrick	59	69	31	0.0800292022085898	0.116778517005788	0.746781461978393	1.34891323795966	0.703638501423147	0.228807366475173	89	.....	.....	NA	NA	NA
firebrick2	136	149	57	0.0608355599435689	0.0897904721219428	0.663774687760111	1.19453390588656	1.33958918279888	0.175875995967301	350	.....	.....	NA	0.0278844823688648	NA
firebrick3	87	95	86	0.0252910142356507	0.0748826254200576	0.76637767141512	0.996925351489298	0.794988061257029	0.0726805448561297	1573	....m	-++--	NA	0.149645756742616	NA
firebrick4	209	273	123	0.0475529490486127	0.102106885070211	0.793471655746184	1.43551206353139	0.908973790605237	0.143479369766524	1188	.....	....+	NA	NA	NA
floralwhite	188	214	197	0.0278752836124265	0.0549651675617148	0.683741905735099	0.831708186808868	0.630205822925716	0.0728013890081216	3122	.....	.--++	NA	NA	NA
green	659	873	408	0.0251290506289136	0.103606989462961	1.18064093116106	0.955795338864161	0.846569269944382	0.119155456043859	8473	.....	-.-+-	NA	0.999999996141505	NA
green3	59	62	42	0.0561275737522192	0.103321999187634	0.748022278082003	0.342381203862426	4.00241685218113	0.162190294893632	230	.mf..	..+..	NA	NA	NA
green4	73	79	69	0.0500321317779265	0.0840863199261782	0.559922664910277	0.496069358663378	1.16085508040696	0.0996561474774124	594	....m	-+.+.	NA	NA	NA
greenyellow	333	394	358	0.0208669245455316	0.0531260011224365	0.76813942388969	0.613371715470835	0.301219189272515	0.0614872688929593	6967	....f	.--++	NA	NA	NA
grey	657	767	740	5.56969791523743e-5	6.46505778891653e-4	1.71699699165642	1.21136537056049	0.548599509584148	0.00109210957934689	72619	.....	+....	NA	0.999999996141505	NA
grey60	226	340	291	0.0111543687738704	0.0417201344062141	0.911118339302264	1.4263817845979	0.269728092212206	0.0406408355954131	6692	....f	.....	NA	NA	NA
honeydew	111	118	105	0.0375999797716267	0.0547012141391551	0.56064984628128	0.512009440456587	0.502882883785469	0.0758746913975552	755	....m	-..+.	NA	NA	NA
honeydew1	269	299	165	0.0259990573051678	0.0921496572011218	1.22439346433315	1.25061186839175	0.739722527137154	0.114158782363772	2678	.....	+....	NA	0.999999996141505	NA
indianred1	60	62	31	0.0499661481721534	0.109606611934249	0.803110483765913	0.553077329316226	3.56737154216144	0.1435920975068	192	.m...	.....	Male_emb18	6.2824810162734e-8	NA
indianred2	108	116	57	0.0662857743295887	0.123134258968374	0.794631381125692	1.12613446363238	1.06961140015185	0.196887199545567	311	.....	+....	NA	6.45194434687748e-8	NA
indianred3	89	98	89	0.0182042414997337	0.0621672280533633	1.02466017038487	1.36629987475398	0.330279296586375	0.0717258577568873	1934	.....	+-+.-	NA	NA	NA
indianred4	138	151	124	0.0288610127126547	0.0921841594116317	1.03046227152792	0.919179289024444	1.03604167869589	0.114745836799931	1315	....m	-++--	NA	0.520836914451574	NA
ivory	197	210	198	0.0116791500408225	0.045537166469552	1.07563770191906	0.933082841295402	0.128441948672479	0.0504009628733171	3863	.....	.++--	NA	0.379312627812369	NA
lavenderblush	60	71	43	0.0617332719775077	0.0641275993313048	0.55039463093347	1.51790236858618	0.683817698566157	0.149915964780955	253	....f	....+	NA	NA	NA
lavenderblush1	77	82	71	0.03080446568255	0.0694686481163927	0.911402019513087	0.796534132813148	0.855235414331386	0.10376596762652	626	.....	-+-.+	NA	NA	NA
lavenderblush2	103	109	104	0.0299501322059287	0.0761448116384855	0.761644861815189	0.479382010206812	0.989827861329198	0.0792604421072731	1527	....m	-.+.-	NA	NA	NA
lavenderblush3	176	183	169	0.0163659318400832	0.0639189184392266	1.02227166090376	0.383685703866005	0.501134160394263	0.0588723074428062	3538	....m	-..+.	Female_emb10	NA	NA
lightblue2	110	120	32	0.0727031459064655	0.132093401002255	0.834145347247257	1.30631597781356	1.48350450716713	0.229069225336757	155	....f	....+	Female_adult	NA	NA
lightblue3	58	63	60	0.0382644444385352	0.0671313038040573	0.780301033238042	0.699812130971551	0.941907623598181	0.0986390051300236	325	....m	-++.-	NA	0.383090559716706	NA
lightblue4	96	124	89	0.034690535422704	0.0513315247830588	0.622434185140444	1.17199719783676	0.652567965029531	0.0960352698177234	846	.....	.....	NA	NA	NA
lightcoral	140	146	126	0.0335370702123501	0.0719695415942248	0.725079815943063	0.357894788442072	0.443388644732394	0.0826837378559656	1551	....m	-.-+.	NA	NA	NA
lightcyan	316	387	292	0.0177149285104319	0.0643967938456601	0.973232520495837	1.06749981391095	1.28242813868336	0.066137610900061	5305	.....	-++--	NA	0.0874509718853869	NA
lightcyan1	808	1144	198	0.0486316051346974	0.131298036407045	0.91652146686218	1.03483291511673	2.1785730524832	0.175431458040202	4564	....m	-.---	NA	0	NA
lightgreen	256	308	277	0.0146195175631788	0.0573148660730578	1.05037008024603	1.2564808715171	0.262722167739162	0.0648800186927342	6088	....f	.++-.	NA	0.467370480844068	NA
lightpink1	63	71	44	0.066628293069913	0.0833417824740064	0.568315793510444	0.735952663556936	1.74753411855796	0.140579670219663	250	.....	.....	NA	0.387254760432526	NA
lightpink2	75	98	72	0.0326601917387355	0.0791762916886387	0.98291876438244	0.89975845410628	1.98167577951825	0.117776892525925	620	...mf	+---+	Male_pupyel	NA	NA
lightpink3	111	130	107	0.014763883569757	0.0500489441265017	1.07402417958064	1.26863378614586	0.62244944356663	0.0526980283184029	1788	.....	--++-	NA	NA	NA
lightpink4	237	286	173	0.0218893467869686	0.0679089530475047	0.934954333159072	0.78219094825375	1.24489888713326	0.0688559128564814	2105	.....	---++	NA	NA	NA
lightskyblue3	48	53	33	0.0652349347974879	0.0932882334934931	0.699984805857464	1.13994554667693	1.93389952906865	0.168262929078309	171	.....	+....	NA	0.0196209320966796	NA
lightskyblue4	76	89	61	0.0339268408381295	0.111713559681361	1.09969695072023	1.00909239859194	3.03065272148546	0.135210676868046	793	.....	..+..	NA	NA	NA
lightslateblue	85	105	89	0.0211513407977897	0.0586340456100978	0.836812240248863	1.55513806882567	0.411014235751933	0.0764488592561593	1068	.....	.....	NA	NA	NA
lightsteelblue	125	139	128	0.0203380709101472	0.0482505888533223	0.941182783148436	0.90455332996083	1.08667432833695	0.0636725448237765	943	....m	-++.-	NA	NA	NA
lightsteelblue1	193	220	203	0.0181339338753469	0.0528453614167703	0.80421799181656906	0.6383134891589	0.514935448768758	0.0586181449606663	2871	....f	-++..	NA	NA	NA
lightyellow	256	298	274	0.0129096529110645	0.0465656603354914	1.03095902398517	0.931517266058329	0.579281808777893	0.0526999142301015	6362	.....	.--++	NA	NA	NA
magenta	372	428	372	0.0141059475593544	0.058696358137694	1.17670955329446	0.530309348469875	0.705830521676801	0.0646554382123891	9575	.....	-+.+.	NA	NA	NA
magenta1	44	46	22	0.0588735495828776	0.104009990320173	0.652031827257594	0.8874429197103	2.93182708926311	0.116740948058585	104	...f.	...+.	NA	NA	NA
magenta2	88	100	45	0.0601859699799228	0.0983667554901583	0.839532453304109	1.19201332975488	1.07891236884883	0.209000483747064	345	.....	.....	NA	NA	NA
magenta3	97	104	73	0.0485448598947425	0.109389353723344	0.813370463533919	1.02055935766685	1.55612360891657	0.146232428473052	621	....m	---+.	Male_adult	0.372438985672261	NA
magenta4	98	121	108	0.0310098043602184	0.0688353418596609	0.754287325115755	1.0930949814349	1.15916204917642	0.0831696415254575	993	.....	-.+.+	NA	NA	NA
maroon	181	200	177	0.0201578111981843	0.0704095063585633	1.01385726574764	0.68581588835212	0.917075513521502	0.079158991277504	4049	....m	-++..	NA	NA	NA
mediumorchid	225	293	137	0.0437128442899667	0.114292436847803	0.991941022501079	1.00314366896946	1.41768348807781	0.167912193705573	1499	....f	+...+	Female_adult	NA	NA
mediumorchid4	56	65	34	0.046755981793828	0.116650199868183	0.94259038610313	1.43192328337256	0.165986518284435	0.190478851083486	205	.....	.+...	NA	NA	NA
mediumpurple	68	69	62	0.0365980186841295	0.0923012632254821	0.919230090166312	0.5916286131402	0.860002612850513	0.120223375437671	419	....m	-+..-	NA	NA	NA
mediumpurple1	84	102	91	0.0198445683246463	0.0621567851642868	0.968675567646856	0.704386066468097	0.528878612180797	0.0792909814489901	1026	.....	-+.+-	NA	NA	NA
mediumpurple2	134	148	131	0.0190849392243892	0.0597732183722189	1.02030492701023	0.496488336162249	0.765444586007612	0.0695056666449777	1347	.....	-+.+.	NA	NA	NA
mediumpurple3	209	222	205	0.0281321661781595	0.0597472316318263	0.789408508343696	0.595786003394699	0.558896046926193	0.0753496413216949	1663	.....	-.-++	NA	NA	NA
mediumpurple4	137	162	94	0.0358861885031541	0.0913909196721902	0.892978582555703	1.48170099335335	1.13219199200185	0.131538393034728	938	.....	.....	NA	3.76306400387913e-5	NA
midnightblue	272	342	309	0.0268872652709766	0.0644160019623925	0.728167403303369	0.89761478007657	0.47320717931966	0.0701294721300054	5320	.....	-..++	NA	NA	NA
mistyrose	74	82	65	0.0374484866388462	0.0581768332990869	0.611462640662727	1.15497449257906	0.921022753895339	0.0864821611010072	591	.f...	.++..	NA	NA	NA
mistyrose4	72	76	24	0.0515743403481626	0.071979079389254	0.70411716694069	1.43952583081429	1.56158369175488	0.194774575042943	128	.....	....+	NA	NA	NA
moccasin	86	105	47	0.0552863754231165	0.109221559803639	0.879979243582799	1.21300769368402	1.79818728141471	0.20389090011786	324	.....	.....	NA	0.00183467834473215	NA
navajowhite	208	218	74	0.0378130829218031	0.103427351640339	0.926381719180491	1.20594536942651	1.88067293652548	0.156785564494064	1348	.....	.....	NA	0.0650106656601375	NA
navajowhite1	111	112	109	0.014072267985815	0.0449586549382855	0.86032418109567	0.0583176775809626	0.192662923008719	0.0483061925439991	2113	.....	.....	NA	NA	NA
navajowhite2	208	220	178	0.0444030308911871	0.0814575160983593	0.683198791625188	0.578935490167374	0.809184276636619	0.101432074414729	2131	....m	-.-++	Male_adult	NA	NA
navajowhite3	79	87	40	0.062680439849994	0.0765052244163	0.584231197285286	1.182441186814	1.79818728141471	0.156216384609316	168	f....	+....	Female_emb10	NA	NA
orange	207	262	234	0.0135556841182674	0.0537466514912745	1.10387469572035	1.02211746355641	0.803007297425652	0.0608512889502572	6021	.....	-+.-+	NA	NA	NA
orange4	76	80	37	0.101569265732445	0.115996794840206	0.620876838058337	1.1634376677402	1.61836855327324	0.212759394297043	156	.....	+....	NA	1.1576374068032e-9	NA
orangered	54	65	63	0.0198645110188052	0.0506917812600816	0.977408815736172	1.23095159447816	1.24489888713326	0.0790960387307477	451	....m	--+..	NA	NA	NA
orangered1	90	100	92	0.0326527922056316	0.0626779571638244	0.658309867910269	1.15935543030954	0.701293039751736	0.0709995147766637	780	.....	--..+	NA	NA	NA
orangered3	131	135	131	0.012770726867686	0.0391200820229741	0.881182354872443	0.254005884574859	0.159838869459085	0.0420043300165725	1511	....m	.....	NA	NA	NA
orangered4	183	249	205	0.023745351522943402	0.0551123828338891	0.721268921638078	1.10171227044517	1.64653293237973	0.071288596486026	3085	.....	--+-+	NA	NA	NA
paleturquoise	483	627	217	0.0312246719063029	0.114543550818171	1.20957263605331	1.01046770213649	2.27999822763109	0.149580367340556	6311	....m	.---+	NA	NA	NA
paleturquoise4	31	34	25	0.0437268719092148	0.0628968920462491	0.626276188377719	1.39276335869828	0.634654334616956	0.131265082607543	112	.....	....+	NA	NA	NA
palevioletred	66	82	48	0.070154360452936	0.137331701132477	0.803162509465167	1.37402137910268	0.526298716511622	0.189710602601151	204	....f	....+	NA	NA	NA
palevioletred1	73	89	77	0.0178960358384419	0.0718367011213812	1.14551270036897	1.28429941638974	1.3334871974536	0.0697532139771843	856	....m	-.+--	NA	0.265899633425787	NA
palevioletred2	118	129	112	0.037657900018798	0.0723106732735419	0.765448324123608	0.531640223528775	0.752729559661971	0.106222898191861	1217	....m	-+.+-	Female_emb10	NA	NA
palevioletred3	162	196	179	0.0206806740246868	0.0535372493395031	0.84053227912368	1.26632671318662	0.357802571301906	0.0654664441063197	2039	....f	+.+-.	NA	0.803338447404234	NA
pink	318	416	386	0.0107321961351846	0.0429995591148938	0.897624261937078	0.94990524828991	0.168580057632629	0.0443588508161125	12433	....f	.--++	NA	NA	NA
pink2	167	178	37	0.0666471651967111	0.131089767589884	0.821477829810819	1.32099368542944	1.30318067023875	0.218697619818223	353	.....	.....	NA	0.00572378109652439	NA
pink3	61	71	63	0.0226455993691329	0.048389737507187	0.936794375183501	1.33391420269695	0.911756931421542	0.0759392876062987	762	.....	.....	NA	NA	NA
pink4	112	144	92	0.056760318265124	0.10839050934213	0.656500591287764	1.39476445547802	0.59939576047157	0.136408865255934	1046	.....	...++	NA	NA	NA
plum	126	138	132	0.0231458512140355	0.0581780685660599	0.76775877895011	0.343144595621316	0.390910278568415	0.0683764802922303	1514	....f	.++..	Male_adult	NA	NA
plum1	196	238	207	0.0201630904097626	0.0626257465423762	0.963842718804262	1.11832722890552	1.08797885934335	0.0761686634515341	4658	.....	--+++	NA	NA	NA
plum2	175	214	191	0.0404848471243587	0.0865987191479684	0.648633950745138	0.717252931743428	0.579789357091658	0.0944511809383164	2883	.....	-+..+	NA	NA	NA
plum3	110	125	116	0.0162299915417485	0.0473707384537406	0.924837216046538	0.822979066022544	0.517877937047436	0.0603469005871051	1397	....f	....+	Male_adult	NA	NA
plum4	154	181	81	0.0543807329264884	0.103792050833389	0.857350102581808	1.02845318695267	1.69883991780064	0.182341514085874	691	...f.	...+.	NA	NA	NA
powderblue	45	55	51	0.0285363489134601	0.0342108234671867	0.566477815724603	1.18755997983051	1.47124413933931	0.0821226269577744	269	.....	.....	NA	NA	NA
purple	340	388	367	0.0124441081651741	0.0363626615419069	0.90760099247884	1.19521178382426	0.472719336866753	0.0463598882029444	5866	.....	+.+--	NA	0.999999996141505	NA
purple2	30	38	27	0.0824422673256017	0.0934194520135078	0.458524095028938	1.54695313162132	0.993735076571286	0.143512072602943	89	....f	+...+	NA	NA	NA
red	365	461	406	0.015874915295091	0.0575323943376402	0.981620564868285	1.20430431794092	0.409565432860183	0.0598324677017395	10173	....f	+-+-+	NA	0.947908417799815	NA
royalblue	380	538	266	0.0143934142963471	0.0664852662291104	1.27253462096096	1.05318690590452	1.30351866124858	0.0721304585714403	6401	....f	+---+	NA	0.999999996141505	NA
royalblue2	37	39	25	0.0721531016430823	0.107014805724966	0.634662396823472	0.628036527794982	2.90476406997761	0.176649858016494	81	.m...	.....	NA	NA	NA
royalblue3	67	70	49	0.0461677795592782	0.0913821924642422	0.733619524113487	1.00306405439256	2.23488990690114	0.148403041752444	533	.....	...+.	NA	NA	NA
saddlebrown	295	370	221	0.0227764649646212	0.0904755966083757	1.16297140583923	0.984150213014947	1.54546906889156	0.115122623518627	5253	.f...	-+---	NA	NA	NA
salmon	284	364	326	0.0134384358518251	0.0455176490539936	1.04200762172827	1.22018525400168	0.429786520557911	0.0549923530729048	6407	.....	+--++	NA	NA	NA
salmon1	66	90	79	0.0301518373967118	0.0520817341682229	0.595120676119964	1.12488320311723	2.21776431374481	0.0761786924970902	818	.....	-++-.	NA	NA	NA
salmon2	115	130	112	0.01954199439826	0.0508491674874253	0.914319684136852	0.69084018057448	1.20340225756215	0.0764206365358873	1559	....f	+.-.+	NA	NA	NA
salmon4	178	204	181	0.0344265035693149	0.0711504236026168	0.753922270392747	1.07258787394006	0.449546820353677	0.0865184479266352	2047	....f	+-.-+	NA	NA	NA
sienna1	51	55	38	0.0557552684259951	0.10153055488697	0.8565502220065	1.09849298134322	1.76549296720717	0.179713418680628	224	.....	.+...	NA	NA	NA
sienna2	104	110	64	0.0377580450511416	0.10584769627068	0.969622267607227	1.30631597781356	1.47124413933931	0.145927091362092	749	.....	.....	NA	0.0213252907395854	NA
sienna3	196	237	214	0.0169214410074255	0.0573303197921261	0.879254362565958	1.24017339665845	0.250380507538757	0.059097901967427	6101	.....	.-.++	Male_emb18	NA	NA
sienna4	152	176	92	0.0485540240800218	0.117110576316121	0.834643725260325	1.02055935766685	1.25668770235232	0.166294215813237	927	.....	...+.	NA	NA	NA
skyblue	223	255	222	0.02592971447957	0.0798114095364212	0.896114857221819	0.659561498601946	0.57118890115526	0.0851787587970077	6689	.....	-..++	NA	NA	NA
skyblue1	128	139	132	0.0171145626731819	0.0436141352790482	0.754403147830627	1.13950224683377	0.465717569287263	0.0543421108289061	3049	.....	..+-.	NA	0.246714579395108	NA
skyblue2	138	154	136	0.0236747383907881	0.0674971266085279	1.00684685765772	0.890669984872883	0.525444335478324	0.0892030096021571	1393	.....	..+..	NA	NA	NA
skyblue3	774	1344	207	0.0370846924615066	0.103969570371097	0.998954651300626	1.1359797612125	0.582002579922171	0.169642703627474	3210	...m.	.....	Male_pupyel	4.18082931072334e-150	NA
skyblue4	96	109	94	0.0249872091542455	0.0735984952810517	0.961643441430972	1.22841640115496	1.18779343359504	0.0954085244492381	1118	....m	..+..	Male_adult	0.568889748114215	NA
slateblue	114	118	65	0.0479986039483507	0.0935076771112783	0.786759464335201	1.38380929853132	1.37149877396037	0.141005179631235	527	.....	..+..	NA	NA	NA
slateblue1	49	63	40	0.0561287379203435	0.0869203819015306	0.736332613562923	1.37370529412934	1.88381524719636	0.136067143590277	139	.....	..-.+	NA	NA	NA
steelblue	211	232	219	0.0144119685834828	0.0555568380201011	1.2520375629798	0.640488976190917	0.279029060909179	0.0607966793169027	2658	....f	.++-.	NA	NA	NA
tan	324	376	326	0.0107528949888764	0.0481795353743213	1.22503205402718	1.01187374611223	0.703014708425431	0.0432595526355312	7938	.....	--.++	NA	NA	NA
tan2	31	31	26	0.0267218206093591	0.0744965155386934	1.02873493149754	1.3695248154497	0.6960724960315	0.068723538949622	148	.....	.....	NA	NA	NA
tan3	84	101	49	0.080745491526975	0.11029787738247	0.636446654533579	1.2287130484385	0.801172551125365	0.19145657863428	193	.....	.....	NA	NA	NA
tan4	85	93	79	0.0294688089880033	0.0681567361631424	0.907058904398727	1.07103863772349	1.16012082671917	0.10329185729175	587	....m	-+---	NA	NA	NA
thistle	302	394	112	0.0548411904303752	0.109852664409029	0.757984323163591	1.50441846429671	0.753047973181287	0.158196542691283	1195	....f	....+	Female_adult	NA	NA
thistle1	251	290	188	0.0216167563456396	0.0922826130338981	1.10494813662479	0.833339503087962	1.5625627410914	0.0916477060837905	4214	.....	-++--	NA	0.35856895805908	NA
thistle2	385	611	188	0.0156717971920028	0.0792619741196277	1.27281954699021	1.15451821279758	2.80764429864097	0.0625722857813841	5782	.....	.---+	NA	0.999999996141505	NA
thistle3	110	120	114	0.018673103837685	0.0648367950205856	0.942433365297884	0.653157988906781	0.58441086645978	0.0664645285330938	2253	....f	+..-+	Male_adult	NA	NA
thistle4	80	99	79	0.0226576652270241	0.0716906372553973	1.08394972278512	1.22054775704803	0.980829426226205	0.0967561165880787	974	.....	.+--+	NA	NA	NA
tomato	175	209	49	0.0708641037735577	0.0964288301371354	0.611298706974848	1.33600497730933	0.825961622085225	0.176509372617868	309	...m.	.....	Male_pupyel	3.90990965705027e-28	NA
tomato2	29	31	27	0.0499229592977287	0.0669764570690696	0.508884733972704	1.2641767527228	2.0882174880945	0.112509247033438	115	.....	.....	NA	NA	NA
turquoise	587	718	606	0.0162233037230236	0.0520340320431599	1.03888003354696	0.639057781625367	0.721278463854368	0.0653271658117346	22104	.....	-.-++	NA	NA	NA
violet	198	226	216	0.00983712910993844	0.0344476573258491	0.950204678380572	1.06932945086508	0.405785625451992	0.0388859168495964	4708	.....	.-...	Male_emb18	NA	NA
white	211	235	225	0.0128386417459432	0.0292283524248411	0.791900002795597	0.597570074957268	0.321378152423054	0.04352997084919	2997	....f	.-.++	NA	NA	NA
whitesmoke	64	65	39	0.038628422812584	0.0768610278072601	0.69097315379152	0.753643833353978	3.73469666139978	0.122219234400275	193	..f..	..+..	Female_lar51	NA	NA
yellow	478	631	410	0.0148130886448242	0.0813113068032841	1.34756801388101	1.21108533600782	1.77823908653372	0.069200704619382	12266	.....	..+..	NA	0.642849186601229	3.9095751393656e-4
yellow2	173	187	64	0.0555749578907843	0.122851574356156	0.916498115191776	1.25741644923231	0.721198107519268	0.202407067485676	589	.....	.....	NA	1.49801905004323e-35	NA
yellow3	145	163	92	0.0480338620900818	0.107144215701638	0.913646502168365	0.921633972077053	1.09215055742366	0.182250918177268	644	.....	...+.	NA	NA	NA
yellow4	121	151	132	0.024718926495321	0.0760173540800127	0.952261695120719	0.832668297116261	0.39298132640189	0.081473247092999	1401	...mf	+-.-+	NA	0.999999996141505	NA
yellowgreen	277	339	213	0.0291311733918407	0.0843362455331838	1.02913686256092	0.934459069674893	1.46401088398366	0.102055577823771	4086	....m	---+-	NA	0.999999996141505	NA
