# Supplementary material for: Sex biased expression and co-expression networks in development, using the hymenopteran Nasonia vitripennis
Source: PLoS Genet. 2020 Jan 27;16(1):e1008518. doi: 10.1371/journal.pgen.1008518 (PMC7004391; doi:10.1371/journal.pgen.1008518)
Supplement: S2 File — (ZIP) [file pgen.1008518.s002.zip › S2_Readme.txt]

clusterID			ID of the transcriptional cluster
Rows 2:11			See definitions in paper, section Multivariate Analysis of Network Parameters
stageSexBias		Presence or absence of sex-bias at any of the five developmental stages. "f" indicates significant female bias, "m" significant male bias and "." no significant sex-bias at the given stage. Stages are ordered from early (left) to late (right). 
stageBias			Presence of up or downregulation at the given stage. "+" indicates upregulation, "-" downregulation, "." no significant changes. Stages are ordered from early (left) to late (right). 
DifferentiallyCorrelated	Stage at which the cluster shows sex-bias in correlation, and direction.
testesEnriched		q-values for the enrichment of testes-biased genes in a given cluster compared with the average number of testes-biased genes in the transcriptome. See methods for details
ovaryEnriched		q-values for the enrichment of ovary-biased genes in a given cluster compared with the average number of ovary-biased genes in the transcriptome. See methods for details
