# Supplementary material for: Sex biased expression and co-expression networks in development, using the hymenopteran Nasonia vitripennis
Source: PLoS Genet. 2020 Jan 27;16(1):e1008518. doi: 10.1371/journal.pgen.1008518 (PMC7004391; doi:10.1371/journal.pgen.1008518)
Supplement: S3 File — (ZIP) [file pgen.1008518.s003.zip]

Archive with 5 entries (4 files):
- S3_CCRE_assignments.csv
- __MACOSX/
- __MACOSX/._S3_CCRE_assignments.csv
- S3_Readme.txt
- __MACOSX/._S3_Readme.txt
