# Supplementary material for: Sex biased expression and co-expression networks in development, using the hymenopteran Nasonia vitripennis
Source: PLoS Genet. 2020 Jan 27;16(1):e1008518. doi: 10.1371/journal.pgen.1008518 (PMC7004391; doi:10.1371/journal.pgen.1008518)
Supplement: S3 File — (ZIP) [file pgen.1008518.s003.zip › S3_CCRE_assignments.csv]

transcriptID	CCRE_ID	representativeNode
Nasvi2EG000001_e2_con	CCRE_1	TRUE
Nasvi2EG011313_e4_fac	CCRE_1	FALSE
Nasvi2EG013226_e3_fac	CCRE_1	FALSE
Nasvi2EG022707_e1_con	CCRE_1	FALSE
Nasvi2EG000036_e0_con	CCRE_10	FALSE
Nasvi2EG009119_e2_fac	CCRE_10	TRUE
Nasvi2EG000624_e3_con	CCRE_100	TRUE
Nasvi2EG007716_e0_con	CCRE_100	FALSE
Nasvi2EG009204_e1_con	CCRE_1000	FALSE
Nasvi2EG011379_e1_con	CCRE_1000	TRUE
Nasvi2EG007568_e2_fac	CCRE_1001	FALSE
Nasvi2EG009219_e0_con	CCRE_1001	TRUE
Nasvi2EG009363_e4_con	CCRE_1001	FALSE
Nasvi2EG011314_e4_con	CCRE_1001	FALSE
Nasvi2EG009229_e7_con	CCRE_1002	FALSE
Nasvi2EG012225_e1_fac	CCRE_1002	TRUE
Nasvi2EG009238_e0_con	CCRE_1003	TRUE
Nasvi2EG013609_e2_con	CCRE_1003	FALSE
Nasvi2EG009242_e2_con	CCRE_1004	FALSE
Nasvi2EG009243_e0_con	CCRE_1004	TRUE
Nasvi2EG009245_e7_con	CCRE_1005	TRUE
Nasvi2EG011465_e1_fac	CCRE_1005	FALSE
Nasvi2EG009254_e1_con	CCRE_1006	TRUE
Nasvi2EG013506_e1_con	CCRE_1006	FALSE
Nasvi2EG005396_e3_fac	CCRE_1007	FALSE
Nasvi2EG005396_e4_fac	CCRE_1007	TRUE
Nasvi2EG009267_e0_con	CCRE_1007	FALSE
Nasvi2EG017927_e0_con	CCRE_1007	FALSE
Nasvi2EG020813_e0_con	CCRE_1007	FALSE
Nasvi2EG021524_e0_con	CCRE_1007	FALSE
Nasvi2EG029941_e0_con	CCRE_1007	FALSE
Nasvi2EG005911_e7_fac	CCRE_1008	TRUE
Nasvi2EG009273_e1_con	CCRE_1008	FALSE
Nasvi2EG009273_e2_fac	CCRE_1008	FALSE
Nasvi2EG011929_e0_con	CCRE_1008	FALSE
Nasvi2EG002709_e2_fac	CCRE_1009	FALSE
Nasvi2EG002890_e16_fac	CCRE_1009	TRUE
Nasvi2EG002890_e7_fac	CCRE_1009	FALSE
Nasvi2EG009280_e0_con	CCRE_1009	FALSE
Nasvi2EG000157_e2_fac	CCRE_101	FALSE
Nasvi2EG000207_e7_fac	CCRE_101	FALSE
Nasvi2EG000362_e2_fac	CCRE_101	FALSE
Nasvi2EG000362_e5_fac	CCRE_101	FALSE
Nasvi2EG000362_e6_fac	CCRE_101	FALSE
Nasvi2EG000629_e0_con	CCRE_101	FALSE
Nasvi2EG000692_e2_fac	CCRE_101	FALSE
Nasvi2EG000801_e1_fac	CCRE_101	FALSE
Nasvi2EG000801_e2_con	CCRE_101	FALSE
Nasvi2EG000801_e3_fac	CCRE_101	FALSE
Nasvi2EG000801_e4_fac	CCRE_101	FALSE
Nasvi2EG000891_e0_con	CCRE_101	FALSE
Nasvi2EG001176_e2_fac	CCRE_101	FALSE
Nasvi2EG001436_e4_fac	CCRE_101	FALSE
Nasvi2EG002213_e0_con	CCRE_101	FALSE
Nasvi2EG002350_e3_fac	CCRE_101	FALSE
Nasvi2EG002360_e2_fac	CCRE_101	FALSE
Nasvi2EG002384_e0_con	CCRE_101	FALSE
Nasvi2EG002548_e4_fac	CCRE_101	FALSE
Nasvi2EG003394_e0_con	CCRE_101	FALSE
Nasvi2EG003445_e7_fac	CCRE_101	FALSE
Nasvi2EG003603_e5_fac	CCRE_101	FALSE
Nasvi2EG004329_e11_fac	CCRE_101	FALSE
Nasvi2EG004329_e5_fac	CCRE_101	FALSE
Nasvi2EG004850_e0_con	CCRE_101	FALSE
Nasvi2EG004936_e2_fac	CCRE_101	FALSE
Nasvi2EG005391_e4_fac	CCRE_101	FALSE
Nasvi2EG005771_e1_fac	CCRE_101	FALSE
Nasvi2EG006289_e5_fac	CCRE_101	FALSE
Nasvi2EG006662_e5_fac	CCRE_101	FALSE
Nasvi2EG006942_e2_fac	CCRE_101	TRUE
Nasvi2EG007206_e2_fac	CCRE_101	FALSE
Nasvi2EG007800_e2_fac	CCRE_101	FALSE
Nasvi2EG008105_e0_con	CCRE_101	FALSE
Nasvi2EG008220_e2_fac	CCRE_101	FALSE
Nasvi2EG008409_e6_fac	CCRE_101	FALSE
Nasvi2EG008854_e4_fac	CCRE_101	FALSE
Nasvi2EG008854_e6_fac	CCRE_101	FALSE
Nasvi2EG009282_e4_fac	CCRE_101	FALSE
Nasvi2EG009307_e3_fac	CCRE_101	FALSE
Nasvi2EG009450_e2_fac	CCRE_101	FALSE
Nasvi2EG009450_e4_con	CCRE_101	FALSE
Nasvi2EG009716_e0_con	CCRE_101	FALSE
Nasvi2EG009766_e5_fac	CCRE_101	FALSE
Nasvi2EG009947_e4_fac	CCRE_101	FALSE
Nasvi2EG010141_e13_fac	CCRE_101	FALSE
Nasvi2EG010141_e14_fac	CCRE_101	FALSE
Nasvi2EG010141_e5_fac	CCRE_101	FALSE
Nasvi2EG010141_e7_fac	CCRE_101	FALSE
Nasvi2EG010172_e1_fac	CCRE_101	FALSE
Nasvi2EG010394_e2_fac	CCRE_101	FALSE
Nasvi2EG010598_e1_fac	CCRE_101	FALSE
Nasvi2EG010940_e1_fac	CCRE_101	FALSE
Nasvi2EG011024_e1_fac	CCRE_101	FALSE
Nasvi2EG011222_e2_fac	CCRE_101	FALSE
Nasvi2EG011222_e3_fac	CCRE_101	FALSE
Nasvi2EG011925_e4_fac	CCRE_101	FALSE
Nasvi2EG011967_e3_fac	CCRE_101	FALSE
Nasvi2EG011978_e2_fac	CCRE_101	FALSE
Nasvi2EG012120_e5_fac	CCRE_101	FALSE
Nasvi2EG012249_e2_fac	CCRE_101	FALSE
Nasvi2EG012250_e2_con	CCRE_101	FALSE
Nasvi2EG012580_e1_fac	CCRE_101	FALSE
Nasvi2EG013040_e3_fac	CCRE_101	FALSE
Nasvi2EG013047_e3_fac	CCRE_101	FALSE
Nasvi2EG013338_e0_con	CCRE_101	FALSE
Nasvi2EG013632_e2_fac	CCRE_101	FALSE
Nasvi2EG014008_e1_fac	CCRE_101	FALSE
Nasvi2EG014018_e1_fac	CCRE_101	FALSE
Nasvi2EG015573_e3_fac	CCRE_101	FALSE
Nasvi2EG016102_e7_fac	CCRE_101	FALSE
Nasvi2EG016556_e2_fac	CCRE_101	FALSE
Nasvi2EG019458_e2_fac	CCRE_101	FALSE
Nasvi2EG020309_e0_con	CCRE_101	FALSE
Nasvi2EG021117_e0_con	CCRE_101	FALSE
Nasvi2EG021140_e0_con	CCRE_101	FALSE
Nasvi2EG021419_e7_fac	CCRE_101	FALSE
Nasvi2EG021446_e2_fac	CCRE_101	FALSE
Nasvi2EG021480_e0_con	CCRE_101	FALSE
Nasvi2EG022016_e0_con	CCRE_101	FALSE
Nasvi2EG022175_e0_con	CCRE_101	FALSE
Nasvi2EG022690_e0_con	CCRE_101	FALSE
Nasvi2EG022818_e0_con	CCRE_101	FALSE
Nasvi2EG023153_e5_fac	CCRE_101	FALSE
Nasvi2EG025794_e2_fac	CCRE_101	FALSE
Nasvi2EG026992_e0_con	CCRE_101	FALSE
Nasvi2EG028103_e1_fac	CCRE_101	FALSE
Nasvi2EG028372_e1_fac	CCRE_101	FALSE
Nasvi2EG028530_e0_con	CCRE_101	FALSE
Nasvi2EG032030_e0_con	CCRE_101	FALSE
Nasvi2EG033458_e0_con	CCRE_101	FALSE
Nasvi2EG037241_e2_fac	CCRE_101	FALSE
Nasvi2EG009281_e0_con	CCRE_1010	FALSE
Nasvi2EG010724_e4_fac	CCRE_1010	FALSE
Nasvi2EG012122_e0_con	CCRE_1010	TRUE
Nasvi2EG009283_e4_con	CCRE_1011	FALSE
Nasvi2EG009284_e1_con	CCRE_1011	TRUE
Nasvi2EG009285_e4_con	CCRE_1012	TRUE
Nasvi2EG009524_e1_con	CCRE_1012	FALSE
Nasvi2EG009329_e2_con	CCRE_1013	FALSE
Nasvi2EG016094_e0_con	CCRE_1013	FALSE
Nasvi2EG016096_e5_con	CCRE_1013	TRUE
Nasvi2EG000472_e3_fac	CCRE_1014	FALSE
Nasvi2EG002563_e1_fac	CCRE_1014	FALSE
Nasvi2EG009355_e0_con	CCRE_1014	TRUE
Nasvi2EG019658_e0_con	CCRE_1014	FALSE
Nasvi2EG021831_e3_fac	CCRE_1014	FALSE
Nasvi2EG022676_e0_con	CCRE_1014	FALSE
Nasvi2EG003851_e4_fac	CCRE_1015	FALSE
Nasvi2EG005528_e2_fac	CCRE_1015	FALSE
Nasvi2EG009365_e0_con	CCRE_1015	FALSE
Nasvi2EG011136_e1_con	CCRE_1015	FALSE
Nasvi2EG012338_e10_fac	CCRE_1015	FALSE
Nasvi2EG012338_e2_fac	CCRE_1015	FALSE
Nasvi2EG013325_e1_fac	CCRE_1015	TRUE
Nasvi2EG014400_e1_con	CCRE_1015	FALSE
Nasvi2EG008805_e6_fac	CCRE_1016	FALSE
Nasvi2EG009425_e3_con	CCRE_1016	TRUE
Nasvi2EG009428_e0_con	CCRE_1017	FALSE
Nasvi2EG009587_e3_fac	CCRE_1017	TRUE
Nasvi2EG037031_e1_fac	CCRE_1017	FALSE
Nasvi2EG009430_e1_con	CCRE_1018	FALSE
Nasvi2EG013664_e2_con	CCRE_1018	TRUE
Nasvi2EG013664_e3_fac	CCRE_1018	FALSE
Nasvi2EG009455_e0_con	CCRE_1019	FALSE
Nasvi2EG018333_e1_con	CCRE_1019	TRUE
Nasvi2EG000630_e2_con	CCRE_102	FALSE
Nasvi2EG005590_e1_con	CCRE_102	TRUE
Nasvi2EG009462_e1_con	CCRE_1020	TRUE
Nasvi2EG009471_e1_con	CCRE_1020	FALSE
Nasvi2EG009467_e2_con	CCRE_1021	FALSE
Nasvi2EG012779_e0_con	CCRE_1021	TRUE
Nasvi2EG009482_e2_con	CCRE_1022	FALSE
Nasvi2EG009483_e2_con	CCRE_1022	TRUE
Nasvi2EG009486_e1_con	CCRE_1023	TRUE
Nasvi2EG009487_e1_con	CCRE_1023	FALSE
Nasvi2EG016331_e1_con	CCRE_1023	FALSE
Nasvi2EG004023_e5_fac	CCRE_1024	TRUE
Nasvi2EG009491_e5_con	CCRE_1024	FALSE
Nasvi2EG008423_e4_fac	CCRE_1025	TRUE
Nasvi2EG009494_e0_con	CCRE_1025	FALSE
Nasvi2EG009496_e4_con	CCRE_1026	FALSE
Nasvi2EG010703_e21_fac	CCRE_1026	TRUE
Nasvi2EG010703_e3_fac	CCRE_1026	FALSE
Nasvi2EG005857_e5_fac	CCRE_1027	FALSE
Nasvi2EG007232_e1_fac	CCRE_1027	FALSE
Nasvi2EG009504_e2_con	CCRE_1027	FALSE
Nasvi2EG011989_e0_con	CCRE_1027	FALSE
Nasvi2EG023362_e4_fac	CCRE_1027	FALSE
Nasvi2EG032683_e2_fac	CCRE_1027	TRUE
Nasvi2EG009509_e8_con	CCRE_1028	TRUE
Nasvi2EG009510_e2_con	CCRE_1028	FALSE
Nasvi2EG010355_e1_con	CCRE_1028	FALSE
Nasvi2EG012137_e1_con	CCRE_1028	FALSE
Nasvi2EG009515_e0_con	CCRE_1029	TRUE
Nasvi2EG016166_e6_con	CCRE_1029	FALSE
Nasvi2EG000633_e2_con	CCRE_103	TRUE
Nasvi2EG000858_e1_con	CCRE_103	FALSE
Nasvi2EG000715_e1_fac	CCRE_1030	FALSE
Nasvi2EG004679_e1_fac	CCRE_1030	FALSE
Nasvi2EG004679_e9_fac	CCRE_1030	FALSE
Nasvi2EG009537_e0_con	CCRE_1030	TRUE
Nasvi2EG009859_e1_fac	CCRE_1030	FALSE
Nasvi2EG009566_e3_con	CCRE_1031	TRUE
Nasvi2EG023895_e1_con	CCRE_1031	FALSE
Nasvi2EG000702_e3_fac	CCRE_1032	FALSE
Nasvi2EG002382_e2_fac	CCRE_1032	FALSE
Nasvi2EG009586_e0_con	CCRE_1032	FALSE
Nasvi2EG011473_e1_fac	CCRE_1032	FALSE
Nasvi2EG019471_e0_con	CCRE_1032	TRUE
Nasvi2EG024622_e5_fac	CCRE_1032	FALSE
Nasvi2EG003318_e3_fac	CCRE_1033	TRUE
Nasvi2EG004154_e9_fac	CCRE_1033	FALSE
Nasvi2EG006031_e2_fac	CCRE_1033	FALSE
Nasvi2EG006304_e8_fac	CCRE_1033	FALSE
Nasvi2EG009125_e4_fac	CCRE_1033	FALSE
Nasvi2EG009571_e4_fac	CCRE_1033	FALSE
Nasvi2EG009590_e0_con	CCRE_1033	FALSE
Nasvi2EG010703_e7_fac	CCRE_1033	FALSE
Nasvi2EG010905_e1_fac	CCRE_1033	FALSE
Nasvi2EG011464_e5_fac	CCRE_1033	FALSE
Nasvi2EG012803_e1_con	CCRE_1033	FALSE
Nasvi2EG014217_e1_fac	CCRE_1033	FALSE
Nasvi2EG015131_e3_fac	CCRE_1033	FALSE
Nasvi2EG017542_e1_fac	CCRE_1033	FALSE
Nasvi2EG018207_e0_con	CCRE_1033	FALSE
Nasvi2EG021202_e0_con	CCRE_1033	FALSE
Nasvi2EG024478_e0_con	CCRE_1033	FALSE
Nasvi2EG024668_e0_con	CCRE_1033	FALSE
Nasvi2EG026155_e0_con	CCRE_1033	FALSE
Nasvi2EG028633_e1_fac	CCRE_1033	FALSE
Nasvi2EG029376_e4_fac	CCRE_1033	FALSE
Nasvi2EG031477_e0_con	CCRE_1033	FALSE
Nasvi2EG037146_e0_con	CCRE_1033	FALSE
Nasvi2EG037227_e2_fac	CCRE_1033	FALSE
Nasvi2EG037319_e1_fac	CCRE_1033	FALSE
Nasvi2EG001532_e3_fac	CCRE_1034	TRUE
Nasvi2EG004728_e1_fac	CCRE_1034	FALSE
Nasvi2EG006828_e1_fac	CCRE_1034	FALSE
Nasvi2EG009593_e0_con	CCRE_1034	FALSE
Nasvi2EG010740_e2_fac	CCRE_1034	FALSE
Nasvi2EG011807_e4_fac	CCRE_1034	FALSE
Nasvi2EG015373_e0_con	CCRE_1034	FALSE
Nasvi2EG016594_e1_fac	CCRE_1034	FALSE
Nasvi2EG016650_e1_fac	CCRE_1034	FALSE
Nasvi2EG016657_e2_fac	CCRE_1034	FALSE
Nasvi2EG020625_e0_con	CCRE_1034	FALSE
Nasvi2EG022710_e1_fac	CCRE_1034	FALSE
Nasvi2EG033775_e1_fac	CCRE_1034	FALSE
Nasvi2EG036920_e2_fac	CCRE_1034	FALSE
Nasvi2EG001490_e2_fac	CCRE_1035	FALSE
Nasvi2EG005398_e3_fac	CCRE_1035	FALSE
Nasvi2EG008658_e2_fac	CCRE_1035	FALSE
Nasvi2EG009601_e0_con	CCRE_1035	FALSE
Nasvi2EG010017_e0_con	CCRE_1035	FALSE
Nasvi2EG010892_e2_con	CCRE_1035	FALSE
Nasvi2EG012465_e1_fac	CCRE_1035	FALSE
Nasvi2EG012577_e2_con	CCRE_1035	FALSE
Nasvi2EG013126_e3_fac	CCRE_1035	FALSE
Nasvi2EG017425_e0_con	CCRE_1035	TRUE
Nasvi2EG024986_e3_fac	CCRE_1035	FALSE
Nasvi2EG009605_e1_con	CCRE_1036	TRUE
Nasvi2EG011910_e1_con	CCRE_1036	FALSE
Nasvi2EG002024_e1_fac	CCRE_1037	TRUE
Nasvi2EG009616_e0_con	CCRE_1037	FALSE
Nasvi2EG009633_e2_con	CCRE_1038	FALSE
Nasvi2EG013267_e3_con	CCRE_1038	TRUE
Nasvi2EG009636_e0_con	CCRE_1039	FALSE
Nasvi2EG014119_e0_con	CCRE_1039	TRUE
Nasvi2EG000641_e2_con	CCRE_104	FALSE
Nasvi2EG009396_e3_con	CCRE_104	TRUE
Nasvi2EG007912_e3_fac	CCRE_1040	FALSE
Nasvi2EG009645_e0_con	CCRE_1040	TRUE
Nasvi2EG006058_e8_fac	CCRE_1041	FALSE
Nasvi2EG009670_e2_con	CCRE_1041	TRUE
Nasvi2EG009672_e0_con	CCRE_1042	TRUE
Nasvi2EG034342_e0_con	CCRE_1042	FALSE
Nasvi2EG002890_e11_fac	CCRE_1043	TRUE
Nasvi2EG002890_e18_fac	CCRE_1043	FALSE
Nasvi2EG002890_e1_fac	CCRE_1043	FALSE
Nasvi2EG002890_e8_fac	CCRE_1043	FALSE
Nasvi2EG003691_e19_fac	CCRE_1043	FALSE
Nasvi2EG005329_e3_fac	CCRE_1043	FALSE
Nasvi2EG005329_e6_fac	CCRE_1043	FALSE
Nasvi2EG007353_e1_fac	CCRE_1043	FALSE
Nasvi2EG009728_e4_con	CCRE_1043	FALSE
Nasvi2EG011034_e1_con	CCRE_1043	FALSE
Nasvi2EG037093_e6_fac	CCRE_1043	FALSE
Nasvi2EG009731_e1_con	CCRE_1044	TRUE
Nasvi2EG011373_e3_con	CCRE_1044	FALSE
Nasvi2EG027321_e9_fac	CCRE_1044	FALSE
Nasvi2EG005291_e5_fac	CCRE_1045	FALSE
Nasvi2EG009751_e0_con	CCRE_1045	TRUE
Nasvi2EG020605_e1_con	CCRE_1045	FALSE
Nasvi2EG006436_e2_fac	CCRE_1046	TRUE
Nasvi2EG009772_e1_con	CCRE_1046	FALSE
Nasvi2EG009780_e2_con	CCRE_1047	FALSE
Nasvi2EG010463_e2_con	CCRE_1047	TRUE
Nasvi2EG011613_e0_con	CCRE_1047	FALSE
Nasvi2EG012813_e2_con	CCRE_1047	FALSE
Nasvi2EG000773_e2_fac	CCRE_1048	TRUE
Nasvi2EG009796_e0_con	CCRE_1048	FALSE
Nasvi2EG011565_e1_con	CCRE_1048	FALSE
Nasvi2EG017608_e1_fac	CCRE_1048	FALSE
Nasvi2EG009801_e2_fac	CCRE_1049	TRUE
Nasvi2EG009801_e3_fac	CCRE_1049	FALSE
Nasvi2EG009804_e0_con	CCRE_1049	FALSE
Nasvi2EG000646_e0_con	CCRE_105	FALSE
Nasvi2EG015854_e2_fac	CCRE_105	TRUE
Nasvi2EG001396_e3_fac	CCRE_1050	FALSE
Nasvi2EG009809_e5_con	CCRE_1050	TRUE
Nasvi2EG009989_e4_fac	CCRE_1050	FALSE
Nasvi2EG009818_e0_con	CCRE_1051	TRUE
Nasvi2EG012450_e2_con	CCRE_1051	FALSE
Nasvi2EG009831_e0_con	CCRE_1052	TRUE
Nasvi2EG020809_e0_con	CCRE_1052	FALSE
Nasvi2EG001986_e1_fac	CCRE_1053	FALSE
Nasvi2EG009854_e0_con	CCRE_1053	TRUE
Nasvi2EG009855_e0_con	CCRE_1054	FALSE
Nasvi2EG015017_e1_fac	CCRE_1054	TRUE
Nasvi2EG000154_e4_fac	CCRE_1055	TRUE
Nasvi2EG009872_e0_con	CCRE_1055	FALSE
Nasvi2EG011253_e1_fac	CCRE_1055	FALSE
Nasvi2EG012471_e2_con	CCRE_1055	FALSE
Nasvi2EG013664_e5_fac	CCRE_1055	FALSE
Nasvi2EG024728_e3_fac	CCRE_1055	FALSE
Nasvi2EG026035_e4_fac	CCRE_1055	FALSE
Nasvi2EG001050_e3_fac	CCRE_1056	FALSE
Nasvi2EG001052_e3_fac	CCRE_1056	FALSE
Nasvi2EG009877_e0_con	CCRE_1056	FALSE
Nasvi2EG011699_e0_con	CCRE_1056	TRUE
Nasvi2EG013511_e4_fac	CCRE_1056	FALSE
Nasvi2EG009886_e0_con	CCRE_1057	FALSE
Nasvi2EG011994_e0_con	CCRE_1057	TRUE
Nasvi2EG009914_e1_con	CCRE_1058	FALSE
Nasvi2EG017400_e1_con	CCRE_1058	FALSE
Nasvi2EG037324_e1_con	CCRE_1058	TRUE
Nasvi2EG000128_e4_fac	CCRE_1059	FALSE
Nasvi2EG000649_e1_fac	CCRE_1059	FALSE
Nasvi2EG002168_e5_fac	CCRE_1059	FALSE
Nasvi2EG002242_e3_fac	CCRE_1059	FALSE
Nasvi2EG002247_e1_fac	CCRE_1059	FALSE
Nasvi2EG004845_e3_fac	CCRE_1059	FALSE
Nasvi2EG004895_e2_fac	CCRE_1059	FALSE
Nasvi2EG005635_e4_fac	CCRE_1059	FALSE
Nasvi2EG005826_e1_fac	CCRE_1059	FALSE
Nasvi2EG005842_e1_fac	CCRE_1059	FALSE
Nasvi2EG008096_e1_fac	CCRE_1059	TRUE
Nasvi2EG008114_e4_fac	CCRE_1059	FALSE
Nasvi2EG008378_e1_fac	CCRE_1059	FALSE
Nasvi2EG009919_e0_con	CCRE_1059	FALSE
Nasvi2EG010503_e1_fac	CCRE_1059	FALSE
Nasvi2EG010708_e2_fac	CCRE_1059	FALSE
Nasvi2EG011446_e3_fac	CCRE_1059	FALSE
Nasvi2EG011615_e2_fac	CCRE_1059	FALSE
Nasvi2EG013477_e1_fac	CCRE_1059	FALSE
Nasvi2EG015477_e3_fac	CCRE_1059	FALSE
Nasvi2EG016486_e0_con	CCRE_1059	FALSE
Nasvi2EG016725_e2_fac	CCRE_1059	FALSE
Nasvi2EG018205_e0_con	CCRE_1059	FALSE
Nasvi2EG019555_e0_con	CCRE_1059	FALSE
Nasvi2EG020299_e1_fac	CCRE_1059	FALSE
Nasvi2EG021643_e1_fac	CCRE_1059	FALSE
Nasvi2EG021643_e7_fac	CCRE_1059	FALSE
Nasvi2EG022826_e1_con	CCRE_1059	FALSE
Nasvi2EG025130_e0_con	CCRE_1059	FALSE
Nasvi2EG025250_e0_con	CCRE_1059	FALSE
Nasvi2EG026338_e0_con	CCRE_1059	FALSE
Nasvi2EG028016_e0_con	CCRE_1059	FALSE
Nasvi2EG037078_e0_con	CCRE_1059	FALSE
Nasvi2EG037100_e0_con	CCRE_1059	FALSE
Nasvi2EG037251_e3_fac	CCRE_1059	FALSE
Nasvi2EG037274_e3_fac	CCRE_1059	FALSE
Nasvi2EG000648_e1_con	CCRE_106	FALSE
Nasvi2EG011446_e2_con	CCRE_106	TRUE
Nasvi2EG024728_e4_con	CCRE_106	FALSE
Nasvi2EG009924_e3_con	CCRE_1060	TRUE
Nasvi2EG015998_e0_con	CCRE_1060	FALSE
Nasvi2EG009950_e1_con	CCRE_1061	TRUE
Nasvi2EG011976_e1_con	CCRE_1061	FALSE
Nasvi2EG002900_e1_fac	CCRE_1062	FALSE
Nasvi2EG003373_e3_fac	CCRE_1062	FALSE
Nasvi2EG004342_e2_fac	CCRE_1062	FALSE
Nasvi2EG005462_e13_fac	CCRE_1062	FALSE
Nasvi2EG005462_e2_fac	CCRE_1062	FALSE
Nasvi2EG005462_e8_fac	CCRE_1062	FALSE
Nasvi2EG007358_e12_fac	CCRE_1062	FALSE
Nasvi2EG009509_e11_fac	CCRE_1062	FALSE
Nasvi2EG009509_e4_fac	CCRE_1062	FALSE
Nasvi2EG009952_e0_con	CCRE_1062	FALSE
Nasvi2EG010627_e4_fac	CCRE_1062	FALSE
Nasvi2EG016337_e5_fac	CCRE_1062	TRUE
Nasvi2EG019611_e4_fac	CCRE_1062	FALSE
Nasvi2EG004236_e3_fac	CCRE_1063	FALSE
Nasvi2EG006224_e2_fac	CCRE_1063	FALSE
Nasvi2EG007284_e6_fac	CCRE_1063	FALSE
Nasvi2EG009049_e2_fac	CCRE_1063	TRUE
Nasvi2EG009953_e0_con	CCRE_1063	FALSE
Nasvi2EG014769_e0_con	CCRE_1063	FALSE
Nasvi2EG016207_e0_con	CCRE_1063	FALSE
Nasvi2EG018506_e0_con	CCRE_1063	FALSE
Nasvi2EG018593_e0_con	CCRE_1063	FALSE
Nasvi2EG037303_e1_fac	CCRE_1063	FALSE
Nasvi2EG009595_e3_fac	CCRE_1064	FALSE
Nasvi2EG009964_e4_con	CCRE_1064	FALSE
Nasvi2EG034357_e0_con	CCRE_1064	FALSE
Nasvi2EG037118_e1_con	CCRE_1064	TRUE
Nasvi2EG006289_e1_fac	CCRE_1065	FALSE
Nasvi2EG006289_e6_fac	CCRE_1065	FALSE
Nasvi2EG006289_e8_fac	CCRE_1065	FALSE
Nasvi2EG009981_e1_con	CCRE_1065	TRUE
Nasvi2EG011871_e8_fac	CCRE_1065	FALSE
Nasvi2EG012651_e1_fac	CCRE_1065	FALSE
Nasvi2EG020497_e1_con	CCRE_1065	FALSE
Nasvi2EG025132_e1_con	CCRE_1065	FALSE
Nasvi2EG027748_e18_fac	CCRE_1065	FALSE
Nasvi2EG027748_e9_fac	CCRE_1065	FALSE
Nasvi2EG009995_e4_con	CCRE_1066	TRUE
Nasvi2EG013108_e0_con	CCRE_1066	FALSE
Nasvi2EG004116_e3_fac	CCRE_1067	TRUE
Nasvi2EG010011_e0_con	CCRE_1067	FALSE
Nasvi2EG016586_e0_con	CCRE_1067	FALSE
Nasvi2EG032443_e2_fac	CCRE_1067	FALSE
Nasvi2EG003736_e6_fac	CCRE_1068	FALSE
Nasvi2EG003935_e3_fac	CCRE_1068	FALSE
Nasvi2EG010015_e0_con	CCRE_1068	FALSE
Nasvi2EG010344_e1_fac	CCRE_1068	FALSE
Nasvi2EG012784_e2_con	CCRE_1068	FALSE
Nasvi2EG019580_e1_fac	CCRE_1068	TRUE
Nasvi2EG001241_e9_fac	CCRE_1069	TRUE
Nasvi2EG010020_e0_con	CCRE_1069	FALSE
Nasvi2EG000649_e2_con	CCRE_107	FALSE
Nasvi2EG004895_e3_con	CCRE_107	FALSE
Nasvi2EG005932_e1_fac	CCRE_107	FALSE
Nasvi2EG009543_e0_con	CCRE_107	TRUE
Nasvi2EG010024_e0_con	CCRE_1070	TRUE
Nasvi2EG010025_e1_con	CCRE_1070	FALSE
Nasvi2EG012663_e1_con	CCRE_1070	FALSE
Nasvi2EG000376_e7_fac	CCRE_1071	TRUE
Nasvi2EG010030_e2_con	CCRE_1071	FALSE
Nasvi2EG010051_e1_con	CCRE_1072	TRUE
Nasvi2EG010053_e0_con	CCRE_1072	FALSE
Nasvi2EG003009_e4_fac	CCRE_1073	FALSE
Nasvi2EG004046_e2_fac	CCRE_1073	FALSE
Nasvi2EG010069_e14_fac	CCRE_1073	FALSE
Nasvi2EG010079_e0_con	CCRE_1073	FALSE
Nasvi2EG010413_e2_fac	CCRE_1073	FALSE
Nasvi2EG015116_e1_con	CCRE_1073	FALSE
Nasvi2EG015701_e4_fac	CCRE_1073	FALSE
Nasvi2EG017838_e4_fac	CCRE_1073	FALSE
Nasvi2EG030628_e0_con	CCRE_1073	TRUE
Nasvi2EG010083_e0_con	CCRE_1074	TRUE
Nasvi2EG023131_e7_con	CCRE_1074	FALSE
Nasvi2EG001252_e7_fac	CCRE_1075	FALSE
Nasvi2EG010110_e0_con	CCRE_1075	FALSE
Nasvi2EG019584_e1_fac	CCRE_1075	TRUE
Nasvi2EG010113_e0_con	CCRE_1076	FALSE
Nasvi2EG011807_e8_fac	CCRE_1076	TRUE
Nasvi2EG009151_e2_fac	CCRE_1077	TRUE
Nasvi2EG010180_e1_con	CCRE_1077	FALSE
Nasvi2EG009102_e7_fac	CCRE_1078	TRUE
Nasvi2EG010184_e2_con	CCRE_1078	FALSE
Nasvi2EG010400_e5_fac	CCRE_1078	FALSE
Nasvi2EG020758_e2_fac	CCRE_1078	FALSE
Nasvi2EG022637_e0_con	CCRE_1078	FALSE
Nasvi2EG010187_e2_con	CCRE_1079	FALSE
Nasvi2EG010188_e1_con	CCRE_1079	TRUE
Nasvi2EG000653_e0_con	CCRE_108	FALSE
Nasvi2EG001144_e0_con	CCRE_108	TRUE
Nasvi2EG003614_e2_fac	CCRE_108	FALSE
Nasvi2EG003818_e3_fac	CCRE_108	FALSE
Nasvi2EG006259_e0_con	CCRE_108	FALSE
Nasvi2EG007431_e3_fac	CCRE_108	FALSE
Nasvi2EG008772_e0_con	CCRE_108	FALSE
Nasvi2EG010213_e3_fac	CCRE_108	FALSE
Nasvi2EG013825_e9_fac	CCRE_108	FALSE
Nasvi2EG016490_e1_fac	CCRE_108	FALSE
Nasvi2EG030141_e0_con	CCRE_108	FALSE
Nasvi2EG004086_e3_fac	CCRE_1080	FALSE
Nasvi2EG010198_e2_con	CCRE_1080	TRUE
Nasvi2EG010204_e1_fac	CCRE_1081	TRUE
Nasvi2EG010204_e2_con	CCRE_1081	FALSE
Nasvi2EG008492_e1_fac	CCRE_1082	TRUE
Nasvi2EG010227_e0_con	CCRE_1082	FALSE
Nasvi2EG011093_e1_fac	CCRE_1082	FALSE
Nasvi2EG010254_e4_con	CCRE_1083	FALSE
Nasvi2EG012324_e0_con	CCRE_1083	TRUE
Nasvi2EG001990_e1_fac	CCRE_1084	TRUE
Nasvi2EG010255_e2_con	CCRE_1084	FALSE
Nasvi2EG021057_e2_fac	CCRE_1084	FALSE
Nasvi2EG010262_e4_con	CCRE_1085	TRUE
Nasvi2EG014161_e9_fac	CCRE_1085	FALSE
Nasvi2EG005222b_e1_fac	CCRE_1086	FALSE
Nasvi2EG010286_e3_con	CCRE_1086	TRUE
Nasvi2EG004606_e5_fac	CCRE_1087	FALSE
Nasvi2EG010290_e0_con	CCRE_1087	TRUE
Nasvi2EG010291_e2_con	CCRE_1087	FALSE
Nasvi2EG011384_e1_con	CCRE_1087	FALSE
Nasvi2EG011385_e0_con	CCRE_1087	FALSE
Nasvi2EG013164_e0_con	CCRE_1087	FALSE
Nasvi2EG014050_e4_fac	CCRE_1087	FALSE
Nasvi2EG016530_e0_con	CCRE_1087	FALSE
Nasvi2EG005498_e3_fac	CCRE_1088	FALSE
Nasvi2EG010319_e0_con	CCRE_1088	FALSE
Nasvi2EG021011_e0_con	CCRE_1088	FALSE
Nasvi2EG024523_e2_fac	CCRE_1088	TRUE
Nasvi2EG024523_e3_fac	CCRE_1088	FALSE
Nasvi2EG010322_e1_con	CCRE_1089	TRUE
Nasvi2EG010322_e2_fac	CCRE_1089	FALSE
Nasvi2EG017565_e1_con	CCRE_1089	FALSE
Nasvi2EG000671_e5_con	CCRE_109	FALSE
Nasvi2EG001914_e2_con	CCRE_109	FALSE
Nasvi2EG005497_e2_con	CCRE_109	TRUE
Nasvi2EG004783_e1_fac	CCRE_1090	FALSE
Nasvi2EG007972_e2_fac	CCRE_1090	FALSE
Nasvi2EG010360_e0_con	CCRE_1090	FALSE
Nasvi2EG011787_e2_fac	CCRE_1090	FALSE
Nasvi2EG011787_e3_fac	CCRE_1090	FALSE
Nasvi2EG012645_e2_fac	CCRE_1090	TRUE
Nasvi2EG016635_e1_con	CCRE_1090	FALSE
Nasvi2EG000489_e2_fac	CCRE_1091	FALSE
Nasvi2EG010385_e4_con	CCRE_1091	FALSE
Nasvi2EG019489_e0_con	CCRE_1091	TRUE
Nasvi2EG009993_e2_fac	CCRE_1092	FALSE
Nasvi2EG010392_e0_con	CCRE_1092	FALSE
Nasvi2EG015667_e0_con	CCRE_1092	TRUE
Nasvi2EG015804_e0_con	CCRE_1092	FALSE
Nasvi2EG010394_e1_con	CCRE_1093	FALSE
Nasvi2EG014157_e2_fac	CCRE_1093	TRUE
Nasvi2EG005860_e2_fac	CCRE_1094	TRUE
Nasvi2EG010407_e1_con	CCRE_1094	FALSE
Nasvi2EG010413_e8_con	CCRE_1095	TRUE
Nasvi2EG018486_e0_con	CCRE_1095	FALSE
Nasvi2EG010416_e1_con	CCRE_1096	TRUE
Nasvi2EG022184_e3_con	CCRE_1096	FALSE
Nasvi2EG002435_e1_fac	CCRE_1097	FALSE
Nasvi2EG005179_e2_fac	CCRE_1097	FALSE
Nasvi2EG010118_e3_fac	CCRE_1097	FALSE
Nasvi2EG010421_e0_con	CCRE_1097	FALSE
Nasvi2EG010862_e0_con	CCRE_1097	FALSE
Nasvi2EG012089_e1_con	CCRE_1097	TRUE
Nasvi2EG020623_e3_fac	CCRE_1097	FALSE
Nasvi2EG034152_e2_con	CCRE_1097	FALSE
Nasvi2EG010425_e0_con	CCRE_1098	TRUE
Nasvi2EG011038_e2_con	CCRE_1098	FALSE
Nasvi2EG002531_e1_fac	CCRE_1099	TRUE
Nasvi2EG002531_e9_fac	CCRE_1099	FALSE
Nasvi2EG010428_e2_con	CCRE_1099	FALSE
Nasvi2EG000040_e0_con	CCRE_11	FALSE
Nasvi2EG003610_e15_fac	CCRE_11	FALSE
Nasvi2EG003610_e3_fac	CCRE_11	FALSE
Nasvi2EG004405_e4_con	CCRE_11	FALSE
Nasvi2EG009541_e2_con	CCRE_11	FALSE
Nasvi2EG010137_e0_con	CCRE_11	TRUE
Nasvi2EG000691_e0_con	CCRE_110	FALSE
Nasvi2EG001372_e0_con	CCRE_110	FALSE
Nasvi2EG003263_e4_fac	CCRE_110	FALSE
Nasvi2EG003512_e5_fac	CCRE_110	FALSE
Nasvi2EG003512_e6_fac	CCRE_110	FALSE
Nasvi2EG003996_e2_fac	CCRE_110	FALSE
Nasvi2EG004917_e1_con	CCRE_110	FALSE
Nasvi2EG004917_e3_fac	CCRE_110	FALSE
Nasvi2EG005393_e0_con	CCRE_110	FALSE
Nasvi2EG005509_e6_fac	CCRE_110	FALSE
Nasvi2EG005553_e3_fac	CCRE_110	FALSE
Nasvi2EG005677_e0_con	CCRE_110	FALSE
Nasvi2EG007847_e2_con	CCRE_110	FALSE
Nasvi2EG007849_e0_con	CCRE_110	FALSE
Nasvi2EG014991_e3_fac	CCRE_110	FALSE
Nasvi2EG016022_e2_con	CCRE_110	FALSE
Nasvi2EG016371_e3_fac	CCRE_110	FALSE
Nasvi2EG018313_e0_con	CCRE_110	FALSE
Nasvi2EG018314_e2_con	CCRE_110	FALSE
Nasvi2EG022752_e2_con	CCRE_110	TRUE
Nasvi2EG010443_e2_con	CCRE_1100	FALSE
Nasvi2EG010910_e2_con	CCRE_1100	TRUE
Nasvi2EG010482_e1_con	CCRE_1101	FALSE
Nasvi2EG013959_e1_fac	CCRE_1101	TRUE
Nasvi2EG010488_e0_con	CCRE_1102	FALSE
Nasvi2EG018247_e1_con	CCRE_1102	TRUE
Nasvi2EG010516_e3_con	CCRE_1103	FALSE
Nasvi2EG012231_e2_con	CCRE_1103	FALSE
Nasvi2EG014086_e0_con	CCRE_1103	FALSE
Nasvi2EG015147_e8_con	CCRE_1103	FALSE
Nasvi2EG021145_e0_con	CCRE_1103	TRUE
Nasvi2EG026254_e0_con	CCRE_1103	FALSE
Nasvi2EG004606_e1_fac	CCRE_1104	FALSE
Nasvi2EG004606_e6_fac	CCRE_1104	FALSE
Nasvi2EG010517_e3_con	CCRE_1104	FALSE
Nasvi2EG013542_e3_fac	CCRE_1104	FALSE
Nasvi2EG013544_e2_con	CCRE_1104	FALSE
Nasvi2EG014050_e1_fac	CCRE_1104	FALSE
Nasvi2EG020597_e1_con	CCRE_1104	FALSE
Nasvi2EG020597_e2_fac	CCRE_1104	TRUE
Nasvi2EG003935_e2_fac	CCRE_1105	FALSE
Nasvi2EG009841_e1_fac	CCRE_1105	TRUE
Nasvi2EG010543_e4_con	CCRE_1105	FALSE
Nasvi2EG010544_e2_con	CCRE_1106	TRUE
Nasvi2EG012053_e0_con	CCRE_1106	FALSE
Nasvi2EG010551_e0_con	CCRE_1107	FALSE
Nasvi2EG029439_e10_fac	CCRE_1107	TRUE
Nasvi2EG009975_e2_fac	CCRE_1108	TRUE
Nasvi2EG010566_e5_con	CCRE_1108	FALSE
Nasvi2EG014826_e1_fac	CCRE_1108	FALSE
Nasvi2EG010572_e0_con	CCRE_1109	FALSE
Nasvi2EG010859_e0_con	CCRE_1109	TRUE
Nasvi2EG000695_e0_con	CCRE_111	FALSE
Nasvi2EG009777_e0_con	CCRE_111	TRUE
Nasvi2EG037072_e2_fac	CCRE_111	FALSE
Nasvi2EG010574_e2_con	CCRE_1110	FALSE
Nasvi2EG011809_e0_con	CCRE_1110	TRUE
Nasvi2EG001135_e1_fac	CCRE_1111	FALSE
Nasvi2EG001359_e3_fac	CCRE_1111	FALSE
Nasvi2EG001917_e1_fac	CCRE_1111	FALSE
Nasvi2EG003515_e1_fac	CCRE_1111	FALSE
Nasvi2EG006320_e4_fac	CCRE_1111	FALSE
Nasvi2EG006907_e2_fac	CCRE_1111	FALSE
Nasvi2EG008679_e4_fac	CCRE_1111	FALSE
Nasvi2EG008855_e1_fac	CCRE_1111	FALSE
Nasvi2EG010384_e2_fac	CCRE_1111	FALSE
Nasvi2EG010583_e0_con	CCRE_1111	FALSE
Nasvi2EG011132_e2_fac	CCRE_1111	FALSE
Nasvi2EG011221_e1_fac	CCRE_1111	FALSE
Nasvi2EG011520_e1_fac	CCRE_1111	FALSE
Nasvi2EG011844_e3_fac	CCRE_1111	FALSE
Nasvi2EG012184_e2_con	CCRE_1111	FALSE
Nasvi2EG012647_e0_con	CCRE_1111	TRUE
Nasvi2EG012826_e4_fac	CCRE_1111	FALSE
Nasvi2EG012967_e0_con	CCRE_1111	FALSE
Nasvi2EG016492_e1_fac	CCRE_1111	FALSE
Nasvi2EG019100_e2_fac	CCRE_1111	FALSE
Nasvi2EG020219_e1_fac	CCRE_1111	FALSE
Nasvi2EG020219_e3_fac	CCRE_1111	FALSE
Nasvi2EG020561_e3_fac	CCRE_1111	FALSE
Nasvi2EG021451_e0_con	CCRE_1111	FALSE
Nasvi2EG022828_e4_fac	CCRE_1111	FALSE
Nasvi2EG027693_e0_con	CCRE_1111	FALSE
Nasvi2EG028802_e2_fac	CCRE_1111	FALSE
Nasvi2EG010599_e0_con	CCRE_1112	TRUE
Nasvi2EG017035_e0_con	CCRE_1112	FALSE
Nasvi2EG010607_e2_con	CCRE_1113	TRUE
Nasvi2EG029112_e3_con	CCRE_1113	FALSE
Nasvi2EG002248_e4_fac	CCRE_1114	FALSE
Nasvi2EG005621_e2_fac	CCRE_1114	FALSE
Nasvi2EG005841_e1_fac	CCRE_1114	TRUE
Nasvi2EG006366_e1_fac	CCRE_1114	FALSE
Nasvi2EG010613_e2_con	CCRE_1114	FALSE
Nasvi2EG010935_e3_fac	CCRE_1114	FALSE
Nasvi2EG013356_e5_con	CCRE_1114	FALSE
Nasvi2EG010620_e2_con	CCRE_1115	TRUE
Nasvi2EG010622_e3_con	CCRE_1115	FALSE
Nasvi2EG001124_e4_fac	CCRE_1116	FALSE
Nasvi2EG001410_e7_fac	CCRE_1116	FALSE
Nasvi2EG001410_e8_fac	CCRE_1116	FALSE
Nasvi2EG003619_e3_fac	CCRE_1116	FALSE
Nasvi2EG003873_e2_fac	CCRE_1116	FALSE
Nasvi2EG010623_e2_con	CCRE_1116	FALSE
Nasvi2EG011175_e2_con	CCRE_1116	FALSE
Nasvi2EG011694_e0_con	CCRE_1116	FALSE
Nasvi2EG012277_e1_fac	CCRE_1116	FALSE
Nasvi2EG012640_e1_fac	CCRE_1116	FALSE
Nasvi2EG015045_e2_con	CCRE_1116	FALSE
Nasvi2EG019067_e2_fac	CCRE_1116	TRUE
Nasvi2EG020998_e1_fac	CCRE_1116	FALSE
Nasvi2EG022694_e1_fac	CCRE_1116	FALSE
Nasvi2EG001488_e3_fac	CCRE_1117	FALSE
Nasvi2EG002294_e2_fac	CCRE_1117	FALSE
Nasvi2EG003610_e5_fac	CCRE_1117	FALSE
Nasvi2EG010438_e4_fac	CCRE_1117	FALSE
Nasvi2EG010648_e0_con	CCRE_1117	FALSE
Nasvi2EG013897_e0_con	CCRE_1117	FALSE
Nasvi2EG015389_e0_con	CCRE_1117	FALSE
Nasvi2EG018587_e0_con	CCRE_1117	TRUE
Nasvi2EG030708_e3_fac	CCRE_1117	FALSE
Nasvi2EG010655_e0_con	CCRE_1118	FALSE
Nasvi2EG011119_e2_con	CCRE_1118	TRUE
Nasvi2EG010665_e0_con	CCRE_1119	FALSE
Nasvi2EG013098_e5_con	CCRE_1119	TRUE
Nasvi2EG000700_e0_con	CCRE_112	TRUE
Nasvi2EG001186_e3_con	CCRE_112	FALSE
Nasvi2EG005848_e0_con	CCRE_112	FALSE
Nasvi2EG008502_e2_con	CCRE_112	FALSE
Nasvi2EG012221_e6_con	CCRE_112	FALSE
Nasvi2EG027378_e1_fac	CCRE_112	FALSE
Nasvi2EG010684_e2_con	CCRE_1120	TRUE
Nasvi2EG018590_e1_fac	CCRE_1120	FALSE
Nasvi2EG002017_e3_fac	CCRE_1121	TRUE
Nasvi2EG010685_e1_con	CCRE_1121	FALSE
Nasvi2EG010692_e5_con	CCRE_1122	TRUE
Nasvi2EG021462_e2_con	CCRE_1122	FALSE
Nasvi2EG001066_e2_fac	CCRE_1123	FALSE
Nasvi2EG001131_e2_fac	CCRE_1123	FALSE
Nasvi2EG007148_e2_fac	CCRE_1123	FALSE
Nasvi2EG008113_e2_fac	CCRE_1123	FALSE
Nasvi2EG009459_e2_fac	CCRE_1123	FALSE
Nasvi2EG009806_e2_fac	CCRE_1123	FALSE
Nasvi2EG010321_e1_fac	CCRE_1123	FALSE
Nasvi2EG010712_e2_con	CCRE_1123	FALSE
Nasvi2EG012338_e6_fac	CCRE_1123	FALSE
Nasvi2EG012338_e9_fac	CCRE_1123	FALSE
Nasvi2EG015060_e2_fac	CCRE_1123	FALSE
Nasvi2EG020429_e4_fac	CCRE_1123	FALSE
Nasvi2EG022102_e0_con	CCRE_1123	FALSE
Nasvi2EG024524_e5_fac	CCRE_1123	TRUE
Nasvi2EG032816_e2_con	CCRE_1123	FALSE
Nasvi2EG037095_e4_con	CCRE_1123	FALSE
Nasvi2EG010715_e1_con	CCRE_1124	TRUE
Nasvi2EG019588_e1_fac	CCRE_1124	FALSE
Nasvi2EG001073_e1_fac	CCRE_1125	FALSE
Nasvi2EG006907_e1_fac	CCRE_1125	FALSE
Nasvi2EG007175_e9_fac	CCRE_1125	TRUE
Nasvi2EG008571_e3_fac	CCRE_1125	FALSE
Nasvi2EG009591_e3_fac	CCRE_1125	FALSE
Nasvi2EG010723_e1_con	CCRE_1125	FALSE
Nasvi2EG019650_e2_fac	CCRE_1125	FALSE
Nasvi2EG010738_e1_con	CCRE_1126	FALSE
Nasvi2EG013717_e1_con	CCRE_1126	TRUE
Nasvi2EG010762_e6_con	CCRE_1127	TRUE
Nasvi2EG013840_e2_con	CCRE_1127	FALSE
Nasvi2EG010784_e0_con	CCRE_1128	FALSE
Nasvi2EG019964_e1_fac	CCRE_1128	TRUE
Nasvi2EG000517_e1_fac	CCRE_1129	FALSE
Nasvi2EG007388_e7_fac	CCRE_1129	FALSE
Nasvi2EG010809_e0_con	CCRE_1129	FALSE
Nasvi2EG012615_e14_fac	CCRE_1129	TRUE
Nasvi2EG000715_e2_con	CCRE_113	TRUE
Nasvi2EG005127_e0_con	CCRE_113	FALSE
Nasvi2EG001644_e1_fac	CCRE_1130	FALSE
Nasvi2EG001968_e4_fac	CCRE_1130	FALSE
Nasvi2EG003205_e1_fac	CCRE_1130	FALSE
Nasvi2EG010438_e2_fac	CCRE_1130	FALSE
Nasvi2EG010815_e0_con	CCRE_1130	FALSE
Nasvi2EG011087_e1_fac	CCRE_1130	FALSE
Nasvi2EG013254_e3_fac	CCRE_1130	FALSE
Nasvi2EG013255_e1_fac	CCRE_1130	FALSE
Nasvi2EG013778_e1_fac	CCRE_1130	FALSE
Nasvi2EG013829_e5_fac	CCRE_1130	TRUE
Nasvi2EG013896_e1_fac	CCRE_1130	FALSE
Nasvi2EG014055_e0_con	CCRE_1130	FALSE
Nasvi2EG015080_e0_con	CCRE_1130	FALSE
Nasvi2EG025465_e0_con	CCRE_1130	FALSE
Nasvi2EG030148_e2_fac	CCRE_1130	FALSE
Nasvi2EG001170_e2_fac	CCRE_1131	FALSE
Nasvi2EG010822_e2_con	CCRE_1131	FALSE
Nasvi2EG013145_e1_con	CCRE_1131	FALSE
Nasvi2EG013408_e5_fac	CCRE_1131	FALSE
Nasvi2EG027786_e2_fac	CCRE_1131	TRUE
Nasvi2EG033653_e0_con	CCRE_1131	FALSE
Nasvi2EG010876_e0_con	CCRE_1132	FALSE
Nasvi2EG024673_e0_con	CCRE_1132	TRUE
Nasvi2EG037319_e2_con	CCRE_1132	FALSE
Nasvi2EG010446_e1_fac	CCRE_1133	TRUE
Nasvi2EG010885_e2_con	CCRE_1133	FALSE
Nasvi2EG000107_e2_fac	CCRE_1134	TRUE
Nasvi2EG010899_e2_con	CCRE_1134	FALSE
Nasvi2EG010911_e9_con	CCRE_1135	TRUE
Nasvi2EG010912_e3_con	CCRE_1135	FALSE
Nasvi2EG002418_e2_fac	CCRE_1136	FALSE
Nasvi2EG003595_e3_fac	CCRE_1136	FALSE
Nasvi2EG006375_e3_fac	CCRE_1136	FALSE
Nasvi2EG009964_e1_fac	CCRE_1136	FALSE
Nasvi2EG009964_e2_fac	CCRE_1136	TRUE
Nasvi2EG010918_e0_con	CCRE_1136	FALSE
Nasvi2EG010966_e1_fac	CCRE_1136	FALSE
Nasvi2EG010966_e4_fac	CCRE_1136	FALSE
Nasvi2EG012279_e2_fac	CCRE_1136	FALSE
Nasvi2EG017382_e0_con	CCRE_1136	FALSE
Nasvi2EG028273_e0_con	CCRE_1136	FALSE
Nasvi2EG028802_e1_con	CCRE_1136	FALSE
Nasvi2EG036936_e0_con	CCRE_1136	FALSE
Nasvi2EG010939_e0_con	CCRE_1137	FALSE
Nasvi2EG037165_e4_fac	CCRE_1137	TRUE
Nasvi2EG010959_e0_con	CCRE_1138	FALSE
Nasvi2EG014199_e0_con	CCRE_1138	FALSE
Nasvi2EG020988_e1_fac	CCRE_1138	TRUE
Nasvi2EG009031_e1_fac	CCRE_1139	FALSE
Nasvi2EG010703_e12_fac	CCRE_1139	TRUE
Nasvi2EG010703_e19_fac	CCRE_1139	FALSE
Nasvi2EG010973_e0_con	CCRE_1139	FALSE
Nasvi2EG023618_e1_fac	CCRE_1139	FALSE
Nasvi2EG000716_e0_con	CCRE_114	FALSE
Nasvi2EG004552_e1_fac	CCRE_114	FALSE
Nasvi2EG004825_e10_fac	CCRE_114	FALSE
Nasvi2EG004825_e1_con	CCRE_114	FALSE
Nasvi2EG004825_e9_fac	CCRE_114	FALSE
Nasvi2EG005817_e3_fac	CCRE_114	FALSE
Nasvi2EG006710_e1_fac	CCRE_114	FALSE
Nasvi2EG006827_e6_con	CCRE_114	FALSE
Nasvi2EG006827_e7_fac	CCRE_114	FALSE
Nasvi2EG006827_e9_fac	CCRE_114	FALSE
Nasvi2EG007107_e2_fac	CCRE_114	FALSE
Nasvi2EG009229_e9_fac	CCRE_114	FALSE
Nasvi2EG014907_e1_fac	CCRE_114	FALSE
Nasvi2EG015672_e1_fac	CCRE_114	FALSE
Nasvi2EG015672_e2_fac	CCRE_114	TRUE
Nasvi2EG015672_e7_fac	CCRE_114	FALSE
Nasvi2EG018211_e4_fac	CCRE_114	FALSE
Nasvi2EG010974_e1_con	CCRE_1140	TRUE
Nasvi2EG012043_e1_con	CCRE_1140	FALSE
Nasvi2EG010976_e4_con	CCRE_1141	TRUE
Nasvi2EG013666_e0_con	CCRE_1141	FALSE
Nasvi2EG016098_e4_fac	CCRE_1141	FALSE
Nasvi2EG011000_e1_con	CCRE_1142	TRUE
Nasvi2EG011442_e3_fac	CCRE_1142	FALSE
Nasvi2EG014408_e3_fac	CCRE_1142	FALSE
Nasvi2EG001410_e3_fac	CCRE_1143	FALSE
Nasvi2EG004886_e2_fac	CCRE_1143	FALSE
Nasvi2EG005284_e1_fac	CCRE_1143	FALSE
Nasvi2EG006465_e9_fac	CCRE_1143	FALSE
Nasvi2EG006908_e2_fac	CCRE_1143	TRUE
Nasvi2EG010433_e1_fac	CCRE_1143	FALSE
Nasvi2EG011015_e0_con	CCRE_1143	FALSE
Nasvi2EG015099_e2_con	CCRE_1143	FALSE
Nasvi2EG016623_e3_fac	CCRE_1143	FALSE
Nasvi2EG017524_e3_fac	CCRE_1143	FALSE
Nasvi2EG024735_e7_fac	CCRE_1143	FALSE
Nasvi2EG024991_e2_fac	CCRE_1143	FALSE
Nasvi2EG037244_e5_fac	CCRE_1143	FALSE
Nasvi2EG000288_e1_fac	CCRE_1144	FALSE
Nasvi2EG002403_e1_fac	CCRE_1144	FALSE
Nasvi2EG005832_e4_fac	CCRE_1144	FALSE
Nasvi2EG009641_e4_fac	CCRE_1144	FALSE
Nasvi2EG011056_e0_con	CCRE_1144	FALSE
Nasvi2EG013565_e1_fac	CCRE_1144	FALSE
Nasvi2EG015101_e4_fac	CCRE_1144	FALSE
Nasvi2EG015494_e2_con	CCRE_1144	FALSE
Nasvi2EG020236_e0_con	CCRE_1144	FALSE
Nasvi2EG020605_e2_fac	CCRE_1144	TRUE
Nasvi2EG011061_e0_con	CCRE_1145	TRUE
Nasvi2EG011062_e0_con	CCRE_1145	FALSE
Nasvi2EG011079_e0_con	CCRE_1146	FALSE
Nasvi2EG011475_e0_con	CCRE_1146	TRUE
Nasvi2EG030013_e0_con	CCRE_1146	FALSE
Nasvi2EG037129_e0_con	CCRE_1146	FALSE
Nasvi2EG002012_e1_fac	CCRE_1147	FALSE
Nasvi2EG009904_e4_fac	CCRE_1147	TRUE
Nasvi2EG011099_e0_con	CCRE_1147	FALSE
Nasvi2EG003070_e6_fac	CCRE_1148	FALSE
Nasvi2EG011101_e0_con	CCRE_1148	TRUE
Nasvi2EG017155_e3_fac	CCRE_1148	FALSE
Nasvi2EG018268_e1_fac	CCRE_1148	FALSE
Nasvi2EG023760_e2_con	CCRE_1148	FALSE
Nasvi2EG011103_e0_con	CCRE_1149	TRUE
Nasvi2EG021845_e3_con	CCRE_1149	FALSE
Nasvi2EG000717_e1_con	CCRE_115	FALSE
Nasvi2EG002834_e5_fac	CCRE_115	FALSE
Nasvi2EG005641_e2_con	CCRE_115	FALSE
Nasvi2EG005854_e1_con	CCRE_115	FALSE
Nasvi2EG011679_e1_con	CCRE_115	FALSE
Nasvi2EG024112_e2_con	CCRE_115	FALSE
Nasvi2EG027241_e0_con	CCRE_115	TRUE
Nasvi2EG011117_e1_con	CCRE_1150	FALSE
Nasvi2EG011117_e2_fac	CCRE_1150	TRUE
Nasvi2EG011154_e7_fac	CCRE_1150	FALSE
Nasvi2EG005732_e1_fac	CCRE_1151	TRUE
Nasvi2EG007453_e6_fac	CCRE_1151	FALSE
Nasvi2EG011139_e0_con	CCRE_1151	FALSE
Nasvi2EG011256_e0_con	CCRE_1151	FALSE
Nasvi2EG012394_e1_fac	CCRE_1151	FALSE
Nasvi2EG011143_e3_con	CCRE_1152	TRUE
Nasvi2EG011144_e8_con	CCRE_1152	FALSE
Nasvi2EG000080_e1_fac	CCRE_1153	FALSE
Nasvi2EG008353_e4_fac	CCRE_1153	TRUE
Nasvi2EG010141_e11_fac	CCRE_1153	FALSE
Nasvi2EG010141_e3_fac	CCRE_1153	FALSE
Nasvi2EG011147_e0_con	CCRE_1153	FALSE
Nasvi2EG012990_e2_fac	CCRE_1153	FALSE
Nasvi2EG013287_e9_fac	CCRE_1153	FALSE
Nasvi2EG015692_e1_fac	CCRE_1153	FALSE
Nasvi2EG017695_e0_con	CCRE_1153	FALSE
Nasvi2EG019665_e0_con	CCRE_1153	FALSE
Nasvi2EG011153_e2_con	CCRE_1154	FALSE
Nasvi2EG011154_e8_con	CCRE_1154	TRUE
Nasvi2EG011158_e1_con	CCRE_1155	FALSE
Nasvi2EG013521_e3_fac	CCRE_1155	TRUE
Nasvi2EG011164_e1_con	CCRE_1156	TRUE
Nasvi2EG012754_e1_con	CCRE_1156	FALSE
Nasvi2EG001270_e7_fac	CCRE_1157	FALSE
Nasvi2EG006324_e4_fac	CCRE_1157	FALSE
Nasvi2EG008409_e1_fac	CCRE_1157	TRUE
Nasvi2EG011180_e0_con	CCRE_1157	FALSE
Nasvi2EG012409_e2_fac	CCRE_1157	FALSE
Nasvi2EG015641_e4_fac	CCRE_1157	FALSE
Nasvi2EG016557_e1_fac	CCRE_1157	FALSE
Nasvi2EG020490_e0_con	CCRE_1157	FALSE
Nasvi2EG009079_e2_fac	CCRE_1158	TRUE
Nasvi2EG011201_e0_con	CCRE_1158	FALSE
Nasvi2EG011207_e0_con	CCRE_1159	FALSE
Nasvi2EG015546_e7_fac	CCRE_1159	TRUE
Nasvi2EG000721_e1_con	CCRE_116	FALSE
Nasvi2EG001217_e2_con	CCRE_116	TRUE
Nasvi2EG011217_e0_con	CCRE_1160	TRUE
Nasvi2EG013025_e4_con	CCRE_1160	FALSE
Nasvi2EG011233_e4_con	CCRE_1161	TRUE
Nasvi2EG011234_e1_con	CCRE_1161	FALSE
Nasvi2EG011238_e1_con	CCRE_1162	TRUE
Nasvi2EG018557_e0_con	CCRE_1162	FALSE
Nasvi2EG011266_e0_con	CCRE_1163	FALSE
Nasvi2EG016098_e1_fac	CCRE_1163	TRUE
Nasvi2EG006067_e3_fac	CCRE_1164	FALSE
Nasvi2EG010016_e1_fac	CCRE_1164	TRUE
Nasvi2EG011267_e0_con	CCRE_1164	FALSE
Nasvi2EG026754_e0_con	CCRE_1164	FALSE
Nasvi2EG011304_e2_con	CCRE_1165	FALSE
Nasvi2EG011306_e5_con	CCRE_1165	TRUE
Nasvi2EG010546_e4_fac	CCRE_1166	FALSE
Nasvi2EG011319_e0_con	CCRE_1166	FALSE
Nasvi2EG014160_e1_fac	CCRE_1166	TRUE
Nasvi2EG016491_e0_con	CCRE_1166	FALSE
Nasvi2EG019031_e3_fac	CCRE_1166	FALSE
Nasvi2EG001357_e1_fac	CCRE_1167	FALSE
Nasvi2EG011321_e0_con	CCRE_1167	FALSE
Nasvi2EG030042_e0_con	CCRE_1167	TRUE
Nasvi2EG030466_e0_con	CCRE_1167	FALSE
Nasvi2EG011328_e4_con	CCRE_1168	FALSE
Nasvi2EG011329_e1_fac	CCRE_1168	TRUE
Nasvi2EG005946_e3_fac	CCRE_1169	TRUE
Nasvi2EG011336_e0_con	CCRE_1169	FALSE
Nasvi2EG000722_e4_fac	CCRE_117	FALSE
Nasvi2EG000722_e5_con	CCRE_117	FALSE
Nasvi2EG000722_e6_fac	CCRE_117	FALSE
Nasvi2EG001243_e0_con	CCRE_117	FALSE
Nasvi2EG003467_e1_fac	CCRE_117	FALSE
Nasvi2EG008516_e3_con	CCRE_117	FALSE
Nasvi2EG009595_e1_fac	CCRE_117	TRUE
Nasvi2EG009595_e2_con	CCRE_117	FALSE
Nasvi2EG014994_e0_con	CCRE_117	FALSE
Nasvi2EG022707_e2_fac	CCRE_117	FALSE
Nasvi2EG029533_e0_con	CCRE_117	FALSE
Nasvi2EG031986_e1_fac	CCRE_117	FALSE
Nasvi2EG011342_e0_con	CCRE_1170	FALSE
Nasvi2EG037208_e1_fac	CCRE_1170	TRUE
Nasvi2EG011349_e1_con	CCRE_1171	TRUE
Nasvi2EG016302_e0_con	CCRE_1171	FALSE
Nasvi2EG005581_e2_fac	CCRE_1172	FALSE
Nasvi2EG011358_e0_con	CCRE_1172	FALSE
Nasvi2EG012822_e2_con	CCRE_1172	TRUE
Nasvi2EG012828_e3_fac	CCRE_1172	FALSE
Nasvi2EG019688_e1_con	CCRE_1172	FALSE
Nasvi2EG037107_e3_fac	CCRE_1172	FALSE
Nasvi2EG011359_e2_con	CCRE_1173	FALSE
Nasvi2EG013715_e3_con	CCRE_1173	TRUE
Nasvi2EG011365_e0_con	CCRE_1174	FALSE
Nasvi2EG014486_e1_con	CCRE_1174	TRUE
Nasvi2EG011371_e0_con	CCRE_1175	TRUE
Nasvi2EG015805_e0_con	CCRE_1175	FALSE
Nasvi2EG011374_e1_con	CCRE_1176	TRUE
Nasvi2EG014001_e6_con	CCRE_1176	FALSE
Nasvi2EG011402_e0_con	CCRE_1177	FALSE
Nasvi2EG016355_e2_con	CCRE_1177	TRUE
Nasvi2EG001109_e1_fac	CCRE_1178	FALSE
Nasvi2EG011411_e2_con	CCRE_1178	TRUE
Nasvi2EG010556_e12_fac	CCRE_1179	FALSE
Nasvi2EG010556_e6_fac	CCRE_1179	FALSE
Nasvi2EG011423_e0_con	CCRE_1179	TRUE
Nasvi2EG018613_e0_con	CCRE_1179	FALSE
Nasvi2EG037047_e5_fac	CCRE_1179	FALSE
Nasvi2EG037047_e6_fac	CCRE_1179	FALSE
Nasvi2EG000724_e4_con	CCRE_118	FALSE
Nasvi2EG001252_e2_con	CCRE_118	TRUE
Nasvi2EG002058_e0_con	CCRE_118	FALSE
Nasvi2EG011219_e2_fac	CCRE_1180	FALSE
Nasvi2EG011442_e2_con	CCRE_1180	FALSE
Nasvi2EG012470_e2_con	CCRE_1180	TRUE
Nasvi2EG004727_e4_fac	CCRE_1181	FALSE
Nasvi2EG011457_e1_con	CCRE_1181	TRUE
Nasvi2EG011462_e5_fac	CCRE_1182	TRUE
Nasvi2EG011462_e6_con	CCRE_1182	FALSE
Nasvi2EG012120_e1_con	CCRE_1182	FALSE
Nasvi2EG002500_e2_fac	CCRE_1183	FALSE
Nasvi2EG005851_e3_fac	CCRE_1183	FALSE
Nasvi2EG011464_e1_con	CCRE_1183	FALSE
Nasvi2EG014027_e1_con	CCRE_1183	TRUE
Nasvi2EG010970_e1_fac	CCRE_1184	FALSE
Nasvi2EG011466_e5_con	CCRE_1184	TRUE
Nasvi2EG013159_e1_con	CCRE_1184	FALSE
Nasvi2EG018240_e3_con	CCRE_1184	FALSE
Nasvi2EG011470_e0_con	CCRE_1185	FALSE
Nasvi2EG014639_e0_con	CCRE_1185	TRUE
Nasvi2EG019492_e0_con	CCRE_1185	FALSE
Nasvi2EG011487_e1_con	CCRE_1186	TRUE
Nasvi2EG013178_e5_con	CCRE_1186	FALSE
Nasvi2EG003406_e4_fac	CCRE_1187	TRUE
Nasvi2EG011549_e1_con	CCRE_1187	FALSE
Nasvi2EG015902_e3_fac	CCRE_1187	FALSE
Nasvi2EG016086_e1_con	CCRE_1187	FALSE
Nasvi2EG011554_e3_con	CCRE_1188	TRUE
Nasvi2EG011558_e3_con	CCRE_1188	FALSE
Nasvi2EG004675_e2_fac	CCRE_1189	FALSE
Nasvi2EG011563_e0_con	CCRE_1189	TRUE
Nasvi2EG000726_e2_con	CCRE_119	FALSE
Nasvi2EG008170_e1_fac	CCRE_119	FALSE
Nasvi2EG011450_e1_con	CCRE_119	TRUE
Nasvi2EG005787_e5_fac	CCRE_1190	TRUE
Nasvi2EG011574_e0_con	CCRE_1190	FALSE
Nasvi2EG000849_e3_fac	CCRE_1191	FALSE
Nasvi2EG011577_e0_con	CCRE_1191	FALSE
Nasvi2EG016887_e5_fac	CCRE_1191	TRUE
Nasvi2EG027138_e0_con	CCRE_1191	FALSE
Nasvi2EG003270_e3_fac	CCRE_1192	FALSE
Nasvi2EG006397_e2_fac	CCRE_1192	TRUE
Nasvi2EG008136_e2_fac	CCRE_1192	FALSE
Nasvi2EG008182_e2_fac	CCRE_1192	FALSE
Nasvi2EG011606_e0_con	CCRE_1192	FALSE
Nasvi2EG011610_e0_con	CCRE_1192	FALSE
Nasvi2EG014407_e3_fac	CCRE_1192	FALSE
Nasvi2EG022241_e2_fac	CCRE_1192	FALSE
Nasvi2EG022741_e2_fac	CCRE_1192	FALSE
Nasvi2EG011630_e0_con	CCRE_1193	FALSE
Nasvi2EG018134_e1_con	CCRE_1193	TRUE
Nasvi2EG011640_e2_con	CCRE_1194	TRUE
Nasvi2EG037230_e0_con	CCRE_1194	FALSE
Nasvi2EG011641_e0_con	CCRE_1195	TRUE
Nasvi2EG015852_e1_con	CCRE_1195	FALSE
Nasvi2EG011654_e0_con	CCRE_1196	FALSE
Nasvi2EG013073_e0_con	CCRE_1196	FALSE
Nasvi2EG018839_e1_fac	CCRE_1196	FALSE
Nasvi2EG023025_e1_fac	CCRE_1196	FALSE
Nasvi2EG025432_e0_con	CCRE_1196	TRUE
Nasvi2EG026041_e0_con	CCRE_1196	FALSE
Nasvi2EG027553_e0_con	CCRE_1196	FALSE
Nasvi2EG033255_e0_con	CCRE_1196	FALSE
Nasvi2EG011665_e1_con	CCRE_1197	TRUE
Nasvi2EG013055_e0_con	CCRE_1197	FALSE
Nasvi2EG011677_e1_con	CCRE_1198	FALSE
Nasvi2EG030880_e0_con	CCRE_1198	TRUE
Nasvi2EG011677_e2_fac	CCRE_1199	TRUE
Nasvi2EG011678_e0_con	CCRE_1199	FALSE
Nasvi2EG021359_e1_con	CCRE_1199	FALSE
Nasvi2EG021359_e2_fac	CCRE_1199	FALSE
Nasvi2EG025165_e0_con	CCRE_1199	FALSE
Nasvi2EG031090_e2_fac	CCRE_1199	FALSE
Nasvi2EG000043_e1_fac	CCRE_12	FALSE
Nasvi2EG000043_e6_con	CCRE_12	FALSE
Nasvi2EG000073_e0_con	CCRE_12	FALSE
Nasvi2EG000250_e3_con	CCRE_12	FALSE
Nasvi2EG000252_e2_fac	CCRE_12	FALSE
Nasvi2EG000252_e3_con	CCRE_12	FALSE
Nasvi2EG000460_e0_con	CCRE_12	FALSE
Nasvi2EG001006_e1_con	CCRE_12	FALSE
Nasvi2EG001174_e1_fac	CCRE_12	FALSE
Nasvi2EG001174_e2_con	CCRE_12	FALSE
Nasvi2EG001275_e0_con	CCRE_12	FALSE
Nasvi2EG001543_e2_fac	CCRE_12	FALSE
Nasvi2EG001543_e3_fac	CCRE_12	FALSE
Nasvi2EG001543_e6_fac	CCRE_12	FALSE
Nasvi2EG001709_e2_fac	CCRE_12	FALSE
Nasvi2EG002050_e1_fac	CCRE_12	FALSE
Nasvi2EG002197_e2_con	CCRE_12	FALSE
Nasvi2EG002364_e2_con	CCRE_12	FALSE
Nasvi2EG002597_e0_con	CCRE_12	FALSE
Nasvi2EG003974_e2_con	CCRE_12	FALSE
Nasvi2EG003974_e3_fac	CCRE_12	FALSE
Nasvi2EG004103_e2_con	CCRE_12	FALSE
Nasvi2EG004277_e2_fac	CCRE_12	FALSE
Nasvi2EG004308_e1_fac	CCRE_12	FALSE
Nasvi2EG004757_e0_con	CCRE_12	FALSE
Nasvi2EG004879_e1_con	CCRE_12	FALSE
Nasvi2EG005375_e0_con	CCRE_12	FALSE
Nasvi2EG005469_e1_con	CCRE_12	FALSE
Nasvi2EG005492_e3_fac	CCRE_12	FALSE
Nasvi2EG005625_e1_fac	CCRE_12	FALSE
Nasvi2EG005625_e2_fac	CCRE_12	FALSE
Nasvi2EG005625_e3_con	CCRE_12	FALSE
Nasvi2EG005626_e1_con	CCRE_12	FALSE
Nasvi2EG005779_e2_fac	CCRE_12	FALSE
Nasvi2EG005779_e3_con	CCRE_12	FALSE
Nasvi2EG005786_e0_con	CCRE_12	FALSE
Nasvi2EG006061_e2_con	CCRE_12	FALSE
Nasvi2EG006064_e2_con	CCRE_12	FALSE
Nasvi2EG006064_e3_fac	CCRE_12	FALSE
Nasvi2EG006303_e4_con	CCRE_12	FALSE
Nasvi2EG006433_e2_con	CCRE_12	FALSE
Nasvi2EG006448_e3_fac	CCRE_12	FALSE
Nasvi2EG006488_e2_con	CCRE_12	FALSE
Nasvi2EG006779_e3_fac	CCRE_12	FALSE
Nasvi2EG006916_e3_fac	CCRE_12	FALSE
Nasvi2EG006916_e4_con	CCRE_12	FALSE
Nasvi2EG006916_e5_fac	CCRE_12	FALSE
Nasvi2EG006916_e6_fac	CCRE_12	FALSE
Nasvi2EG007175_e5_con	CCRE_12	FALSE
Nasvi2EG007730_e0_con	CCRE_12	FALSE
Nasvi2EG007927_e6_fac	CCRE_12	FALSE
Nasvi2EG007991_e1_fac	CCRE_12	FALSE
Nasvi2EG008099_e3_con	CCRE_12	FALSE
Nasvi2EG008571_e2_con	CCRE_12	FALSE
Nasvi2EG008633_e2_con	CCRE_12	FALSE
Nasvi2EG008633_e4_fac	CCRE_12	FALSE
Nasvi2EG008633_e5_fac	CCRE_12	FALSE
Nasvi2EG008776_e3_con	CCRE_12	FALSE
Nasvi2EG008963_e4_fac	CCRE_12	FALSE
Nasvi2EG009081_e1_con	CCRE_12	FALSE
Nasvi2EG009081_e2_fac	CCRE_12	FALSE
Nasvi2EG009196_e4_con	CCRE_12	FALSE
Nasvi2EG009359_e0_con	CCRE_12	FALSE
Nasvi2EG010313_e5_fac	CCRE_12	FALSE
Nasvi2EG010758_e1_con	CCRE_12	FALSE
Nasvi2EG010763_e1_con	CCRE_12	FALSE
Nasvi2EG010794_e5_con	CCRE_12	FALSE
Nasvi2EG010794_e7_fac	CCRE_12	FALSE
Nasvi2EG011114_e2_con	CCRE_12	FALSE
Nasvi2EG011213_e2_con	CCRE_12	FALSE
Nasvi2EG011331_e1_fac	CCRE_12	FALSE
Nasvi2EG011695_e1_fac	CCRE_12	FALSE
Nasvi2EG011844_e1_con	CCRE_12	FALSE
Nasvi2EG011917_e3_con	CCRE_12	FALSE
Nasvi2EG011917_e4_fac	CCRE_12	FALSE
Nasvi2EG012338_e3_con	CCRE_12	TRUE
Nasvi2EG012338_e7_fac	CCRE_12	FALSE
Nasvi2EG012362_e3_fac	CCRE_12	FALSE
Nasvi2EG012384_e2_con	CCRE_12	FALSE
Nasvi2EG012686_e5_fac	CCRE_12	FALSE
Nasvi2EG012718_e1_con	CCRE_12	FALSE
Nasvi2EG012725_e6_fac	CCRE_12	FALSE
Nasvi2EG013059_e1_con	CCRE_12	FALSE
Nasvi2EG013060_e2_fac	CCRE_12	FALSE
Nasvi2EG013060_e3_con	CCRE_12	FALSE
Nasvi2EG013202_e2_con	CCRE_12	FALSE
Nasvi2EG013325_e5_con	CCRE_12	FALSE
Nasvi2EG013747_e3_fac	CCRE_12	FALSE
Nasvi2EG013890_e5_fac	CCRE_12	FALSE
Nasvi2EG013913_e2_fac	CCRE_12	FALSE
Nasvi2EG013913_e3_fac	CCRE_12	FALSE
Nasvi2EG014810_e2_fac	CCRE_12	FALSE
Nasvi2EG014865_e9_fac	CCRE_12	FALSE
Nasvi2EG014871_e1_fac	CCRE_12	FALSE
Nasvi2EG014871_e4_fac	CCRE_12	FALSE
Nasvi2EG014871_e6_fac	CCRE_12	FALSE
Nasvi2EG014873_e1_con	CCRE_12	FALSE
Nasvi2EG014936_e4_con	CCRE_12	FALSE
Nasvi2EG014955_e1_fac	CCRE_12	FALSE
Nasvi2EG015652_e2_con	CCRE_12	FALSE
Nasvi2EG016361_e1_fac	CCRE_12	FALSE
Nasvi2EG016483_e1_con	CCRE_12	FALSE
Nasvi2EG016483_e5_fac	CCRE_12	FALSE
Nasvi2EG016646_e1_con	CCRE_12	FALSE
Nasvi2EG016646_e2_fac	CCRE_12	FALSE
Nasvi2EG016860_e5_con	CCRE_12	FALSE
Nasvi2EG019084_e0_con	CCRE_12	FALSE
Nasvi2EG019925_e2_fac	CCRE_12	FALSE
Nasvi2EG020432_e5_fac	CCRE_12	FALSE
Nasvi2EG020560_e2_con	CCRE_12	FALSE
Nasvi2EG020623_e2_fac	CCRE_12	FALSE
Nasvi2EG020998_e4_fac	CCRE_12	FALSE
Nasvi2EG022749_e3_fac	CCRE_12	FALSE
Nasvi2EG022828_e3_fac	CCRE_12	FALSE
Nasvi2EG024735_e2_con	CCRE_12	FALSE
Nasvi2EG000273_e1_fac	CCRE_120	FALSE
Nasvi2EG000273_e3_fac	CCRE_120	FALSE
Nasvi2EG000352_e1_fac	CCRE_120	FALSE
Nasvi2EG000378_e2_fac	CCRE_120	FALSE
Nasvi2EG000674_e7_fac	CCRE_120	FALSE
Nasvi2EG000674_e8_fac	CCRE_120	FALSE
Nasvi2EG000732_e1_con	CCRE_120	FALSE
Nasvi2EG001264_e2_fac	CCRE_120	FALSE
Nasvi2EG001276_e2_fac	CCRE_120	FALSE
Nasvi2EG001474_e0_con	CCRE_120	FALSE
Nasvi2EG001779_e6_fac	CCRE_120	FALSE
Nasvi2EG002146_e2_fac	CCRE_120	FALSE
Nasvi2EG002168_e3_fac	CCRE_120	FALSE
Nasvi2EG002244_e1_fac	CCRE_120	FALSE
Nasvi2EG002244_e5_fac	CCRE_120	FALSE
Nasvi2EG002245_e1_fac	CCRE_120	FALSE
Nasvi2EG002245_e2_con	CCRE_120	FALSE
Nasvi2EG002245_e5_fac	CCRE_120	FALSE
Nasvi2EG002248_e1_fac	CCRE_120	FALSE
Nasvi2EG002292_e1_con	CCRE_120	FALSE
Nasvi2EG002292_e2_fac	CCRE_120	FALSE
Nasvi2EG002671_e1_fac	CCRE_120	FALSE
Nasvi2EG002672_e0_con	CCRE_120	FALSE
Nasvi2EG003220_e1_fac	CCRE_120	FALSE
Nasvi2EG003380_e1_con	CCRE_120	FALSE
Nasvi2EG003380_e2_fac	CCRE_120	FALSE
Nasvi2EG003847_e1_fac	CCRE_120	FALSE
Nasvi2EG003847_e9_fac	CCRE_120	FALSE
Nasvi2EG004882_e10_fac	CCRE_120	FALSE
Nasvi2EG004882_e11_fac	CCRE_120	FALSE
Nasvi2EG004882_e12_fac	CCRE_120	FALSE
Nasvi2EG004882_e1_fac	CCRE_120	FALSE
Nasvi2EG004882_e2_con	CCRE_120	FALSE
Nasvi2EG004882_e3_fac	CCRE_120	FALSE
Nasvi2EG004882_e5_fac	CCRE_120	FALSE
Nasvi2EG004882_e6_fac	CCRE_120	FALSE
Nasvi2EG004882_e7_fac	CCRE_120	FALSE
Nasvi2EG004882_e8_fac	CCRE_120	FALSE
Nasvi2EG004882_e9_fac	CCRE_120	FALSE
Nasvi2EG004884_e1_con	CCRE_120	FALSE
Nasvi2EG004884_e2_fac	CCRE_120	FALSE
Nasvi2EG004884_e3_fac	CCRE_120	FALSE
Nasvi2EG004884_e4_fac	CCRE_120	FALSE
Nasvi2EG005170_e3_fac	CCRE_120	FALSE
Nasvi2EG005376_e3_fac	CCRE_120	FALSE
Nasvi2EG005398_e2_fac	CCRE_120	FALSE
Nasvi2EG005398_e4_fac	CCRE_120	FALSE
Nasvi2EG005398_e6_con	CCRE_120	TRUE
Nasvi2EG005402_e4_con	CCRE_120	FALSE
Nasvi2EG005480_e2_fac	CCRE_120	FALSE
Nasvi2EG005507_e2_con	CCRE_120	FALSE
Nasvi2EG005781_e1_fac	CCRE_120	FALSE
Nasvi2EG005827_e3_fac	CCRE_120	FALSE
Nasvi2EG005827_e5_fac	CCRE_120	FALSE
Nasvi2EG005828_e1_fac	CCRE_120	FALSE
Nasvi2EG005830_e3_fac	CCRE_120	FALSE
Nasvi2EG005830_e4_fac	CCRE_120	FALSE
Nasvi2EG005831_e4_fac	CCRE_120	FALSE
Nasvi2EG005832_e3_fac	CCRE_120	FALSE
Nasvi2EG005832_e5_fac	CCRE_120	FALSE
Nasvi2EG005833_e2_fac	CCRE_120	FALSE
Nasvi2EG005833_e3_fac	CCRE_120	FALSE
Nasvi2EG005833_e4_fac	CCRE_120	FALSE
Nasvi2EG005834_e2_con	CCRE_120	FALSE
Nasvi2EG005835_e2_fac	CCRE_120	FALSE
Nasvi2EG005835_e3_fac	CCRE_120	FALSE
Nasvi2EG005835_e4_fac	CCRE_120	FALSE
Nasvi2EG005835_e5_fac	CCRE_120	FALSE
Nasvi2EG005835_e7_fac	CCRE_120	FALSE
Nasvi2EG005835_e9_con	CCRE_120	FALSE
Nasvi2EG005838_e2_fac	CCRE_120	FALSE
Nasvi2EG005838_e5_con	CCRE_120	FALSE
Nasvi2EG005839_e1_fac	CCRE_120	FALSE
Nasvi2EG005839_e3_con	CCRE_120	FALSE
Nasvi2EG005841_e4_fac	CCRE_120	FALSE
Nasvi2EG005845_e4_fac	CCRE_120	FALSE
Nasvi2EG005847_e3_fac	CCRE_120	FALSE
Nasvi2EG005850_e1_fac	CCRE_120	FALSE
Nasvi2EG006111_e2_fac	CCRE_120	FALSE
Nasvi2EG006289_e2_fac	CCRE_120	FALSE
Nasvi2EG006335_e1_fac	CCRE_120	FALSE
Nasvi2EG006398_e1_con	CCRE_120	FALSE
Nasvi2EG006575_e2_fac	CCRE_120	FALSE
Nasvi2EG006658_e3_fac	CCRE_120	FALSE
Nasvi2EG006918_e1_fac	CCRE_120	FALSE
Nasvi2EG006918_e3_fac	CCRE_120	FALSE
Nasvi2EG006918_e4_fac	CCRE_120	FALSE
Nasvi2EG007347_e1_fac	CCRE_120	FALSE
Nasvi2EG007347_e3_fac	CCRE_120	FALSE
Nasvi2EG007572_e5_fac	CCRE_120	FALSE
Nasvi2EG007572_e8_fac	CCRE_120	FALSE
Nasvi2EG007785_e0_con	CCRE_120	FALSE
Nasvi2EG007852_e1_fac	CCRE_120	FALSE
Nasvi2EG007852_e8_fac	CCRE_120	FALSE
Nasvi2EG008504_e3_fac	CCRE_120	FALSE
Nasvi2EG008614_e2_fac	CCRE_120	FALSE
Nasvi2EG008614_e3_fac	CCRE_120	FALSE
Nasvi2EG008659_e2_con	CCRE_120	FALSE
Nasvi2EG008814_e1_fac	CCRE_120	FALSE
Nasvi2EG008814_e2_fac	CCRE_120	FALSE
Nasvi2EG008814_e5_fac	CCRE_120	FALSE
Nasvi2EG009037_e2_fac	CCRE_120	FALSE
Nasvi2EG009275_e5_fac	CCRE_120	FALSE
Nasvi2EG009307_e1_fac	CCRE_120	FALSE
Nasvi2EG009500_e3_fac	CCRE_120	FALSE
Nasvi2EG009500_e4_fac	CCRE_120	FALSE
Nasvi2EG009983_e6_fac	CCRE_120	FALSE
Nasvi2EG009991_e0_con	CCRE_120	FALSE
Nasvi2EG010122_e2_fac	CCRE_120	FALSE
Nasvi2EG010283_e5_fac	CCRE_120	FALSE
Nasvi2EG010444_e3_fac	CCRE_120	FALSE
Nasvi2EG010503_e5_fac	CCRE_120	FALSE
Nasvi2EG010504_e4_fac	CCRE_120	FALSE
Nasvi2EG010504_e5_fac	CCRE_120	FALSE
Nasvi2EG010529_e2_con	CCRE_120	FALSE
Nasvi2EG010529_e5_fac	CCRE_120	FALSE
Nasvi2EG010529_e6_fac	CCRE_120	FALSE
Nasvi2EG010613_e1_fac	CCRE_120	FALSE
Nasvi2EG010750_e4_fac	CCRE_120	FALSE
Nasvi2EG010773_e2_fac	CCRE_120	FALSE
Nasvi2EG010773_e3_con	CCRE_120	FALSE
Nasvi2EG010935_e2_fac	CCRE_120	FALSE
Nasvi2EG010941_e5_fac	CCRE_120	FALSE
Nasvi2EG010941_e6_fac	CCRE_120	FALSE
Nasvi2EG011431_e2_con	CCRE_120	FALSE
Nasvi2EG011614_e1_fac	CCRE_120	FALSE
Nasvi2EG011614_e2_fac	CCRE_120	FALSE
Nasvi2EG011614_e4_fac	CCRE_120	FALSE
Nasvi2EG011962_e3_fac	CCRE_120	FALSE
Nasvi2EG011975_e2_fac	CCRE_120	FALSE
Nasvi2EG012056_e2_fac	CCRE_120	FALSE
Nasvi2EG012203_e2_fac	CCRE_120	FALSE
Nasvi2EG012331_e1_fac	CCRE_120	FALSE
Nasvi2EG012359_e1_fac	CCRE_120	FALSE
Nasvi2EG012361_e6_con	CCRE_120	FALSE
Nasvi2EG012407_e2_con	CCRE_120	FALSE
Nasvi2EG012626_e2_con	CCRE_120	FALSE
Nasvi2EG012629_e0_con	CCRE_120	FALSE
Nasvi2EG012913_e2_fac	CCRE_120	FALSE
Nasvi2EG013071_e2_con	CCRE_120	FALSE
Nasvi2EG013205_e1_fac	CCRE_120	FALSE
Nasvi2EG013205_e3_con	CCRE_120	FALSE
Nasvi2EG013205_e4_fac	CCRE_120	FALSE
Nasvi2EG013418_e3_con	CCRE_120	FALSE
Nasvi2EG013418_e5_fac	CCRE_120	FALSE
Nasvi2EG013527_e1_con	CCRE_120	FALSE
Nasvi2EG013614_e2_fac	CCRE_120	FALSE
Nasvi2EG013630_e1_fac	CCRE_120	FALSE
Nasvi2EG013866_e0_con	CCRE_120	FALSE
Nasvi2EG014312_e6_fac	CCRE_120	FALSE
Nasvi2EG014541_e4_fac	CCRE_120	FALSE
Nasvi2EG014541_e5_con	CCRE_120	FALSE
Nasvi2EG015445_e3_fac	CCRE_120	FALSE
Nasvi2EG015639_e1_fac	CCRE_120	FALSE
Nasvi2EG016061_e2_con	CCRE_120	FALSE
Nasvi2EG016290_e2_fac	CCRE_120	FALSE
Nasvi2EG016293_e2_con	CCRE_120	FALSE
Nasvi2EG016293_e3_fac	CCRE_120	FALSE
Nasvi2EG016582_e6_fac	CCRE_120	FALSE
Nasvi2EG016582_e9_fac	CCRE_120	FALSE
Nasvi2EG016887_e2_fac	CCRE_120	FALSE
Nasvi2EG016887_e4_fac	CCRE_120	FALSE
Nasvi2EG017690_e1_fac	CCRE_120	FALSE
Nasvi2EG017690_e2_fac	CCRE_120	FALSE
Nasvi2EG017690_e7_fac	CCRE_120	FALSE
Nasvi2EG017698_e1_fac	CCRE_120	FALSE
Nasvi2EG017698_e2_con	CCRE_120	FALSE
Nasvi2EG017698_e3_fac	CCRE_120	FALSE
Nasvi2EG017698_e4_fac	CCRE_120	FALSE
Nasvi2EG017845_e2_fac	CCRE_120	FALSE
Nasvi2EG018102_e1_fac	CCRE_120	FALSE
Nasvi2EG018102_e3_fac	CCRE_120	FALSE
Nasvi2EG018599_e5_fac	CCRE_120	FALSE
Nasvi2EG019467_e5_fac	CCRE_120	FALSE
Nasvi2EG019684_e2_con	CCRE_120	FALSE
Nasvi2EG020436_e5_fac	CCRE_120	FALSE
Nasvi2EG020498_e4_fac	CCRE_120	FALSE
Nasvi2EG020502_e5_fac	CCRE_120	FALSE
Nasvi2EG020584_e1_fac	CCRE_120	FALSE
Nasvi2EG020600_e2_fac	CCRE_120	FALSE
Nasvi2EG021415_e3_fac	CCRE_120	FALSE
Nasvi2EG021643_e2_fac	CCRE_120	FALSE
Nasvi2EG021643_e5_fac	CCRE_120	FALSE
Nasvi2EG021850_e2_fac	CCRE_120	FALSE
Nasvi2EG022170_e2_fac	CCRE_120	FALSE
Nasvi2EG022171_e1_fac	CCRE_120	FALSE
Nasvi2EG022172_e2_fac	CCRE_120	FALSE
Nasvi2EG022172_e4_fac	CCRE_120	FALSE
Nasvi2EG027277_e2_fac	CCRE_120	FALSE
Nasvi2EG033181_e4_fac	CCRE_120	FALSE
Nasvi2EG034082_e2_con	CCRE_120	FALSE
Nasvi2EG011682_e2_con	CCRE_1200	FALSE
Nasvi2EG013096_e5_con	CCRE_1200	TRUE
Nasvi2EG005315_e2_fac	CCRE_1201	FALSE
Nasvi2EG011684_e0_con	CCRE_1201	FALSE
Nasvi2EG014061_e1_fac	CCRE_1201	FALSE
Nasvi2EG014463_e2_fac	CCRE_1201	FALSE
Nasvi2EG026145_e8_fac	CCRE_1201	FALSE
Nasvi2EG037179_e0_con	CCRE_1201	TRUE
Nasvi2EG004164_e2_fac	CCRE_1202	TRUE
Nasvi2EG010413_e10_fac	CCRE_1202	FALSE
Nasvi2EG011701_e0_con	CCRE_1202	FALSE
Nasvi2EG011603_e5_fac	CCRE_1203	FALSE
Nasvi2EG011720_e0_con	CCRE_1203	FALSE
Nasvi2EG014354_e0_con	CCRE_1203	TRUE
Nasvi2EG007140_e4_fac	CCRE_1204	TRUE
Nasvi2EG011729_e2_con	CCRE_1204	FALSE
Nasvi2EG017826_e10_fac	CCRE_1204	FALSE
Nasvi2EG037184_e0_con	CCRE_1204	FALSE
Nasvi2EG005428_e2_fac	CCRE_1205	FALSE
Nasvi2EG011764_e3_con	CCRE_1205	FALSE
Nasvi2EG013378_e3_fac	CCRE_1205	TRUE
Nasvi2EG023161_e4_con	CCRE_1205	FALSE
Nasvi2EG011765_e2_con	CCRE_1206	FALSE
Nasvi2EG016125_e0_con	CCRE_1206	FALSE
Nasvi2EG018149_e0_con	CCRE_1206	TRUE
Nasvi2EG011770_e0_con	CCRE_1207	FALSE
Nasvi2EG012442_e2_con	CCRE_1207	TRUE
Nasvi2EG011776_e2_con	CCRE_1208	FALSE
Nasvi2EG017855_e1_fac	CCRE_1208	TRUE
Nasvi2EG006477_e10_fac	CCRE_1209	FALSE
Nasvi2EG011777_e2_con	CCRE_1209	TRUE
Nasvi2EG000738_e2_con	CCRE_121	TRUE
Nasvi2EG012641_e0_con	CCRE_121	FALSE
Nasvi2EG001874_e4_fac	CCRE_1210	TRUE
Nasvi2EG011780_e0_con	CCRE_1210	FALSE
Nasvi2EG009095_e5_fac	CCRE_1211	TRUE
Nasvi2EG011785_e0_con	CCRE_1211	FALSE
Nasvi2EG011810_e0_con	CCRE_1212	FALSE
Nasvi2EG017868_e2_fac	CCRE_1212	TRUE
Nasvi2EG004094_e5_fac	CCRE_1213	FALSE
Nasvi2EG011884_e0_con	CCRE_1213	FALSE
Nasvi2EG016861_e5_fac	CCRE_1213	TRUE
Nasvi2EG019526_e1_con	CCRE_1213	FALSE
Nasvi2EG009079_e11_fac	CCRE_1214	TRUE
Nasvi2EG011887_e0_con	CCRE_1214	FALSE
Nasvi2EG012442_e1_fac	CCRE_1214	FALSE
Nasvi2EG013870_e0_con	CCRE_1214	FALSE
Nasvi2EG014938_e0_con	CCRE_1214	FALSE
Nasvi2EG002241_e2_fac	CCRE_1215	FALSE
Nasvi2EG003406_e8_fac	CCRE_1215	FALSE
Nasvi2EG011889_e4_con	CCRE_1215	TRUE
Nasvi2EG011890_e2_con	CCRE_1215	FALSE
Nasvi2EG013700_e0_con	CCRE_1215	FALSE
Nasvi2EG014458_e1_fac	CCRE_1215	FALSE
Nasvi2EG010906_e3_fac	CCRE_1216	TRUE
Nasvi2EG011914_e0_con	CCRE_1216	FALSE
Nasvi2EG001267_e5_fac	CCRE_1217	TRUE
Nasvi2EG002882_e3_fac	CCRE_1217	FALSE
Nasvi2EG004557_e1_fac	CCRE_1217	FALSE
Nasvi2EG007511_e1_fac	CCRE_1217	FALSE
Nasvi2EG010788_e4_fac	CCRE_1217	FALSE
Nasvi2EG011920_e0_con	CCRE_1217	FALSE
Nasvi2EG015852_e3_fac	CCRE_1217	FALSE
Nasvi2EG016328_e0_con	CCRE_1217	FALSE
Nasvi2EG020657_e1_fac	CCRE_1217	FALSE
Nasvi2EG027618_e3_fac	CCRE_1217	FALSE
Nasvi2EG011953_e1_con	CCRE_1218	FALSE
Nasvi2EG014282_e1_con	CCRE_1218	TRUE
Nasvi2EG008167_e2_fac	CCRE_1219	TRUE
Nasvi2EG011955_e1_con	CCRE_1219	FALSE
Nasvi2EG000744_e2_con	CCRE_122	FALSE
Nasvi2EG007791_e0_con	CCRE_122	TRUE
Nasvi2EG008683_e6_con	CCRE_122	FALSE
Nasvi2EG016121_e1_fac	CCRE_122	FALSE
Nasvi2EG001382_e1_fac	CCRE_1220	FALSE
Nasvi2EG011968_e0_con	CCRE_1220	FALSE
Nasvi2EG021218_e6_fac	CCRE_1220	TRUE
Nasvi2EG029887_e0_con	CCRE_1220	FALSE
Nasvi2EG004373_e1_fac	CCRE_1221	TRUE
Nasvi2EG011990_e4_con	CCRE_1221	FALSE
Nasvi2EG012022_e0_con	CCRE_1222	FALSE
Nasvi2EG015627_e3_fac	CCRE_1222	TRUE
Nasvi2EG016016_e1_fac	CCRE_1222	FALSE
Nasvi2EG004438_e4_fac	CCRE_1223	TRUE
Nasvi2EG012030_e0_con	CCRE_1223	FALSE
Nasvi2EG012038_e0_con	CCRE_1224	FALSE
Nasvi2EG015041_e3_fac	CCRE_1224	TRUE
Nasvi2EG005242_e1_fac	CCRE_1225	FALSE
Nasvi2EG008156_e3_fac	CCRE_1225	TRUE
Nasvi2EG008156_e4_fac	CCRE_1225	FALSE
Nasvi2EG012042_e0_con	CCRE_1225	FALSE
Nasvi2EG005860_e3_fac	CCRE_1226	FALSE
Nasvi2EG012044_e0_con	CCRE_1226	FALSE
Nasvi2EG019446_e3_fac	CCRE_1226	TRUE
Nasvi2EG019447_e8_fac	CCRE_1226	FALSE
Nasvi2EG012045_e2_con	CCRE_1227	TRUE
Nasvi2EG012046_e1_con	CCRE_1227	FALSE
Nasvi2EG003993_e2_fac	CCRE_1228	TRUE
Nasvi2EG012047_e1_con	CCRE_1228	FALSE
Nasvi2EG013902_e4_fac	CCRE_1228	FALSE
Nasvi2EG012054_e0_con	CCRE_1229	FALSE
Nasvi2EG014413_e6_fac	CCRE_1229	TRUE
Nasvi2EG000746_e0_con	CCRE_123	FALSE
Nasvi2EG001403_e3_fac	CCRE_123	FALSE
Nasvi2EG003750_e4_fac	CCRE_123	FALSE
Nasvi2EG007659_e0_con	CCRE_123	FALSE
Nasvi2EG009806_e1_con	CCRE_123	TRUE
Nasvi2EG011132_e1_con	CCRE_123	FALSE
Nasvi2EG012733_e1_fac	CCRE_123	FALSE
Nasvi2EG014610_e3_fac	CCRE_123	FALSE
Nasvi2EG016483_e4_fac	CCRE_123	FALSE
Nasvi2EG019106_e1_con	CCRE_123	FALSE
Nasvi2EG019474_e0_con	CCRE_123	FALSE
Nasvi2EG037297_e0_con	CCRE_123	FALSE
Nasvi2EG012068_e3_con	CCRE_1230	FALSE
Nasvi2EG012545_e1_con	CCRE_1230	TRUE
Nasvi2EG032182_e0_con	CCRE_1230	FALSE
Nasvi2EG032537_e0_con	CCRE_1230	FALSE
Nasvi2EG004193_e6_fac	CCRE_1231	TRUE
Nasvi2EG012070_e2_con	CCRE_1231	FALSE
Nasvi2EG012097_e0_con	CCRE_1232	FALSE
Nasvi2EG013266_e1_con	CCRE_1232	TRUE
Nasvi2EG007633_e3_fac	CCRE_1233	TRUE
Nasvi2EG012100_e1_con	CCRE_1233	FALSE
Nasvi2EG000839_e1_fac	CCRE_1234	FALSE
Nasvi2EG005071_e1_fac	CCRE_1234	FALSE
Nasvi2EG012114_e0_con	CCRE_1234	FALSE
Nasvi2EG012836_e1_fac	CCRE_1234	TRUE
Nasvi2EG012125_e0_con	CCRE_1235	FALSE
Nasvi2EG014628_e2_con	CCRE_1235	TRUE
Nasvi2EG008242_e3_fac	CCRE_1236	TRUE
Nasvi2EG012127_e0_con	CCRE_1236	FALSE
Nasvi2EG012130_e1_con	CCRE_1237	TRUE
Nasvi2EG018106_e0_con	CCRE_1237	FALSE
Nasvi2EG012140_e0_con	CCRE_1238	FALSE
Nasvi2EG014330_e3_fac	CCRE_1238	TRUE
Nasvi2EG012149_e0_con	CCRE_1239	FALSE
Nasvi2EG025674_e0_con	CCRE_1239	TRUE
Nasvi2EG000750_e2_con	CCRE_124	FALSE
Nasvi2EG004281_e0_con	CCRE_124	TRUE
Nasvi2EG012175_e0_con	CCRE_1240	FALSE
Nasvi2EG014637_e0_con	CCRE_1240	TRUE
Nasvi2EG003091_e5_fac	CCRE_1241	TRUE
Nasvi2EG012210_e2_con	CCRE_1241	FALSE
Nasvi2EG012224_e2_con	CCRE_1242	TRUE
Nasvi2EG012225_e9_con	CCRE_1242	FALSE
Nasvi2EG012227_e0_con	CCRE_1243	TRUE
Nasvi2EG019698_e2_con	CCRE_1243	FALSE
Nasvi2EG012230_e2_con	CCRE_1244	TRUE
Nasvi2EG026847_e0_con	CCRE_1244	FALSE
Nasvi2EG012232_e1_con	CCRE_1245	TRUE
Nasvi2EG019090_e1_con	CCRE_1245	FALSE
Nasvi2EG026490_e2_con	CCRE_1245	FALSE
Nasvi2EG012238_e2_con	CCRE_1246	FALSE
Nasvi2EG012239_e1_con	CCRE_1246	TRUE
Nasvi2EG012249_e1_con	CCRE_1247	FALSE
Nasvi2EG014130_e0_con	CCRE_1247	TRUE
Nasvi2EG012259_e0_con	CCRE_1248	TRUE
Nasvi2EG022753_e2_con	CCRE_1248	FALSE
Nasvi2EG008723_e4_fac	CCRE_1249	FALSE
Nasvi2EG009780_e1_fac	CCRE_1249	FALSE
Nasvi2EG009781_e4_fac	CCRE_1249	TRUE
Nasvi2EG009989_e5_fac	CCRE_1249	FALSE
Nasvi2EG012260_e0_con	CCRE_1249	FALSE
Nasvi2EG000757_e1_con	CCRE_125	FALSE
Nasvi2EG005769_e3_con	CCRE_125	TRUE
Nasvi2EG015739_e0_con	CCRE_125	FALSE
Nasvi2EG012262_e1_con	CCRE_1250	FALSE
Nasvi2EG025774_e1_con	CCRE_1250	TRUE
Nasvi2EG012300_e0_con	CCRE_1251	FALSE
Nasvi2EG012301_e1_con	CCRE_1251	TRUE
Nasvi2EG003989_e2_fac	CCRE_1252	FALSE
Nasvi2EG008544_e4_fac	CCRE_1252	FALSE
Nasvi2EG011765_e6_fac	CCRE_1252	FALSE
Nasvi2EG012306_e0_con	CCRE_1252	FALSE
Nasvi2EG013204_e1_fac	CCRE_1252	FALSE
Nasvi2EG013204_e2_con	CCRE_1252	FALSE
Nasvi2EG013314_e3_fac	CCRE_1252	FALSE
Nasvi2EG017770_e2_fac	CCRE_1252	FALSE
Nasvi2EG037072_e1_con	CCRE_1252	TRUE
Nasvi2EG012311_e1_con	CCRE_1253	TRUE
Nasvi2EG013328_e2_con	CCRE_1253	FALSE
Nasvi2EG003974_e1_fac	CCRE_1254	TRUE
Nasvi2EG010707_e1_fac	CCRE_1254	FALSE
Nasvi2EG012313_e0_con	CCRE_1254	FALSE
Nasvi2EG018335_e0_con	CCRE_1254	FALSE
Nasvi2EG012315_e0_con	CCRE_1255	FALSE
Nasvi2EG014597_e3_con	CCRE_1255	TRUE
Nasvi2EG012326_e2_con	CCRE_1256	FALSE
Nasvi2EG013403_e5_fac	CCRE_1256	FALSE
Nasvi2EG013417_e0_con	CCRE_1256	TRUE
Nasvi2EG019096_e3_con	CCRE_1256	FALSE
Nasvi2EG019683_e5_fac	CCRE_1256	FALSE
Nasvi2EG026749_e0_con	CCRE_1256	FALSE
Nasvi2EG037130_e2_con	CCRE_1256	FALSE
Nasvi2EG000807_e2_fac	CCRE_1257	TRUE
Nasvi2EG000807_e7_fac	CCRE_1257	FALSE
Nasvi2EG012327_e0_con	CCRE_1257	FALSE
Nasvi2EG007596_e1_fac	CCRE_1258	FALSE
Nasvi2EG012328_e0_con	CCRE_1258	FALSE
Nasvi2EG013801_e1_fac	CCRE_1258	TRUE
Nasvi2EG015696_e1_fac	CCRE_1258	FALSE
Nasvi2EG000251_e2_fac	CCRE_1259	TRUE
Nasvi2EG012365_e2_con	CCRE_1259	FALSE
Nasvi2EG000773_e1_con	CCRE_126	FALSE
Nasvi2EG001962_e0_con	CCRE_126	FALSE
Nasvi2EG005169_e0_con	CCRE_126	FALSE
Nasvi2EG008981_e1_con	CCRE_126	FALSE
Nasvi2EG009556_e1_con	CCRE_126	FALSE
Nasvi2EG013255_e3_con	CCRE_126	FALSE
Nasvi2EG016443_e3_fac	CCRE_126	FALSE
Nasvi2EG018592_e0_con	CCRE_126	FALSE
Nasvi2EG023083_e2_fac	CCRE_126	FALSE
Nasvi2EG023204_e0_con	CCRE_126	FALSE
Nasvi2EG025949_e0_con	CCRE_126	FALSE
Nasvi2EG028110_e5_con	CCRE_126	TRUE
Nasvi2EG028110_e6_fac	CCRE_126	FALSE
Nasvi2EG006352_e1_fac	CCRE_1260	TRUE
Nasvi2EG012366_e0_con	CCRE_1260	FALSE
Nasvi2EG004713_e5_fac	CCRE_1261	FALSE
Nasvi2EG012367_e1_con	CCRE_1261	TRUE
Nasvi2EG019496_e1_con	CCRE_1261	FALSE
Nasvi2EG022897_e4_con	CCRE_1261	FALSE
Nasvi2EG012405_e6_fac	CCRE_1262	TRUE
Nasvi2EG012408_e0_con	CCRE_1262	FALSE
Nasvi2EG019655_e1_con	CCRE_1262	FALSE
Nasvi2EG031857_e0_con	CCRE_1262	FALSE
Nasvi2EG012422_e1_fac	CCRE_1263	TRUE
Nasvi2EG012422_e2_con	CCRE_1263	FALSE
Nasvi2EG012449_e2_con	CCRE_1264	FALSE
Nasvi2EG013403_e6_fac	CCRE_1264	TRUE
Nasvi2EG010428_e3_fac	CCRE_1265	TRUE
Nasvi2EG012451_e0_con	CCRE_1265	FALSE
Nasvi2EG005837_e5_fac	CCRE_1266	FALSE
Nasvi2EG012455_e0_con	CCRE_1266	TRUE
Nasvi2EG018102_e4_con	CCRE_1266	FALSE
Nasvi2EG032202_e2_con	CCRE_1266	FALSE
Nasvi2EG012170_e4_fac	CCRE_1267	FALSE
Nasvi2EG012457_e2_con	CCRE_1267	FALSE
Nasvi2EG014980_e1_fac	CCRE_1267	FALSE
Nasvi2EG019472_e5_fac	CCRE_1267	FALSE
Nasvi2EG019476_e3_fac	CCRE_1267	TRUE
Nasvi2EG012469_e0_con	CCRE_1268	FALSE
Nasvi2EG027275_e3_con	CCRE_1268	TRUE
Nasvi2EG012478_e1_fac	CCRE_1269	TRUE
Nasvi2EG012478_e2_con	CCRE_1269	FALSE
Nasvi2EG000783_e0_con	CCRE_127	FALSE
Nasvi2EG001620_e1_fac	CCRE_127	FALSE
Nasvi2EG004539_e3_fac	CCRE_127	FALSE
Nasvi2EG009160_e1_fac	CCRE_127	TRUE
Nasvi2EG013371_e0_con	CCRE_127	FALSE
Nasvi2EG022824_e2_fac	CCRE_127	FALSE
Nasvi2EG012481_e1_con	CCRE_1270	FALSE
Nasvi2EG013008_e4_fac	CCRE_1270	TRUE
Nasvi2EG001333_e9_fac	CCRE_1271	FALSE
Nasvi2EG012487_e0_con	CCRE_1271	FALSE
Nasvi2EG018565_e3_con	CCRE_1271	TRUE
Nasvi2EG019480_e2_fac	CCRE_1271	FALSE
Nasvi2EG022188_e2_con	CCRE_1271	FALSE
Nasvi2EG000988_e1_fac	CCRE_1272	TRUE
Nasvi2EG012512_e1_con	CCRE_1272	FALSE
Nasvi2EG012514_e3_con	CCRE_1273	TRUE
Nasvi2EG013101_e0_con	CCRE_1273	FALSE
Nasvi2EG012544_e10_fac	CCRE_1274	FALSE
Nasvi2EG012544_e3_fac	CCRE_1274	TRUE
Nasvi2EG012544_e4_fac	CCRE_1274	FALSE
Nasvi2EG012544_e8_con	CCRE_1274	FALSE
Nasvi2EG012544_e9_fac	CCRE_1274	FALSE
Nasvi2EG006868_e2_fac	CCRE_1275	FALSE
Nasvi2EG008859_e3_fac	CCRE_1275	FALSE
Nasvi2EG012549_e0_con	CCRE_1275	FALSE
Nasvi2EG017594_e0_con	CCRE_1275	TRUE
Nasvi2EG012581_e1_con	CCRE_1276	TRUE
Nasvi2EG023395_e0_con	CCRE_1276	FALSE
Nasvi2EG000667_e1_fac	CCRE_1277	FALSE
Nasvi2EG001323_e8_fac	CCRE_1277	FALSE
Nasvi2EG002791_e4_fac	CCRE_1277	FALSE
Nasvi2EG002792_e8_fac	CCRE_1277	FALSE
Nasvi2EG003674_e7_fac	CCRE_1277	FALSE
Nasvi2EG003674_e9_fac	CCRE_1277	FALSE
Nasvi2EG004066_e3_fac	CCRE_1277	FALSE
Nasvi2EG004145_e4_fac	CCRE_1277	FALSE
Nasvi2EG006738_e3_fac	CCRE_1277	FALSE
Nasvi2EG007358_e7_fac	CCRE_1277	FALSE
Nasvi2EG008744_e1_fac	CCRE_1277	FALSE
Nasvi2EG010814_e2_fac	CCRE_1277	FALSE
Nasvi2EG012604_e2_con	CCRE_1277	FALSE
Nasvi2EG014052_e0_con	CCRE_1277	TRUE
Nasvi2EG014440_e2_fac	CCRE_1277	FALSE
Nasvi2EG015987_e0_con	CCRE_1277	FALSE
Nasvi2EG016153_e1_fac	CCRE_1277	FALSE
Nasvi2EG016298_e1_fac	CCRE_1277	FALSE
Nasvi2EG017611_e3_fac	CCRE_1277	FALSE
Nasvi2EG017827_e3_fac	CCRE_1277	FALSE
Nasvi2EG018565_e2_fac	CCRE_1277	FALSE
Nasvi2EG022638_e4_fac	CCRE_1277	FALSE
Nasvi2EG023740_e1_fac	CCRE_1277	FALSE
Nasvi2EG030297_e3_fac	CCRE_1277	FALSE
Nasvi2EG032189_e0_con	CCRE_1277	FALSE
Nasvi2EG033572_e0_con	CCRE_1277	FALSE
Nasvi2EG037076_e1_fac	CCRE_1277	FALSE
Nasvi2EG037272_e0_con	CCRE_1277	FALSE
Nasvi2EG012607_e0_con	CCRE_1278	FALSE
Nasvi2EG012667_e0_con	CCRE_1278	TRUE
Nasvi2EG025374_e1_fac	CCRE_1278	FALSE
Nasvi2EG012608_e0_con	CCRE_1279	FALSE
Nasvi2EG013181_e6_fac	CCRE_1279	TRUE
Nasvi2EG000789_e2_con	CCRE_128	FALSE
Nasvi2EG010836_e2_con	CCRE_128	TRUE
Nasvi2EG000034_e4_fac	CCRE_1280	FALSE
Nasvi2EG005944_e2_fac	CCRE_1280	FALSE
Nasvi2EG009902_e1_fac	CCRE_1280	FALSE
Nasvi2EG012653_e0_con	CCRE_1280	TRUE
Nasvi2EG013952_e1_fac	CCRE_1280	FALSE
Nasvi2EG013952_e2_con	CCRE_1280	FALSE
Nasvi2EG015134_e8_fac	CCRE_1280	FALSE
Nasvi2EG022127_e0_con	CCRE_1280	FALSE
Nasvi2EG012677_e1_con	CCRE_1281	TRUE
Nasvi2EG034925_e0_con	CCRE_1281	FALSE
Nasvi2EG012694_e12_con	CCRE_1282	TRUE
Nasvi2EG037131_e4_con	CCRE_1282	FALSE
Nasvi2EG002766_e4_fac	CCRE_1283	FALSE
Nasvi2EG012700_e0_con	CCRE_1283	TRUE
Nasvi2EG001730_e2_fac	CCRE_1284	TRUE
Nasvi2EG012740_e0_con	CCRE_1284	FALSE
Nasvi2EG004652_e4_fac	CCRE_1285	TRUE
Nasvi2EG004652_e6_fac	CCRE_1285	FALSE
Nasvi2EG012776_e5_con	CCRE_1285	FALSE
Nasvi2EG000365_e1_fac	CCRE_1286	FALSE
Nasvi2EG001573_e2_fac	CCRE_1286	FALSE
Nasvi2EG007447_e6_fac	CCRE_1286	FALSE
Nasvi2EG008576_e5_fac	CCRE_1286	FALSE
Nasvi2EG008577_e3_fac	CCRE_1286	TRUE
Nasvi2EG012780_e0_con	CCRE_1286	FALSE
Nasvi2EG021260_e1_fac	CCRE_1286	FALSE
Nasvi2EG027268_e12_fac	CCRE_1286	FALSE
Nasvi2EG027268_e2_fac	CCRE_1286	FALSE
Nasvi2EG003947_e2_fac	CCRE_1287	TRUE
Nasvi2EG012793_e1_con	CCRE_1287	FALSE
Nasvi2EG012802_e2_con	CCRE_1288	TRUE
Nasvi2EG030600_e0_con	CCRE_1288	FALSE
Nasvi2EG005492_e1_fac	CCRE_1289	TRUE
Nasvi2EG012804_e0_con	CCRE_1289	FALSE
Nasvi2EG013297_e1_con	CCRE_1289	FALSE
Nasvi2EG000791_e0_con	CCRE_129	FALSE
Nasvi2EG008232_e2_fac	CCRE_129	TRUE
Nasvi2EG012811_e3_con	CCRE_1290	TRUE
Nasvi2EG012812_e2_con	CCRE_1290	FALSE
Nasvi2EG005509_e3_fac	CCRE_1291	FALSE
Nasvi2EG005509_e5_fac	CCRE_1291	TRUE
Nasvi2EG012814_e0_con	CCRE_1291	FALSE
Nasvi2EG012815_e0_con	CCRE_1291	FALSE
Nasvi2EG014991_e1_fac	CCRE_1291	FALSE
Nasvi2EG016529_e0_con	CCRE_1291	FALSE
Nasvi2EG006330_e5_fac	CCRE_1292	FALSE
Nasvi2EG012818_e3_fac	CCRE_1292	FALSE
Nasvi2EG012818_e5_con	CCRE_1292	TRUE
Nasvi2EG014029_e3_con	CCRE_1292	FALSE
Nasvi2EG015575_e1_con	CCRE_1292	FALSE
Nasvi2EG000105_e2_fac	CCRE_1293	FALSE
Nasvi2EG000282_e1_fac	CCRE_1293	FALSE
Nasvi2EG006623_e1_fac	CCRE_1293	FALSE
Nasvi2EG012817_e1_fac	CCRE_1293	FALSE
Nasvi2EG012826_e3_con	CCRE_1293	FALSE
Nasvi2EG012829_e0_con	CCRE_1293	TRUE
Nasvi2EG013436_e1_con	CCRE_1293	FALSE
Nasvi2EG016396_e3_fac	CCRE_1293	FALSE
Nasvi2EG019690_e0_con	CCRE_1293	FALSE
Nasvi2EG000119_e3_fac	CCRE_1294	FALSE
Nasvi2EG002258_e1_fac	CCRE_1294	FALSE
Nasvi2EG003713_e2_fac	CCRE_1294	FALSE
Nasvi2EG005462_e1_fac	CCRE_1294	FALSE
Nasvi2EG006390_e3_fac	CCRE_1294	FALSE
Nasvi2EG007358_e9_fac	CCRE_1294	FALSE
Nasvi2EG007447_e1_fac	CCRE_1294	FALSE
Nasvi2EG007558_e3_fac	CCRE_1294	FALSE
Nasvi2EG009659_e1_fac	CCRE_1294	TRUE
Nasvi2EG010221_e2_fac	CCRE_1294	FALSE
Nasvi2EG010968_e1_fac	CCRE_1294	FALSE
Nasvi2EG011458_e2_fac	CCRE_1294	FALSE
Nasvi2EG012833_e2_con	CCRE_1294	FALSE
Nasvi2EG013841_e0_con	CCRE_1294	FALSE
Nasvi2EG013844_e5_fac	CCRE_1294	FALSE
Nasvi2EG014575_e3_fac	CCRE_1294	FALSE
Nasvi2EG015059_e6_fac	CCRE_1294	FALSE
Nasvi2EG015849_e2_fac	CCRE_1294	FALSE
Nasvi2EG020585_e0_con	CCRE_1294	FALSE
Nasvi2EG022914_e3_con	CCRE_1294	FALSE
Nasvi2EG006655_e1_fac	CCRE_1295	FALSE
Nasvi2EG012837_e6_con	CCRE_1295	TRUE
Nasvi2EG012959_e1_con	CCRE_1295	FALSE
Nasvi2EG012841_e5_con	CCRE_1296	TRUE
Nasvi2EG013652_e0_con	CCRE_1296	FALSE
Nasvi2EG000757_e3_fac	CCRE_1297	TRUE
Nasvi2EG012893_e0_con	CCRE_1297	FALSE
Nasvi2EG011919_e2_fac	CCRE_1298	TRUE
Nasvi2EG012915_e0_con	CCRE_1298	FALSE
Nasvi2EG003722_e2_fac	CCRE_1299	FALSE
Nasvi2EG005148_e3_fac	CCRE_1299	FALSE
Nasvi2EG010676_e6_fac	CCRE_1299	TRUE
Nasvi2EG012091_e1_fac	CCRE_1299	FALSE
Nasvi2EG012450_e3_fac	CCRE_1299	FALSE
Nasvi2EG012934_e0_con	CCRE_1299	FALSE
Nasvi2EG018775_e0_con	CCRE_1299	FALSE
Nasvi2EG000046_e1_con	CCRE_13	FALSE
Nasvi2EG002012_e4_fac	CCRE_13	TRUE
Nasvi2EG003533_e2_fac	CCRE_13	FALSE
Nasvi2EG000792_e1_con	CCRE_130	FALSE
Nasvi2EG002347_e1_fac	CCRE_130	FALSE
Nasvi2EG003378_e1_fac	CCRE_130	FALSE
Nasvi2EG003378_e2_con	CCRE_130	FALSE
Nasvi2EG003825_e0_con	CCRE_130	TRUE
Nasvi2EG005327_e4_con	CCRE_130	FALSE
Nasvi2EG012946_e4_con	CCRE_1300	FALSE
Nasvi2EG012947_e1_con	CCRE_1300	TRUE
Nasvi2EG012952_e0_con	CCRE_1301	TRUE
Nasvi2EG028639_e0_con	CCRE_1301	FALSE
Nasvi2EG001390_e1_fac	CCRE_1302	FALSE
Nasvi2EG005621_e1_fac	CCRE_1302	FALSE
Nasvi2EG006493_e4_fac	CCRE_1302	FALSE
Nasvi2EG011540_e3_fac	CCRE_1302	FALSE
Nasvi2EG012963_e1_con	CCRE_1302	FALSE
Nasvi2EG020550_e0_con	CCRE_1302	FALSE
Nasvi2EG027336_e0_con	CCRE_1302	FALSE
Nasvi2EG028126_e0_con	CCRE_1302	TRUE
Nasvi2EG036955_e2_fac	CCRE_1302	FALSE
Nasvi2EG011442_e4_fac	CCRE_1303	FALSE
Nasvi2EG013008_e3_con	CCRE_1303	TRUE
Nasvi2EG013069_e1_con	CCRE_1303	FALSE
Nasvi2EG011028_e1_fac	CCRE_1304	TRUE
Nasvi2EG013038_e0_con	CCRE_1304	FALSE
Nasvi2EG013042_e2_con	CCRE_1305	FALSE
Nasvi2EG037279_e2_con	CCRE_1305	TRUE
Nasvi2EG009734_e1_fac	CCRE_1306	TRUE
Nasvi2EG013044_e0_con	CCRE_1306	FALSE
Nasvi2EG017419_e1_con	CCRE_1306	FALSE
Nasvi2EG028057_e1_con	CCRE_1306	FALSE
Nasvi2EG002691_e2_fac	CCRE_1307	TRUE
Nasvi2EG013054_e4_con	CCRE_1307	FALSE
Nasvi2EG026034_e1_fac	CCRE_1307	FALSE
Nasvi2EG006655_e3_fac	CCRE_1308	FALSE
Nasvi2EG013075_e1_con	CCRE_1308	TRUE
Nasvi2EG013078_e3_con	CCRE_1309	FALSE
Nasvi2EG018256_e2_fac	CCRE_1309	TRUE
Nasvi2EG000793_e3_con	CCRE_131	FALSE
Nasvi2EG037151_e13_con	CCRE_131	TRUE
Nasvi2EG008403_e1_fac	CCRE_1310	FALSE
Nasvi2EG013092_e0_con	CCRE_1310	FALSE
Nasvi2EG037034_e2_fac	CCRE_1310	TRUE
Nasvi2EG037035_e2_fac	CCRE_1310	FALSE
Nasvi2EG009528_e2_fac	CCRE_1311	TRUE
Nasvi2EG013100_e2_con	CCRE_1311	FALSE
Nasvi2EG013120_e1_con	CCRE_1312	FALSE
Nasvi2EG015692_e5_fac	CCRE_1312	TRUE
Nasvi2EG015692_e9_fac	CCRE_1312	FALSE
Nasvi2EG001703_e2_fac	CCRE_1313	FALSE
Nasvi2EG005976_e1_fac	CCRE_1313	FALSE
Nasvi2EG007345_e5_fac	CCRE_1313	TRUE
Nasvi2EG010594_e5_fac	CCRE_1313	FALSE
Nasvi2EG013146_e0_con	CCRE_1313	FALSE
Nasvi2EG014877_e2_fac	CCRE_1313	FALSE
Nasvi2EG015024_e0_con	CCRE_1313	FALSE
Nasvi2EG015536_e0_con	CCRE_1313	FALSE
Nasvi2EG015537_e0_con	CCRE_1313	FALSE
Nasvi2EG019815_e0_con	CCRE_1313	FALSE
Nasvi2EG036955_e1_fac	CCRE_1313	FALSE
Nasvi2EG013147_e1_con	CCRE_1314	FALSE
Nasvi2EG016007_e4_fac	CCRE_1314	TRUE
Nasvi2EG004766_e3_fac	CCRE_1315	TRUE
Nasvi2EG004767_e2_fac	CCRE_1315	FALSE
Nasvi2EG011138_e2_fac	CCRE_1315	FALSE
Nasvi2EG013149_e2_con	CCRE_1315	FALSE
Nasvi2EG016863_e2_fac	CCRE_1315	FALSE
Nasvi2EG002706_e7_fac	CCRE_1316	FALSE
Nasvi2EG006916_e12_fac	CCRE_1316	FALSE
Nasvi2EG006916_e13_fac	CCRE_1316	FALSE
Nasvi2EG007175_e8_fac	CCRE_1316	FALSE
Nasvi2EG007476_e1_fac	CCRE_1316	FALSE
Nasvi2EG012755_e1_fac	CCRE_1316	FALSE
Nasvi2EG013150_e0_con	CCRE_1316	FALSE
Nasvi2EG013297_e4_fac	CCRE_1316	FALSE
Nasvi2EG014321_e2_fac	CCRE_1316	FALSE
Nasvi2EG016863_e3_fac	CCRE_1316	FALSE
Nasvi2EG024983_e3_fac	CCRE_1316	FALSE
Nasvi2EG037151_e9_fac	CCRE_1316	TRUE
Nasvi2EG013181_e5_con	CCRE_1317	FALSE
Nasvi2EG016321_e2_con	CCRE_1317	TRUE
Nasvi2EG002164_e2_fac	CCRE_1318	FALSE
Nasvi2EG010344_e2_fac	CCRE_1318	FALSE
Nasvi2EG013196_e1_con	CCRE_1318	TRUE
Nasvi2EG013223_e0_con	CCRE_1319	FALSE
Nasvi2EG031936_e2_fac	CCRE_1319	TRUE
Nasvi2EG000807_e4_con	CCRE_132	FALSE
Nasvi2EG016372_e2_fac	CCRE_132	TRUE
Nasvi2EG013235_e0_con	CCRE_1320	TRUE
Nasvi2EG037328_e0_con	CCRE_1320	FALSE
Nasvi2EG002966_e1_fac	CCRE_1321	FALSE
Nasvi2EG013241_e1_con	CCRE_1321	TRUE
Nasvi2EG015009_e1_con	CCRE_1321	FALSE
Nasvi2EG022638_e3_fac	CCRE_1321	FALSE
Nasvi2EG005758_e2_fac	CCRE_1322	FALSE
Nasvi2EG013284_e0_con	CCRE_1322	FALSE
Nasvi2EG026657_e2_con	CCRE_1322	TRUE
Nasvi2EG006650_e8_fac	CCRE_1323	FALSE
Nasvi2EG013296_e0_con	CCRE_1323	FALSE
Nasvi2EG016025_e2_fac	CCRE_1323	TRUE
Nasvi2EG016025_e3_fac	CCRE_1323	FALSE
Nasvi2EG026746_e0_con	CCRE_1323	FALSE
Nasvi2EG030867_e2_fac	CCRE_1323	FALSE
Nasvi2EG000388_e2_fac	CCRE_1324	FALSE
Nasvi2EG006624_e3_fac	CCRE_1324	FALSE
Nasvi2EG007962_e3_fac	CCRE_1324	TRUE
Nasvi2EG007962_e4_fac	CCRE_1324	FALSE
Nasvi2EG013330_e0_con	CCRE_1324	FALSE
Nasvi2EG000723_e1_fac	CCRE_1325	FALSE
Nasvi2EG013353_e2_con	CCRE_1325	FALSE
Nasvi2EG013353_e3_fac	CCRE_1325	TRUE
Nasvi2EG013440_e1_fac	CCRE_1325	FALSE
Nasvi2EG014669_e0_con	CCRE_1325	FALSE
Nasvi2EG018330_e1_con	CCRE_1325	FALSE
Nasvi2EG004011_e3_fac	CCRE_1326	FALSE
Nasvi2EG013390_e2_con	CCRE_1326	TRUE
Nasvi2EG036967_e1_fac	CCRE_1326	FALSE
Nasvi2EG013400_e0_con	CCRE_1327	FALSE
Nasvi2EG018273_e1_fac	CCRE_1327	FALSE
Nasvi2EG037228_e3_fac	CCRE_1327	TRUE
Nasvi2EG013403_e3_con	CCRE_1328	FALSE
Nasvi2EG017534_e9_fac	CCRE_1328	TRUE
Nasvi2EG006046_e2_fac	CCRE_1329	TRUE
Nasvi2EG013407_e6_con	CCRE_1329	FALSE
Nasvi2EG000809_e2_con	CCRE_133	FALSE
Nasvi2EG001196_e3_fac	CCRE_133	FALSE
Nasvi2EG001196_e4_con	CCRE_133	FALSE
Nasvi2EG001196_e5_fac	CCRE_133	FALSE
Nasvi2EG001444_e1_con	CCRE_133	FALSE
Nasvi2EG002670_e3_fac	CCRE_133	FALSE
Nasvi2EG008723_e2_con	CCRE_133	TRUE
Nasvi2EG008769_e3_con	CCRE_133	FALSE
Nasvi2EG009781_e2_fac	CCRE_133	FALSE
Nasvi2EG009781_e3_con	CCRE_133	FALSE
Nasvi2EG009989_e2_fac	CCRE_133	FALSE
Nasvi2EG013771_e9_fac	CCRE_133	FALSE
Nasvi2EG014408_e5_con	CCRE_133	FALSE
Nasvi2EG015703_e2_con	CCRE_133	FALSE
Nasvi2EG020635_e3_con	CCRE_133	FALSE
Nasvi2EG013408_e7_con	CCRE_1330	TRUE
Nasvi2EG022098_e2_con	CCRE_1330	FALSE
Nasvi2EG013416_e0_con	CCRE_1331	TRUE
Nasvi2EG015097_e2_con	CCRE_1331	FALSE
Nasvi2EG003090_e2_fac	CCRE_1332	TRUE
Nasvi2EG013440_e3_con	CCRE_1332	FALSE
Nasvi2EG020512_e1_fac	CCRE_1332	FALSE
Nasvi2EG022290_e1_con	CCRE_1332	FALSE
Nasvi2EG007786_e10_fac	CCRE_1333	TRUE
Nasvi2EG007786_e6_fac	CCRE_1333	FALSE
Nasvi2EG013477_e2_con	CCRE_1333	FALSE
Nasvi2EG013914_e1_con	CCRE_1333	FALSE
Nasvi2EG030017_e0_con	CCRE_1333	FALSE
Nasvi2EG003277_e2_fac	CCRE_1334	FALSE
Nasvi2EG007483_e5_fac	CCRE_1334	FALSE
Nasvi2EG013530_e0_con	CCRE_1334	FALSE
Nasvi2EG037134_e3_fac	CCRE_1334	TRUE
Nasvi2EG006660_e1_fac	CCRE_1335	FALSE
Nasvi2EG009869_e4_fac	CCRE_1335	FALSE
Nasvi2EG010291_e1_fac	CCRE_1335	FALSE
Nasvi2EG013547_e1_con	CCRE_1335	TRUE
Nasvi2EG014007_e1_fac	CCRE_1335	FALSE
Nasvi2EG014051_e1_fac	CCRE_1335	FALSE
Nasvi2EG017767_e0_con	CCRE_1335	FALSE
Nasvi2EG020587_e2_con	CCRE_1335	FALSE
Nasvi2EG020604_e2_con	CCRE_1335	FALSE
Nasvi2EG021237_e1_fac	CCRE_1335	FALSE
Nasvi2EG013572_e0_con	CCRE_1336	FALSE
Nasvi2EG015572_e2_fac	CCRE_1336	TRUE
Nasvi2EG013583_e0_con	CCRE_1337	TRUE
Nasvi2EG031707_e2_fac	CCRE_1337	FALSE
Nasvi2EG011176_e3_fac	CCRE_1338	FALSE
Nasvi2EG013592_e0_con	CCRE_1338	TRUE
Nasvi2EG013601_e1_con	CCRE_1339	FALSE
Nasvi2EG013602_e2_con	CCRE_1339	TRUE
Nasvi2EG000809_e4_fac	CCRE_134	TRUE
Nasvi2EG000810_e4_con	CCRE_134	FALSE
Nasvi2EG005709_e2_fac	CCRE_1340	TRUE
Nasvi2EG013621_e0_con	CCRE_1340	FALSE
Nasvi2EG005787_e3_fac	CCRE_1341	TRUE
Nasvi2EG013634_e3_con	CCRE_1341	FALSE
Nasvi2EG004214_e1_fac	CCRE_1342	FALSE
Nasvi2EG013635_e3_con	CCRE_1342	FALSE
Nasvi2EG020596_e3_con	CCRE_1342	TRUE
Nasvi2EG002241_e4_fac	CCRE_1343	TRUE
Nasvi2EG008327_e2_fac	CCRE_1343	FALSE
Nasvi2EG013661_e2_con	CCRE_1343	FALSE
Nasvi2EG025539_e0_con	CCRE_1343	FALSE
Nasvi2EG002962_e1_fac	CCRE_1344	FALSE
Nasvi2EG010537_e1_fac	CCRE_1344	FALSE
Nasvi2EG013681_e0_con	CCRE_1344	FALSE
Nasvi2EG019099_e4_fac	CCRE_1344	TRUE
Nasvi2EG019686_e1_con	CCRE_1344	FALSE
Nasvi2EG012120_e3_fac	CCRE_1345	TRUE
Nasvi2EG013738_e0_con	CCRE_1345	FALSE
Nasvi2EG013746_e0_con	CCRE_1346	FALSE
Nasvi2EG018538_e2_con	CCRE_1346	TRUE
Nasvi2EG000750_e3_fac	CCRE_1347	FALSE
Nasvi2EG006954_e2_fac	CCRE_1347	FALSE
Nasvi2EG009305_e5_fac	CCRE_1347	TRUE
Nasvi2EG013760_e0_con	CCRE_1347	FALSE
Nasvi2EG000807_e5_fac	CCRE_1348	TRUE
Nasvi2EG013770_e5_con	CCRE_1348	FALSE
Nasvi2EG013773_e0_con	CCRE_1349	FALSE
Nasvi2EG027262_e1_fac	CCRE_1349	TRUE
Nasvi2EG000811_e0_con	CCRE_135	FALSE
Nasvi2EG011805_e5_con	CCRE_135	TRUE
Nasvi2EG004044_e3_fac	CCRE_1350	TRUE
Nasvi2EG013777_e0_con	CCRE_1350	FALSE
Nasvi2EG000363_e3_fac	CCRE_1351	TRUE
Nasvi2EG003925_e5_fac	CCRE_1351	FALSE
Nasvi2EG013783_e1_con	CCRE_1351	FALSE
Nasvi2EG014438_e4_fac	CCRE_1351	FALSE
Nasvi2EG010341_e2_fac	CCRE_1352	TRUE
Nasvi2EG013792_e5_con	CCRE_1352	FALSE
Nasvi2EG013811_e0_con	CCRE_1353	FALSE
Nasvi2EG014493_e4_fac	CCRE_1353	TRUE
Nasvi2EG000793_e2_fac	CCRE_1354	FALSE
Nasvi2EG013796_e4_fac	CCRE_1354	TRUE
Nasvi2EG013812_e0_con	CCRE_1354	FALSE
Nasvi2EG013822_e0_con	CCRE_1355	FALSE
Nasvi2EG016579_e1_fac	CCRE_1355	TRUE
Nasvi2EG013827_e1_con	CCRE_1356	TRUE
Nasvi2EG015445_e1_con	CCRE_1356	FALSE
Nasvi2EG027361_e2_con	CCRE_1356	FALSE
Nasvi2EG013833_e3_con	CCRE_1357	TRUE
Nasvi2EG037007_e1_con	CCRE_1357	FALSE
Nasvi2EG000034_e2_fac	CCRE_1358	TRUE
Nasvi2EG013852_e1_con	CCRE_1358	FALSE
Nasvi2EG004844_e1_fac	CCRE_1359	TRUE
Nasvi2EG013902_e1_con	CCRE_1359	FALSE
Nasvi2EG000817_e0_con	CCRE_136	FALSE
Nasvi2EG001697_e0_con	CCRE_136	FALSE
Nasvi2EG001719_e1_fac	CCRE_136	FALSE
Nasvi2EG001761_e0_con	CCRE_136	FALSE
Nasvi2EG001940_e0_con	CCRE_136	FALSE
Nasvi2EG002701_e2_con	CCRE_136	FALSE
Nasvi2EG002828_e1_fac	CCRE_136	FALSE
Nasvi2EG004101_e1_fac	CCRE_136	FALSE
Nasvi2EG009879_e3_fac	CCRE_136	FALSE
Nasvi2EG011591_e3_fac	CCRE_136	FALSE
Nasvi2EG012492_e2_fac	CCRE_136	FALSE
Nasvi2EG012635_e7_fac	CCRE_136	FALSE
Nasvi2EG016635_e2_fac	CCRE_136	FALSE
Nasvi2EG020628_e0_con	CCRE_136	FALSE
Nasvi2EG032924_e0_con	CCRE_136	TRUE
Nasvi2EG013948_e1_con	CCRE_1360	TRUE
Nasvi2EG015623_e1_con	CCRE_1360	FALSE
Nasvi2EG013949_e2_fac	CCRE_1361	TRUE
Nasvi2EG013949_e3_con	CCRE_1361	FALSE
Nasvi2EG005816_e2_fac	CCRE_1362	TRUE
Nasvi2EG013956_e1_con	CCRE_1362	FALSE
Nasvi2EG016407_e2_con	CCRE_1362	FALSE
Nasvi2EG018337_e2_con	CCRE_1362	FALSE
Nasvi2EG013957_e0_con	CCRE_1363	TRUE
Nasvi2EG024184_e1_con	CCRE_1363	FALSE
Nasvi2EG000909_e1_fac	CCRE_1364	FALSE
[truncated: 13,793 more rows]
