# Supplementary material for: Sex biased expression and co-expression networks in development, using the hymenopteran Nasonia vitripennis
Source: PLoS Genet. 2020 Jan 27;16(1):e1008518. doi: 10.1371/journal.pgen.1008518 (PMC7004391; doi:10.1371/journal.pgen.1008518)
Supplement: S3 File — (ZIP) [file pgen.1008518.s003.zip › S3_Readme.txt]

transcriptID		ID of the transcript included in the CCRE
CCRE_ID			ID of the CCRE to which the transcripts are assigned
representativeNode	whether the expression values of this transcript used to represent the CCRE
